# Supplementary material for: The implication of necroptosis-related lncRNAs in orchestrating immune infiltration and predicting therapeutic efficacy in colon adenocarcinoma: an integrated bioinformatic analysis with preliminarily experimental validation
Source: Front Genet. 2023 Aug 2;14:1170640. doi: 10.3389/fgene.2023.1170640 (PMC10433646; doi:10.3389/fgene.2023.1170640)
Supplement: Supplementary file 2 [file Table3.XLSX]

## Sheet: 工作表 1 - Supplementary material 
Supplementary material S3
ID	TCGA-D5-6532-01A-11R-1723-07	TCGA-DM-A0XD-01A-12R-A155-07	TCGA-AA-3492-01A-01R-1410-07	TCGA-AA-A022-01A-21R-A16W-07	TCGA-AD-6899-01A-11R-1928-07	TCGA-AA-3844-01A-01R-1022-07	TCGA-AD-6901-01A-11R-1928-07	TCGA-AA-A01P-01A-21R-A083-07	TCGA-G4-6293-01A-11R-1723-07	TCGA-AA-3715-01A-01R-0905-07	TCGA-AY-A71X-01A-12R-A37K-07	TCGA-DM-A28C-01A-11R-A32Y-07	TCGA-AA-3560-01A-01R-0821-07	TCGA-AA-3552-01A-01R-0821-07	TCGA-CM-6166-01A-11R-1653-07	TCGA-AZ-5403-01A-01R-1653-07	TCGA-G4-6299-01A-11R-1774-07	TCGA-AA-3496-01A-21R-1839-07	TCGA-A6-5661-01A-01R-1653-07	TCGA-G4-6304-01A-11R-1928-07	TCGA-CM-5864-01A-01R-1653-07	TCGA-AY-A8YK-01A-11R-A41B-07	TCGA-DM-A28K-01A-21R-A32Y-07	TCGA-CK-5913-01A-11R-1653-07	TCGA-AZ-6605-01A-11R-1839-07	TCGA-CM-4751-01A-02R-1839-07	TCGA-CM-6677-01A-11R-1839-07	TCGA-G4-6627-01A-11R-1774-07	TCGA-A6-2677-01B-02R-A277-07	TCGA-AA-3526-01A-02R-A32Z-07	TCGA-CA-5255-01A-11R-1839-07	TCGA-AA-3977-01A-01R-1022-07	TCGA-AA-A01F-01A-01R-A002-07	TCGA-D5-5540-01A-01R-1653-07	TCGA-5M-AAT4-01A-11R-A41B-07	TCGA-AA-3864-01A-01R-1022-07	TCGA-CA-6717-01A-11R-1839-07	TCGA-CM-6161-01A-11R-1653-07	TCGA-AA-3819-01A-01R-0905-07	TCGA-AA-3861-01A-01R-1022-07	TCGA-D5-6926-01A-11R-1928-07	TCGA-AA-3531-01A-01R-0821-07	TCGA-AA-3685-01A-02R-A32Z-07	TCGA-AA-3712-01A-21R-1723-07	TCGA-AA-3837-01A-01R-0905-07	TCGA-AZ-4616-01A-21R-1839-07	TCGA-D5-6928-01A-11R-1928-07	TCGA-AA-A02J-01A-01R-A00A-07	TCGA-D5-6538-01A-11R-1723-07
MAFG-DT	2.59528	4.09865	3.03047	3.07031	1.42043	1.41993	2.41004	3.24393	3.01955	3.04263	2.65167	1.03098	0.498797	2.9531	5.49763	3.65131	6.84526	4.68022	2.54673	4.23212	2.40981	2.96047	2.19903	3.7739	3.57431	2.54532	5.24521	1.7672	0.951776	3.03915	3.31826	2.09024	2.99011	3.07311	6.95245	1.43541	1.50887	2.70165	2.93973	2.12783	4.03174	2.11518	5.57172	2.31906	3.86926	3.71475	3.15663	3.83873	1.97942
SNHG11	6.795	4.05931	4.41228	3.22599	5.69225	3.82617	6.74395	2.5215	4.17306	2.14181	4.10853	2.454	10.6056	4.67316	4.50213	8.384	2.92487	9.28461	1.98955	4.40207	4.77341	7.30991	3.21651	1.19278	6.9113	3.20763	6.02429	2.70118	3.65759	7.25537	3.4455	3.84654	6.80763	7.08619	4.98456	2.90093	1.86351	3.84545	11.347	1.57885	10.2156	10.2754	8.6816	7.46171	5.34026	3.46325	2.2392	8.88667	3.35184
AC007485.1	1.70529	0.259428	0.224818	0	0.167521	0	0.852693	0.208678	0.357643	0	0.252339	0.632269	0	0.768838	1.7721	0.658599	1.66881	0.760327	0.984348	0.806869	0.293615	1.42756	0.670572	0.558437	1.23441	0.302774	0.158199	1.00903	2.78581	0.408134	0.68853	0	0	2.36618	0.100244	1.32044	0.105152	0.801694	0.730882	0.85104	0	0	0.684696	0.292234	0	0.508514	0.102608	0	0.398005
AL161421.1	2.98419	0.986974	0.546832	2.32676	1.42613	1.2641	3.30478	1.63986	1.87365	0.647253	3.36788	1.03089	1.01948	1.43852	1.70883	3.16279	3.83013	1.24477	1.28922	0.679353	1.78542	3.34902	0.940993	1.14934	3.12847	1.0197	1.06558	1.65717	0.707387	1.8518	1.46002	1.31621	1.66784	2.5398	1.12536	2.05882	1.08209	2.04374	2.15381	1.38001	2.47553	2.25613	2.74518	1.78614	3.08616	1.21785	1.0367	1.82516	1.35904
TNRC6C-AS1	1.73218	1.7725	1.70437	1.80504	1.7286	0.463713	2.3486	1.50389	2.42123	1.56	2.41291	1.28075	0.617335	4.07765	1.05893	0.261973	1.48381	4.17631	0.442219	3.8703	0.728234	1.30527	1.45397	1.21955	0.971527	1.20908	0.895792	1.37986	2.34661	1.41813	1.15996	1.7338	0.584008	0.291394	1.69349	0.607626	1.07274	1.94149	3.12103	0.969101	1.22858	0.936204	0.347881	0.460413	1.54378	1.41353	4.57604	0.812565	1.01974
AC048341.2	0.757545	1.48753	0.188646	1.94549	1.37053	3.59045	1.78875	1.31327	0.700233	0.659716	2.99963	0.530539	0.120318	2.15045	0.800678	0.782896	1.77372	1.55511	0.578179	1.35409	1.23187	1.7968	0.844019	0.156196	1.36537	1.35498	1.06197	0.846679	10.5191	0.770551	0.770331	2.36114	0.534271	3.0827	1.42996	1.01565	0.397052	1.09315	2.37648	0.238037	1.66094	1.03481	0.779721	1.10346	0.364226	1.83479	1.76502	0.327414	0.626189
AC108860.2	1.85532	1.05269	0.12729	1.09395	1.62034	0.977576	1.21847	0.433225	0.753732	0.44515	1.99228	0.988724	0.703611	2.17656	2.40546	3.14888	1.51179	1.95515	0.65022	2.3794	1.7594	3.75122	1.72962	0.939767	1.57785	1.46667	1.11964	0.804059	4.05594	1.13616	1.05041	0.840857	0.624874	2.04483	0.889203	0.498416	1.3098	1.5225	1.17249	0.615702	2.39877	0.56894	0.923025	1.61784	0.737296	1.31482	0.610005	2.9825	1.22063
GK-AS1	0.412648	0.0547284	0.711405	1.13385	0.477087	2.1379	0.655285	0.396201	0.377238	0.497574	0.931573	0.142909	0	0.243288	0.215675	0.347341	0.140819	0.631562	0.685263	0.0638307	0.325186	1.98067	0.141462	0.35342	0.568162	0.447107	0.2503	0.425724	1.1334	0.387445	0.653627	0.148402	0.725328	0.197038	0.570976	0.0696392	0.232918	0.0317106	0.520375	0.0897667	1.02196	0.520317	0.185711	0.400718	0	0.289642	1.52603	0.123472	0.818631
AL591178.1	4.59709	0.863237	0.510049	0.382552	0.608093	0.306557	2.59779	0	0.540929	0	0.610653	0.696729	2.60248	0.465141	1.2989	2.29107	0.504808	0.517491	0	1.55598	2.33146	1.54463	0.507114	0.506776	1.93491	0.412146	1.00495	0.559583	0.541735	0.277783	0.728972	0.851189	0.231125	7.51549	1.18262	0.199714	3.38757	0.727529	0.746176	0.643591	1.46541	0.248698	0.399442	0.309399	1.18173	0.830647	0.884595	0.354097	2.12196
AC104794.3	0.394354	0.487281	0.854365	2.20965	1.32812	0.590234	2.25076	1.72279	0.593646	1.31876	0.826682	0.284073	1.27773	2.95536	0.678801	0.978122	1.04969	1.33263	0.232186	0.21147	1.03886	1.03609	1.25953	0.743991	1.36761	1.36223	0.891431	0.778666	2.24252	0.454607	0.300757	0.798937	0.0667498	0.473268	0.775044	0.432587	0.978345	0.63034	0.622552	0.631964	1.9386	0.43095	0.435806	0.574429	0.455051	0.413151	2.51441	0.434625	0.365091
AL451042.1	0.721725	0.196479	0.170266	0.399078	0.253745	1.10864	0.461278	0.711195	0.632012	0.476354	0.859993	1.26553	0.108596	0.388188	0.154858	0.332528	0.294905	0.179949	0.447299	0.0763856	0.389148	0.457416	0.296252	0.352445	0.722409	1.18475	0.239625	0.67928	1.43168	0.154551	0.52146	0	0.675106	0.188635	0.455522	0.166673	0.119456	0.948696	0.622728	0	0.512857	0.622659	0.444477	0.331986	0.328741	0.231075	0.621681	0.221636	0.452145
DOCK9-DT	1.12667	0.463563	1.20516	1.50651	1.09044	1.72462	1.67912	0.532686	1.0651	1.20417	1.09503	0.115284	1.68371	1.76633	0.243577	1.34495	2.83994	0.921908	0.150763	0.411933	2.13607	3.27967	0.256762	0.356376	1.14583	0.644067	1.13072	0.600999	0.507946	0.338595	0.38081	0.71829	0.780154	0.731165	0.307068	0.786483	0.751572	0.920905	0.279855	1.37587	1.17012	0.769515	1.14855	1.0941	1.10802	0.129806	0.890537	0.348612	0.558785
AC090425.2	1.77121	1.65417	1.65402	0.620281	0.49299	0.331374	0.716958	0.921166	0.877078	0	0.866363	0.664528	1.26592	0.377097	1.40404	0.646054	0.818511	0.839075	0.869038	1.18725	1.08008	1.77739	0.986699	0.8217	0.990733	0.742517	0.232779	0.659872	2.34236	0.90081	1.68854	0	1.12426	1.28272	1.47502	1.94293	0.618897	0.442363	1.88202	2.92191	0.613174	0.403246	0	0.860002	0	1.94543	0.905878	0.861215	0.585636
AP006621.2	1.74626	2.25812	0.652288	3.66927	1.21511	1.63353	6.36174	0.605461	0.778252	0.684339	4.88092	0.982752	0	3.90375	0.889888	0.0796193	2.66304	1.17195	0	1.60948	1.70379	2.70819	1.9456	0.135021	0.732584	1.61053	1.6065	0.487934	7.93844	0.222031	0.832377	0.340176	1.29316	0.541994	4.58088	0.319261	0.381362	0.363444	1.4579	0.411536	2.64485	0.596349	0.212848	1.27183	0	1.54918	3.27477	1.9812	1.15478
DLEU2	1.0569	0.356072	0.199662	0.25526	0.628917	1.0273	0.427815	0.488593	0.437937	0.19043	0.458393	0.233359	0.150498	0.589699	0.968497	0.779873	2.02551	0.728963	1.39873	0.504866	1.10231	0.735869	0.825633	1.45779	1.16423	0.937058	0.932393	0.610993	7.26163	0.494272	0.565162	0.776212	0.678564	3.31803	0.76078	0.923937	0.441463	1.25407	0.346679	0.366455	0.748594	0.508897	1.382	0.825791	0.420541	0.829327	1.42903	0.504049	0.630623
AC104113.1	1.16478	1.1529	0.580115	0.181293	0.504311	0.77482	1.6764	0.358979	0.871584	0	1.22991	1.35958	0	0.440865	1.75872	0.991335	1.244	0.858344	1.35466	1.38802	1.13645	0.991749	1.82646	0.480326	0.916962	0.824674	1.42875	1.4947	6.67498	0.482689	1.57926	3.22706	1.7525	0.910489	0.99156	2.0822	0.633109	1.5515	1.02156	1.708	0.448039	0.353577	0.504792	1.46625	1.12005	2.05571	0.308894	0.83904	1.66888
PRKCQ-AS1	0.86543	1.33651	1.9039	0.669368	1.83984	2.06215	1.47002	1.80036	0.548962	0.649173	0.169177	2.40473	1.73039	1.60063	2.90044	1.26655	3.05028	0.83002	1.05243	2.18873	0.178719	1.61	0.496899	3.86711	1.6334	1.19123	0.644748	1.38858	3.49668	2.52205	0.686348	0.819149	0.0404409	4.47567	2.40885	1.11824	1.23	1.87235	2.13734	2.012	1.27377	0.768778	1.74471	2.69137	2.02177	1.53417	2.03117	2.40603	1.89594
AC021078.1	0.815941	1.50788	0.316401	0.713941	1.59839	1.91242	1.39183	1.0055	1.63513	0.420092	2.29332	1.02341	0.205221	0.819168	0.874683	0.494864	1.10398	1.63682	0.976779	1.46275	0.910492	1.45902	1.46893	0.706	0.974366	2.3352	0.883029	1.44949	25.2849	0.939474	1.32213	1.09631	0.990256	1.55661	1.33907	0.902922	0.732414	1.77608	1.53857	0.480443	1.05616	0.706007	0.464309	1.39881	1.05611	1.15234	1.88952	0.749258	1.40034
AC091057.1	0.868506	1.1386	0.504274	0.46332	1.13666	1.13657	0.571053	1.0204	0.772791	0.86059	1.55274	0.48624	0.379519	0.465623	0.914219	0.228975	1.07554	1.05098	1.60295	0.945638	0.793598	1.12318	1.35621	1.0313	0.689687	0.987004	1.00067	0.822325	2.21828	0.833067	0.777345	1.04142	0.616971	0.958128	1.42106	0.779937	0.945799	2.00277	1.38938	0.50268	1.7783	1.20482	0.465126	1.62561	0.486812	0.57715	1.88264	1.47037	1.48195
AC002128.2	0.200623	0.259428	0	0.702584	0.474642	0.150137	0.487253	0.278238	0.476858	0.209657	0.392527	0.782809	0.191185	0.512559	0.136315	0.402477	0.593354	0.348483	0.19687	0.201717	0	0.695477	0.596064	0.0620486	0.336657	0.740114	0.421865	0.672685	5.30631	0.374123	0.497271	0.625307	0.339582	0.249072	1.06927	0.0733578	0	0.267231	0.730882	0	0.902894	0.365401	0.130418	0.649408	0.289377	0.0678019	1.26549	0.26013	0.398005
AC016888.1	6.29068	0.94588	0.491814	2.30547	2.71799	0.246331	3.02011	0.228254	3.39033	1.03196	1.68673	1.41609	0	2.52288	1.09342	2.24118	4.17803	1.6633	3.51717	2.27994	1.17758	5.80547	0.89647	4.88657	1.80027	1.54549	3.57615	1.38982	0.435305	3.60856	1.92463	1.53892	0.650013	1.31677	2.81429	0.160478	3.25879	2.37493	3.46425	0.10343	3.68447	2.49798	4.10125	3.37405	2.21566	1.03827	4.30225	3.9123	3.62783
AL136295.7	1.03321	2.68696	1.11922	3.18411	1.04966	1.43043	1.96566	1.18216	1.8214	1.13372	3.42213	0.666743	2.1169	1.97976	1.02963	0.979848	1.26051	2.07205	0.811103	2.14694	1.10888	1.96051	2.47497	0.623123	1.46408	2.0444	1.57514	1.5397	6.11453	1.13852	1.10318	1.9322	1.39908	0.684116	2.04782	1.39783	0.703995	1.10099	1.25468	0.730476	1.78842	1.36431	0.671654	1.17056	1.0432	1.95541	2.50123	1.6076	2.06681
AC124798.1	6.32181	5.96274	2.10438	8.53936	2.13663	3.92637	10.6188	1.1034	1.56736	1.43815	5.95606	4.07245	4.93839	2.39887	9.44796	4.92552	10.9385	6.66196	3.69962	5.95272	4.18546	10.5456	3.73734	2.38083	4.22571	2.17063	7.81098	3.59691	5.92901	1.84453	6.14972	4.12176	4.94991	1.57503	10.6152	3.3966	2.68983	2.48468	4.60877	1.11484	3.72201	3.30933	1.36288	2.91639	2.54327	3.11028	2.18483	5.81313	6.3774
AC011374.2	1.09999	1.15148	0.528279	0.412735	0.885694	0.529191	1.24036	0.653806	0.747017	0.615819	1.51531	0.459863	0.786186	0.802944	0.800786	0.687814	1.3507	0.446656	0.231303	1.42199	1.03491	2.62338	0.656549	0.364506	1.23057	0.711461	0.185869	1.1416	4.1303	0.599399	0.764015	1.65302	0.797952	0.975451	3.53332	0.689507	1.60607	0.706436	0.858717	1.33319	0.612008	0.214656	0.459687	0.801142	0.679982	0.836438	0.68314	0.458442	1.55873
AC138028.4	0.526403	0.72415	0.577337	1.22375	1.05679	1.18181	1.52329	0.931984	1.63721	1.15874	1.88769	1.04884	0.92857	1.91716	0.51748	0.306394	1.01859	2.23905	0.439622	1.509	0.754009	1.04217	0.985807	0.519594	1.03996	1.83677	1.46607	0.77611	5.73211	1.02531	0.589386	1.04726	0.767786	1.14019	2.2609	0.491437	0.316996	0.906305	1.89732	0.0633475	2.19845	2.35609	0.327636	2.68644	0.581578	0.704037	2.71518	0.805979	2.24414
AC016831.4	0.341299	0.0445798	0	0.0434632	0.0345438	0.510827	0.263746	0	0.0491655	0.064849	0.251497	0.093127	0.0591354	0.0792696	0.0702725	0.260297	0	0.019598	0	0.332763	0.0756815	0.022644	0.149799	0.0191922	0	0.16649	0.489325	0.0577966	38.7139	0.01052	0.0473264	0.0483534	0.367625	0.16692	0.330736	0	0.0650492	0.113654	0.0941953	0.0292483	0.0859303	0.0847664	0.0806792	0.0602604	0.0895071	0.083887	0	0.160921	0.379579
AL137003.1	1.38412	0.421137	0.200724	1.3173	1.13535	1.27954	2.06641	0.643631	0.967619	0.17868	1.12648	1.13635	0.256044	1.26888	1.99155	0.53456	0.993307	3.17821	0.367521	0.785887	1.71588	1.39044	0.852703	0.317284	1.13855	0.999385	1.60506	0.900889	7.46176	1.30022	0.558854	0.456785	0.496126	1.6274	1.2286	0.160763	1.06685	0.675107	1.43858	0.368404	1.89412	1.35686	0.762161	0.774838	0.493241	0.916287	1.1493	1.09264	0.847995
Z98884.2	0.473224	0.951897	0.235687	1.32579	0.922003	1.06242	1.53243	1.09384	0.937335	0	1.49905	0.804873	0.300643	0.671674	0.643074	0.632903	0.874745	1.14581	0.722356	0.317204	0.92343	1.84194	0.644409	0.439077	1.17644	0.687726	0.663391	0.999043	8.34427	0.909215	1.14288	0	0.266999	0.522226	1.52381	0.692139	0.661416	0.525283	1.2451	0.297395	1.85668	0.2873	0.358899	1.37863	0	1.01289	3.22705	1.22718	1.19958
AC132872.3	0.6899	0.962923	0.368144	4.4179	0.713228	3.1715	1.91493	1.29852	0.85895	2.2659	2.53435	0.946608	0.187842	2.76977	0.758943	0.251643	0.983775	1.46293	0.838182	1.78371	0.4808	3.02097	1.31769	0.213372	0.918803	1.38824	0.518109	1.13825	2.28091	0.902243	0.751654	0.767965	1.5848	0.367074	2.52794	0.864899	0.275502	0.229738	4.36844	0.557438	1.77421	8.70601	0.320344	1.33991	3.12748	1.6654	1.88185	3.06697	1.72711
ZBED5-AS1	5.26185	4.30395	4.85178	3.61287	3.10497	2.30218	3.91183	1.83156	3.60679	2.69528	4.12554	1.70679	4.11609	4.57809	3.47668	10.2009	2.02187	1.96275	2.64269	4.04082	5.12376	4.64899	3.39286	3.53668	4.41484	3.68914	3.44676	4.34126	2.97931	3.59271	2.9505	5.569	1.44641	3.76778	3.20882	7.49904	4.90774	2.64901	4.96212	3.13427	2.33436	1.3583	4.56523	1.19696	4.03388	2.5309	2.98781	4.43198	1.93157
AC234772.2	0	0.134955	0.175426	0.164469	0	0.0878643	0	0	0.325582	0	0.229717	0	0	0	0.106367	0	0.0434059	0.0370803	0.230427	0.157401	0	0.0428434	0.0436041	0.0363125	0	0.826894	0.0617217	0.656123	22.5918	0	0.134316	0	0	0.0485878	0.0782209	0	0	0.156391	0	0	0	0	0	0	0	0.0396795	0	0.228353	0.0388206
AC012467.2	2.60802	1.47589	0.340665	1.83227	0.621247	1.5985	3.16705	1.08177	1.65433	0.702267	2.35458	1.39028	1.69247	2.18696	2.03296	1.15554	2.29804	2.41035	1.71139	1.56048	1.67427	2.39963	1.85396	1.29898	1.83469	1.07051	1.18598	1.23391	9.83917	1.36708	1.32703	1.7205	1.40151	1.97647	1.27116	1.77269	1.66884	2.39763	2.28786	1.26695	2.06053	1.63921	0.982909	1.32069	1.10777	1.50054	2.55315	2.27168	1.34903
AP003352.1	1.01814	2.85706	1.4902	1.28796	1.30126	2.56569	1.38778	2.52869	1.24705	0.81428	1.61164	1.13193	2.64343	1.85799	2.78127	1.23916	1.90122	2.00804	1.12143	3.28001	5.00238	2.58172	3.14844	1.87971	2.62668	3.31351	1.8187	1.57918	15.1888	2.18749	1.24794	1.55431	2.53227	6.71992	3.15621	1.84623	0.74056	2.07578	2.83865	1.29275	2.68668	1.30563	2.51237	2.0783	1.43859	2.88613	1.15835	2.74804	2.26717
AL360181.2	0.462137	0.796796	0.517871	3.60675	1.24035	0.666983	2.08445	0.892717	1.37306	5.38143	4.51173	1.6645	0.0943711	1.6867	0.358861	0.216727	1.46443	1.68887	0.971768	1.3276	0.289863	1.1925	1.61823	0.490045	0.627781	1.62737	0.937066	1.2175	1.37511	0.805837	1.0196	0.154329	1.17335	0.778647	2.57304	0.506942	1.34951	0.824426	1.62347	0.0933516	2.15982	3.78768	0.289691	1.66688	0.857037	1.57298	3.17395	1.15562	1.27699
AC090617.5	0.419813	0.884672	1.35906	1.27417	0.584243	1.46612	1.69934	1.64964	1.16416	2.48607	2.6206	0.756031	1.4669	1.43007	0.633881	1.63336	2.22458	0.574536	0.732372	1.50081	2.11628	0.561703	1.29926	2.03416	1.25239	1.17328	1.2506	1.77257	3.05352	1.37596	0.800435	2.18081	0.59216	0.637016	0.512762	1.9444	0.929044	1.81739	1.01961	0.659572	0.968898	1.65668	0.636783	0.67946	0.403691	1.04045	1.52684	0.907224	0.55523
AC026401.3	11.1286	21.793	14.8599	7.92582	7.53179	14.2543	16.3876	17.0099	5.76365	11.3115	11.1979	7.5735	9.17625	8.1405	12.2575	11.2034	14.0316	5.99339	2.11512	13.8513	10.7665	4.48836	17.6457	8.93436	9.19966	7.87304	12.0454	6.78202	7.90081	6.86332	8.73751	13.1442	6.90021	15.0669	12.0811	14.8547	6.33632	5.52369	6.87087	7.22194	8.68663	2.68831	5.73419	9.55558	5.67731	18.2666	11.1437	9.11339	7.15777
AL353796.1	0.765102	0.76401	0.257212	0.40191	0.324755	0.687082	0.557462	0.371385	0.439486	0.119934	0.662938	0.401874	0.218733	0.407232	1.37762	0.216281	1.11728	0.936333	0.250263	0.666706	0.830474	1.33313	0.319665	0.50284	0.756067	0.519602	0.522873	0.413311	4.22434	0.330751	0.576218	1.7289	0.453265	1.50396	0.987596	1.24493	0.561418	0.503192	1.11493	0.468803	0.695284	0.59224	0.348158	1.04637	0.55179	0.517143	0.476092	0.558023	1.05617
AL031670.1	0.185329	0.532559	0.0692264	0.324512	0.902709	0.970842	1.01274	0.19277	0.954428	0.0968372	0.725207	0.278128	0.0883054	0.394571	0.293821	0.101399	0.513863	0.497508	0.363723	0.18634	0.452053	1.08204	0.309726	0.515866	0.552875	0.559385	0.828123	0.759494	8.33305	0.565531	0.600705	0.433229	0.392118	0.498515	0.617349	0.203296	0.161894	0.555434	0.562637	0.524108	1.05862	0.168773	0.271071	0.929848	0	0.595015	1.20062	0.600748	0.520857
AC111170.1	0	0.169658	0	0.413521	0	0	0	0.409407	0	0	0.165022	0	0	0	0	0.215351	0	0.372922	0	0.39575	0	0	0	0	0.220163	0	0.310372	0	11.3214	0	1.12569	0	0	0	0.786679	0	0.206299	0	0.35848	0	0	0	0	0	0	0.199531	0	0	0
AL360219.1	0	0	0	0	0	0	0	0	0	0	0	0	0	0	0	0	0	0	0	0	0	0	0	0	0	0	0	0	25.7127	0	0	0	0	0	0	0	0	0	0	0	0	0	0	0	0	0	0	0	0
AL049840.5	1.14989	1.25369	0.454787	0.42638	1.10136	0.835214	1.27316	0.98499	2.33122	0.10603	2.35379	1.58356	0	0.259215	0.735343	0.37008	1.76295	1.37786	2.52225	1.15616	1.4354	1.18475	1.39419	1.60037	1.39989	1.15692	2.50685	2.00338	5.70255	1.51364	0.889867	1.42306	1.03042	0.50385	4.63027	1.85495	1.52445	1.21632	0.677651	1.43465	1.79135	0.55438	0.659562	1.70781	0	0.754365	3.77079	0.920885	1.61026
AL445524.1	3.17754	6.12414	5.17103	3.52971	3.43065	3.63505	1.5238	4.12615	6.99944	2.34771	6.33014	10.2601	8.27415	3.10246	3.19039	2.98982	1.88554	4.94734	2.85991	7.00024	6.60533	4.83002	11.6355	7.8307	1.60756	4.2762	4.14944	4.79554	1.72637	5.0643	12.5259	5.48813	6.7316	5.20123	5.58226	5.28392	4.26439	2.85088	4.75575	7.15452	2.08095	3.48347	7.67699	3.73426	2.97767	8.5773	1.86322	2.83417	2.20832
CNNM3-DT	0.398345	0.386329	0.557982	0.73238	0.665239	0.223578	1.63259	0.41434	0.828469	0.312213	1.29433	0.493192	1.56588	0.76328	1.08264	1.30767	1.27017	1.65119	0.195446	1.10143	1.53034	1.58077	0.665725	0.0462	1.22548	0.80156	1.02086	0.556519	0.987741	0.607776	0.0569627	0.46559	0.758536	0.989084	0.895676	0	0.574157	1.1441	0.362799	0.140815	1.44798	0.680174	0.679747	0.0967071	0.861856	0.605805	0.763994	0.581061	0.642083
AC084018.1	2.31207	1.9309	0.404829	1.82181	2.65456	4.54191	3.24637	0.901841	3.22004	1.35911	5.14971	2.08188	1.5492	3.96875	0.834573	0.474375	1.76295	3.6624	0.638105	1.45293	1.21604	5.49714	2.6565	0.536308	1.85907	3.19853	2.33593	1.81696	6.30635	1.35962	1.15718	2.53348	1.37584	1.34551	3.03256	0.713314	1.09822	2.05714	5.00118	1.83896	3.6769	4.44134	0.845439	2.56096	0.937947	1.13544	5.94944	1.1242	1.43338
MIR222HG	0.578744	1.59911	0.332585	2.41654	0.724881	2.56532	2.1084	0.617418	0.881802	1.11657	1.46831	1.07565	0.169699	0.834081	1.69393	0.454674	0.353855	0.787355	0.888281	1.61142	1.79174	1.71386	0.396805	0.227185	1.26169	4.81503	0.678695	4.8596	11.3922	0.822643	1.16288	1.11006	0.546318	0.930374	2.54329	0.423236	0.210003	0.644882	1.5813	1.27997	0.839949	1.82438	1.04185	0.554807	1.22006	3.52816	1.50275	1.38537	0.750707
AL359715.3	0.618773	0.645078	0.870778	0.332602	0.492646	0.549213	0.506764	0.20955	1.16292	0.3158	0.591251	1.29574	0.575953	1.94851	0.645313	1.00777	0.526674	0.531726	0.310659	0.925989	1.15831	0.267801	2.03615	0.360495	0.853208	0.550166	1.24819	0.450331	6.08018	0.483025	0.55971	1.81648	0.328822	0.625281	0.6615	1.10496	0.618466	0.934426	1.04848	1.01738	0.582857	0.471764	0.224508	0.572935	0.871759	0.758663	0.26495	0.615725	0.62805
SNHG4	3.24017	2.96901	1.15421	0.495967	4.19271	4.0226	2.50154	1.27222	4.34805	3.09457	6.38752	3.81603	0.828172	2.7411	2.8285	1.06837	2.91536	12.2086	2.6742	4.14243	2.08839	3.9464	5.88126	1.22444	1.95643	5.01951	7.20817	3.24968	28.945	3.42676	1.84108	2.9595	2.31545	10.3363	7.76263	6.12	3.56524	4.76968	6.50793	0.879909	3.27599	2.84324	3.47335	4.27173	3.15701	5.10172	2.03031	1.7111	3.57585
INE1	0.830939	1.22531	0.392063	4.41089	1.552	2.25825	2.12432	0.682345	1.71517	0.685546	2.97039	0.984485	2.1255	1.50839	1.21833	0.598198	1.04284	1.69887	0.772479	1.01136	0.576044	2.25016	1.26687	0.628956	0.856189	1.89204	1.207	1.39306	8.32838	0.778478	0.675415	0.817862	1.38797	0.461507	3.80228	0.623657	0.412598	1.1141	1.91189	0.494714	1.77139	3.76363	0.36248	0.849385	2.08168	0.820295	2.50515	1.74369	1.30141
AC137630.3	0.792742	0.318922	0.829124	2.88724	0.132388	0.355952	0.256711	1.42926	0.43966	1.15982	0.354522	0.237938	0	0.405066	0.215454	0.115662	0.468917	0.550799	0	0.425102	0	0.34713	0.353294	0.0980717	0.118246	0.21269	0.166696	0.177204	0.314511	0.268784	0.241837	0.247084	0.402548	0.393673	0.105628	1.27541	0.1108	0.211188	0.866404	0.597832	0.0548877	4.33154	0.154601	0.102643	1.82952	0.160748	0.70277	1.23345	0
SNHG17	9.40401	13.3755	5.37694	8.29808	9.84742	8.07932	16.8329	3.90238	10.8007	12.2573	10.9899	7.06755	25.7841	10.5688	14.51	23.0926	3.50947	13.5215	7.58592	7.67345	18.6323	13.4831	7.14449	13.8049	9.5318	7.48477	16.676	6.39458	14.8552	13.2109	6.55649	5.42364	13.1477	28.449	44.7045	3.46565	5.14885	7.28889	16.797	9.60473	19.4565	34.8086	49.3343	15.7667	10.1679	27.227	5.52414	39.2779	15.0424
AC048344.4	0.392109	0.608451	0	0.741513	0.163706	0.440155	0.142847	0.244712	0.1864	1.10637	0.263033	0.035307	0.224198	0.300533	1.27883	0.514882	0.260929	0.0743014	0.384773	0.315399	0.631244	0.429247	0.0436868	0.472958	0.570251	0.552309	0.55655	1.09561	9.645	0.239305	0.538281	0.183321	0.597329	2.23928	0.744508	0.17205	0.411032	0.705095	0.571392	0.221776	0.366508	0.214248	0.420581	0.380773	0	0.954115	0.441193	0.38131	0.155577
AC098484.1	1.66508	0.699313	1.14824	1.25594	1.96075	0.766816	1.08877	1.42108	1.67442	0.133851	1.0382	1.46086	1.58676	2.50879	0.696221	0.981094	1.32585	1.4967	1.34067	0.858549	1.62459	0.981503	0.998931	1.22802	0.955252	1.76118	1.88532	0.811207	7.79172	1.04226	0.97684	0.79843	0.325199	0.901083	1.27998	0.843008	2.2825	2.55913	1.24431	0.482959	1.46326	0.816489	0.457946	0.995044	1.10848	0.432867	1.22281	0.996447	2.37158
AP004608.1	1.43435	0.230903	1.34085	0.0368186	0.51628	1.69721	2.04882	2.03613	3.16832	0.0627829	1.44411	2.20892	1.46707	2.38546	0.700747	0.813535	1.16049	3.44134	0.127733	0.115777	1.2053	1.98125	1.71243	0.229937	0.571276	1.08045	0.82509	0.66307	2.74599	0.753676	0.220502	0.117032	1.03596	0.944752	0.155096	0.032951	0.0498566	1.26788	2.33913	0.311481	3.45509	2.88598	0.883606	0.25524	0.151647	0.180194	0.235569	1.71374	1.93923
MIR3142HG	0.691499	0.348385	0.583686	2.35874	1.94968	6.63324	0.479842	4.22218	4.045	0.59125	1.02412	0.566047	0.795899	3.18918	0.317298	0.461868	2.80876	4.05863	1.99163	0.740419	2.15547	0.678345	0.39022	0.333299	0.663072	0.469841	0.226608	0.552044	2.8147	1.47068	0.883528	1.42753	0.524426	0.880789	0.870526	0.275833	0.376556	2.52999	1.32502	2.03175	0.774129	0.122674	0.569199	0.261626	0.466324	0.773931	4.57467	0.995581	0.329595
AL121992.3	1.61252	1.802	0.401553	0.250981	0.398951	0.67041	1.01535	0.124242	1.06466	0	1.35213	0.645321	0.512222	0.762913	3.89562	0.653523	0.728617	1.47121	0.820479	1.68137	2.88438	2.02677	0.665404	1.21909	0.534499	0.841233	1.22445	1.66875	2.01402	0.425238	1.70806	2.51298	1.21307	1.26048	1.01461	1.57232	0.876472	0.715964	0.652724	1.35117	0.682289	0.163163	0.174708	1.44991	0.516865	1.15048	0.42763	0.580781	1.12557
AC025181.2	8.39964	2.15457	4.33097	3.84389	5.50771	5.49535	5.06877	1.23282	2.87839	1.53479	4.49385	4.19928	7.51344	11.6515	4.3767	6.08998	3.28629	8.20243	2.27554	5.18127	3.58232	11.3953	4.44958	2.31893	3.71834	1.91832	3.25078	2.47658	2.60668	5.00575	1.9454	7.34814	2.48589	3.77458	2.52336	3.05249	4.34848	4.91638	6.52372	3.71614	2.40835	6.26489	6.55742	2.85238	4.9057	2.95192	1.73947	7.71729	4.24257
GASAL1	0.737744	1.04529	0.769419	0.32231	0.817293	0.787145	0.869271	0.440666	1.28477	0.8931	0.342993	0.2302	0.730884	0.783786	1.15143	1.21492	0.802019	0.768188	0.473071	1.13101	0.94073	2.00705	0.187179	0.989487	1.15218	1.38162	0.829414	1.46133	1.31856	0.794989	0.4763	0.341499	0.927278	0.680126	1.4161	0.400628	0.252678	3.3348	0.66526	0.722988	1.49446	0.49889	0.833336	1.03561	1.7068	1.44412	0.829348	2.48613	0.637596
AC092171.5	0.745839	0.567327	0.442476	2.35075	1.99656	1.57596	2.07781	0.365077	1.40779	0.618957	1.67386	1.2444	1.3797	3.13847	0.894297	1.44025	1.84903	2.84739	0.688834	1.98505	2.88939	2.23332	0.904299	0.468131	1.30064	0.993175	1.69518	0.931667	2.52388	1.8743	1.12928	1.2307	1.67087	2.17871	1.40299	1.39567	0.344927	2.52019	1.75815	1.3648	2.07321	1.55819	6.43847	1.38465	0.189846	0.644981	0.718035	0.981285	0.892131
AL391863.2	0	0.0261587	0	0	0	0	0.0368481	0	0	0	0.0254439	0	0	0	0	0	0	0	0	0	0	0	0	0	0	0	0	0	14.2055	0	0	0	0	0.0753432	0.060647	0	0	0	0	0	0	0	0	0	0	0	0	0	0.0300988
LINC01876	0.206023	0.21313	0	0.151514	1.35044	0.370029	0.0250185	0.214296	0.440725	0.129181	2.55676	0	0.677345	0.315814	0.769915	0.0112721	0.93684	0.0487996	0.929978	0	0.467354	0.766824	0.0344312	0.191157	0.023048	1.34734	0.682323	0.39145	0.572161	0.555335	0.424239	0.529766	0.0261542	0.0255776	1.30737	0.0677993	0.464327	1.27608	0.619209	0.17479	0.353049	0.50657	0	0.0100033	0.534901	0.657976	0.400405	0.781362	0.0715258
AF131215.5	3.10122	0	0.931504	0.87332	1.06785	0.909185	0.245888	0.665102	0.531946	0.567989	0.0178724	0.700513	0	0.326726	0.086893	0.303202	0.815556	0.171652	0.188239	0.042861	0.0467906	1.77331	0.0474945	1.64142	0.345743	0.23589	0.0504215	0.607464	1.35299	2.97018	3.29173	0.149474	0.027058	0.0396922	1.03305	0.0233807	2.08906	3.47077	2.15476	0.904148	0.309907	0.960802	0.540372	0.113839	0.276692	0.0108049	2.49634	0.0414544	0.0528552
AL691432.2	1.1052	1.53841	1.43164	2.79096	1.73562	1.77557	1.76073	0.885911	1.94007	1.30331	3.21379	1.33297	2.26102	3.3935	0.496032	1.15389	1.6081	1.79645	1.79095	3.3031	1.88458	1.60947	1.97695	1.39235	1.7128	2.48914	1.85492	1.88119	1.44817	1.04166	1.22953	1.84877	0.849537	0.453168	1.34764	1.80184	2.82725	1.31682	1.66224	1.80648	1.77965	0.720223	1.00847	0.659701	1.404	1.14109	2.34396	1.22266	1.15662
PINK1-AS	2.79987	1.41534	2.54338	1.8568	1.19613	1.29477	1.07875	1.64482	1.98433	1.95388	1.61846	1.12654	1.86151	0.784239	1.63063	1.07385	0.835644	1.25147	1.75255	2.22593	1.21841	1.88893	1.14001	1.53626	1.51408	0.889082	1.92908	0.795322	1.26397	0.856274	1.08541	2.00048	0.590427	0.583185	0.952805	2.87745	1.99891	2.29528	1.11828	1.18376	1.63265	0.622612	0.712017	1.80659	1.40878	0.905368	2.74027	0.606062	2.62501
AL157392.3	0.399861	0.411677	0.16268	0.385311	0.568881	0.41169	0.853617	0.423864	0.523641	0.123763	0.957821	0.493062	0.378624	0.461988	0.406669	0.103117	0.610138	0.824062	0.292411	0.599222	0.294465	1.04833	0.638463	0.238673	0.529954	0.627801	0.387607	0.389978	8.25029	0.299215	0.403534	0.220285	0.436484	0.37627	0.920082	0.231886	0.222928	0.418546	0.753876	0.162058	0.694341	0.667976	0.119207	0.697457	0.418792	0.227235	0.846685	0.346743	0.605052
AC022509.3	0.675462	0.237234	0.168205	0.735927	0.877354	0.617816	0.546833	0.260216	0.327046	4.23528	2.37044	0.112632	0.929772	0.191744	0.203978	0.520128	0.610415	0.308135	0.736473	0.150922	0.256291	0.712051	0.418093	0.951687	1.03551	1.08231	0.512903	0.754938	0.446636	0.22902	1.51682	0.233923	0.0635174	0.0310586	0.275004	0.329311	1.96683	0.0999691	0.227848	0.636735	0.883386	0.136693	0.365913	0.510171	0.433015	0.0507283	1.71452	0.243281	0.645192
STX17-AS1	1.28208	0.910208	0	1.98083	1.51136	0.253973	2.61009	0.392224	1.34443	0.118219	2.05524	2.10515	0.431214	1.2524	1.38355	0.660201	0.836434	0.821722	0.740057	1.97153	3.58714	0.412798	1.72252	0.734732	0.37966	1.47961	0.65416	0.632177	2.61805	1.84107	1.12158	0.528887	0.670178	1.77895	1.05513	0.49637	0.751034	2.41093	1.44243	1.70622	0.665764	0.206038	1.76493	0.219709	1.63171	1.37633	0.462857	0.293358	1.87019
LINC01811	1.34726	0.188343	0.448843	0	0.19763	0.613115	0.420068	0	0.346195	0.0570785	0.106864	1.85248	0.364347	0.186057	0.445336	0.816817	0.0403847	0.655489	0.107194	0.549169	2.47801	0.558059	0.0405691	0.236495	0.305512	0.256446	1.00495	0.834288	32.3596	0.574085	0.812283	0	0.3698	1.98906	0.145553	0.0399428	0.992416	0.600211	0.0663268	0.257437	0.926514	0.845573	1.13619	0.247519	0.945384	0.3138	0	0.531146	0.451481
AC007684.1	0	0	0	0.321627	0.127812	0	0.557634	0.318428	0.363825	0	0.770101	0.137828	0	0	0	0	0	0.435076	0.300408	0.307806	0.224017	0	0	0.284045	0	0.154003	0	0.171078	42.5094	0.155696	0.525323	0	0	0.190032	0.152965	0	0.160455	0.764579	0	0	0.158971	0	0.149256	0	0	0	0.156572	0	0
GAS5-AS1	1.07191	0.79573	0.533861	0.813337	0.372939	0.60163	0.903946	0.991072	0.566183	0	1.72274	0.88476	1.02149	1.5975	1.09248	1.40102	0.66047	0.87454	0.993425	0.41913	1.35088	0.912676	0.497615	0.552536	0.566269	0.569192	0.610458	0.831971	9.03697	0.514872	1.4647	1.25287	1.28517	0.665387	0.476088	0.457271	0.374549	0.50568	0.70508	0.505229	0.680323	0.325386	0.580681	0.780693	0.257688	0.845276	0.761425	0.926571	0.620234
AC067930.4	0.334713	0.47079	0.434303	0.333143	0.8973	0.118651	0.363675	0.293182	0.146554	0.552294	3.9736	0.491739	0.100727	0.675109	0.0718182	0.019277	0.390764	0.283745	0.103722	3.57795	0.154692	0.53998	0.745842	0.392287	0.118246	0.54945	0.250044	0.137825	0.489239	0.304622	0.705357	0	0.0447275	0.28432	0.56335	0.425137	0.2216	0.334381	1.82908	0	0.347622	0.240641	0	0.222393	0	0.482243	2.68494	0.0685252	0.33201
SEMA3B-AS1	0.18341	2.00277	0.411058	3.08306	0.765738	0.686278	0.668171	0.381548	1.81643	0.766676	4.30618	0.880794	1.22347	1.24955	0.498478	0.535193	0.678056	0.868865	0.359957	1.2294	1.16317	1.53932	1.02173	0.794148	0.273575	0.799634	0.192835	0.47831	3.517	0.684047	0.629455	0	0.155223	0.759005	0.427669	0.402383	1.08948	0.427531	0.779536	0.691575	0.380966	0.33405	0.476914	0.356214	0.529098	0.371907	1.75101	0.475622	0.121286
LINC01023	3.88637	1.67518	2.76175	4.78015	3.40344	3.61775	2.30216	0.985958	1.68978	3.86327	1.43069	1.36563	0.541984	3.26933	3.4135	1.71145	1.41925	0.673569	0.186033	5.05126	3.12134	4.92896	1.32012	0.835521	1.74969	2.38423	1.79389	1.43023	0.940166	3.9531	0.867505	1.99424	1.444	3.76578	1.04199	1.66367	3.82552	1.94126	2.67627	1.07226	1.32901	1.94224	5.73063	0.874467	3.69155	4.70912	1.64831	2.85755	1.78646
NCK1-DT	0.911015	2.06937	0.777816	0.546924	4.08122	1.39599	1.96674	1.65453	1.46077	1.08805	2.8131	1.22396	2.64582	3.10333	1.2773	2.86407	2.99911	2.42504	2.41231	2.50079	2.58192	1.32973	1.61112	2.50899	1.81184	1.70223	2.39458	1.37377	4.8765	3.22123	1.05873	2.70427	0.587436	2.44156	2.65896	1.07865	2.65272	2.55698	2.44966	1.18594	2.68827	0.750618	3.05981	2.33105	1.62691	2.02324	3.18019	1.3781	1.95075
AC020913.3	0	0.142513	0	0	0.276074	0	0.200748	0.687804	0	0	0.138618	0.148854	0.47261	0	0	0	0.183346	0	0	0	0.241939	0	0.368368	0.153384	0.184937	0.332648	0	0.554293	18.692	0.336303	0	0	0	0.205235	1.15642	0	0	0.165149	0.301123	0.467505	0.515066	0	0	0.321067	0	0.167606	0.169097	0	0
AC080037.1	0.452499	0.13003	0	0.316932	0.251893	0	0	0.313779	0.358513	0	0.632382	0	0	0.385354	0.20497	0.16505	1.17101	0.571633	0.296023	0	0	0	0.168051	0.139949	0	0.151755	0.951506	0.674322	43.3849	0.153423	1.55296	0.705182	0.382959	0.187258	0.452197	0	0.474337	0	0.274748	0.426555	0.783251	0	0	0.292945	0	0.152925	1.08	0	0
AP000240.1	0.411454	0.23647	0	0.384245	0.152696	0.102638	0.16655	0.380423	0.597655	0	0.306677	0.493985	0	0.584	0.683385	0.200105	0.608451	0.259891	0.448619	0.643532	0.267631	0.400377	0.764037	0.169673	0.460296	0.41397	0.288399	0.613155	6.52958	0.279012	0.261499	1.06869	0.116074	0	0.182746	0.401196	0.14377	0.456717	0.333101	0	0.284882	0	0.0891576	0.177582	0	0.509864	0.374109	0	0.272087
AC124045.1	0.634843	0.78444	0.237135	1.40064	0.503591	0.451334	0.963654	0.462234	0.905371	0.597089	1.21548	0.190546	0.60498	0.27032	2.51621	0.243139	0.328578	0.651611	0.643732	1.21278	0.278731	1.08879	0.695523	0.265065	1.2902	0.883568	0.667467	0.461201	4.23975	0.495069	0.351022	0.59361	0.295504	0.722473	0.549829	1.09101	0.865124	0.940749	0.790199	0.568522	0.736248	1.12735	0.22698	0.400718	0.457847	1.42675	0.606083	0.370415	0.713678
SLC9A3-AS1	7.32996	13.698	5.70563	28.1289	10.2838	21.9237	31.8248	3.27754	11.5941	1.73179	13.5734	11.0378	0.617953	20.4449	1.58616	0.846237	2.80752	9.26129	1.93254	5.23527	8.6959	10.869	4.99848	0.298603	1.98285	2.54686	3.72706	4.99812	10.1097	4.2116	6.52807	3.00924	19.0007	2.74911	22.7768	0.326682	0.800595	4.8226	15.1717	0.991627	4.74419	16.8628	4.74467	2.84069	3.74132	8.89264	8.87839	9.79994	0.833803
AL357033.3	0.841374	0.319145	0.678847	1.20217	1.62992	0.680018	2.41127	0.910164	1.55988	0	1.01593	1.66673	1.34702	1.97761	1.05189	1.91501	0.821177	3.76263	0.858659	1.28587	1.52689	3.7211	0.33747	0.499622	1.8825	1.15126	1.06153	1.65505	3.40481	1.64317	0.962521	0.157345	2.30711	1.21169	0.639016	0.443014	1.44644	4.06821	1.28738	0.856585	2.34185	1.10334	5.31635	1.24191	0.582525	0.341218	3.99334	2.16005	1.10164
AC068790.5	0.174626	0.351264	0.260915	0.489236	0.243023	0	0.565488	0.363277	0.069178	0.18249	0.976184	0.104827	0	0.148714	0.237304	0.0636955	0.258234	0.441204	0.22848	0.234106	0.0851897	0.63722	0.453974	0.0540085	0.390711	0.175694	0.275401	0.325289	10.2767	0.592082	0.199771	1.63285	0.295579	0.939456	0.988888	0	0.122036	0.465209	0.848235	0.493843	0.544084	0.954159	0.0567595	0.28263	0	0.295081	0.416789	0	0.288694
AL033519.3	2.58302	0.772549	2.71731	2.54758	0.352135	6.50913	0.576127	3.28988	0.438539	1.81792	0.751437	0.75946	6.93242	1.07742	0.644715	0.865251	0.46772	0.699229	1.13803	1.16605	4.16603	0.288537	0.587321	1.66297	0.707666	0.68948	0.831354	0.41242	1.3594	0.750675	0.904574	1.97163	4.68441	3.2068	0.421435	1.73476	0.718362	1.10591	1.92043	2.98154	0.383234	2.73631	1.64487	1.79167	2.28106	0.962025	0.215685	0.92273	0.732045
AC018926.3	0.152691	0.614279	0.11407	0.64167	0.169996	0.342801	0.556261	0.423525	0.665369	0	0.810882	0.320806	0.291016	0.260067	0.13833	0.167083	0.508041	0.241114	0.0998895	0.204698	0.372442	0.22287	0.850602	0.141672	0.284693	0.358456	0.481612	0.284428	7.67324	0.0517707	0.232902	0	0.5169	0.189564	0.203451	0	0.266766	0.610156	0.741683	0.287872	0.10572	0.278101	0.198518	0.296552	0.440481	0.258014	0.468558	0.395961	0.656316
AC099568.2	0.743314	0.845849	0.133273	0.99959	0.372402	1.60204	0.505482	0.123706	0.918723	0.186429	1.1967	0.508674	0.510011	0.987505	0.848488	0.650702	0.65952	0.901452	0.700232	1.25558	1.34894	2.92938	0.828164	0.551741	1.16417	1.2564	1.0316	0.564926	1.12062	0.877048	0.204082	0.139007	0.452938	0.516779	0.802242	1.63076	0.966191	0.564358	0.866542	0.336334	0.463189	1.3809	0.550853	0.433094	1.02927	0.994785	0.912395	0.693929	0.619342
LINC00511	6.08291	4.70217	2.61264	0.685442	4.02374	6.51055	3.42542	2.95401	5.33923	2.43645	5.00007	3.19868	3.73041	3.86683	3.41274	4.42526	5.35248	2.78848	5.5878	1.2975	4.8128	1.81443	2.83545	2.09646	3.00536	2.30469	6.79396	2.31625	6.3521	7.54875	5.58678	2.83718	2.70396	5.33337	4.9858	2.18387	4.39765	3.90108	5.07261	5.06034	5.56518	5.39315	5.98291	3.31456	5.00282	5.38665	2.04134	5.01501	4.90126
AP000786.1	0.213399	0.306611	0.159423	0.149465	0.445472	0	0.129571	0.369946	0.464957	0.223009	0.298232	0.41633	0	0.363467	0.48332	0	0.788926	0.134791	0.0698023	0	0.104104	0.233611	0.990661	0.198	0.557038	0.250488	1.17792	0.0397513	14.6044	0.397948	0.0813753	0	0.270906	0.220778	1.06628	0	0.298264	0.213187	0.388714	0	0.258567	0.0971677	0.104043	0.725303	0	0	2.87407	0	0.423351
LINC00857	2.79837	2.83909	1.53593	0.859994	1.7962	0.320537	1.21365	1.54447	1.43661	1.67108	0.438968	1.37987	2.39462	1.67792	2.8456	2.21848	3.84259	0.775561	3.58663	1.33983	1.26764	2.36529	1.1135	2.03123	2.86435	1.3407	1.30597	1.58509	1.39721	3.12718	1.68776	1.02351	0.845826	0.697194	3.29111	0.626464	2.12523	1.07449	2.75671	0.430681	1.89799	2.41836	2.75654	2.86535	2.38886	2.80823	1.34359	2.38808	1.01023
DNMBP-AS1	1.45958	0.465179	1.0111	0.669139	2.35626	0.77453	1.11718	0.441655	0.841033	0.110932	0.682409	1.17885	1.79556	0.926599	0.841466	1.22933	0.902605	2.12882	1.68401	1.08509	1.91604	1.68498	0.847592	1.09161	1.57347	1.2015	0.809146	1.33472	2.47422	0.872789	0.991726	0.454927	2.22349	1.75715	1.55585	0.465772	1.20547	1.52883	0.902339	0.775506	2.10385	0.725014	1.39736	1.27135	0.765561	0.46637	0.995328	0.843027	1.86897
AL590483.1	0.397387	0.418707	0	0	0.294951	0.892161	1.01876	0	0.367323	0	1.03667	1.07347	1.38854	0.451227	0.480015	0.338212	0.63662	0.878519	0.346625	0.0887901	2.19709	1.16007	0.44275	0.245808	0.839724	0.0888482	0.0696348	0.296096	1.13865	0.134737	0.505118	0.206432	1.12105	1.42524	0.220623	0.19374	0.231425	0.264662	0.321713	0.624339	0.825426	0.603145	0.774986	0.600286	0	0.179066	0.496814	0.772885	0.481773
AL596325.2	0.286434	0.0705508	0.183416	0.343918	0.580849	0.367464	0.993804	0.255373	0.437671	0.128285	1.23521	1.1422	0.233965	0.62725	0.166817	0.089552	0.408445	0.387691	0.401536	0.246854	0.359315	0.627126	1.23093	0.493563	0.457764	0.658708	0.516262	0.777473	8.36059	0.374594	0.421298	0.382614	0.935026	0.406406	0.695159	0.269317	0.214469	0.327028	0.447213	0.115719	1.06243	0.335373	0.119701	0.556305	0	0.0414867	1.50681	0.477505	0.771184
AL049840.4	0.811116	1.1987	1.21192	0.9739	1.67709	0.780432	1.2664	1.44632	2.34106	0.484367	2.49383	1.80851	1.32508	0.888116	0.577364	0.295857	1.62784	1.39062	1.74349	0.854376	0.73486	0.972505	1.50618	1.50517	0.820981	1.47671	1.76651	1.85628	8.19825	1.06077	0.66279	0.722318	1.86326	0.575425	2.8949	1.77951	1.66003	1.62062	1.54783	1.31076	2.20628	1.68836	0.52728	1.61284	2.3399	0.391603	3.1607	1.20195	1.64744
AC130456.3	0.293803	0.844269	0.438981	1.78343	0.408878	2.1254	0.554991	2.30898	1.55186	0.102345	0.766451	0.146973	0.653292	0.834021	0.133085	0.250053	0.0724117	1.79391	0.512545	0.787749	0.955524	1.35799	0.727424	0.817806	0.474759	0.952486	0.669286	0.364858	2.59028	0.498078	0.78425	0.305245	1.98921	0.0810565	0.880819	0.716194	0	0.260899	1.18927	0.276958	0.881498	0.98104	0.318319	0.760823	0.56504	0.82744	0.868193	0.44444	0.388574
HLA-DQB1-AS1	0.037435	1.0327	1.34239	8.02321	1.15656	1.59684	0.500053	7.16463	0.578363	1.64308	0.34529	0.0337079	0.214044	3.63434	0	0.204818	0.456705	0.780299	1.32245	0.451671	0.657442	0.204903	0.125125	4.65432	0.502546	1.16758	0.0590382	0.585756	4.52983	1.33272	0.0856504	1.57516	0.095046	0.557704	0.07482	0.492773	0.70635	0.224387	0.750081	1.16453	0.466545	0.102272	0.292024	1.74493	0	0.569314	4.70991	0.072808	0.40846
AC015849.3	1.60909	1.6792	0.474513	1.51257	1.94468	0.950663	1.95401	1.23326	2.16394	0	3.51516	1.44889	0.363174	2.81277	1.6112	0.370687	0.939275	2.48742	1.16347	1.19212	0.867608	3.84748	2.02866	0.628623	1.4685	1.95976	1.06849	1.18317	24.8635	0.947574	0.87195	0.989856	1.39764	1.10398	4.35857	0.557399	1.06531	1.94592	5.24498	0	2.9465	2.66076	0.371612	1.27473	1.46586	0.343455	5.71743	1.56478	3.86424
AC093799.1	0.0357511	0.0924606	0.0801254	0.450724	0.119409	0.321054	0.303901	0.148747	0	0	0.209846	0.128767	0	0.182677	0	0.0782418	0.198255	0.101618	0.210494	0.0718923	0.575546	0.313098	0.0796643	0.132685	0.359955	0.395666	0.394677	0.239746	6.59548	0.0363649	0.204494	0.334291	0.0907705	0	0.214363	0.156869	0.262335	0.142863	0.0651219	0	0.334169	0	0	0.27774	0.309403	0.217482	0.292556	0.208599	0.319161
AC002550.2	0.52447	0.587774	0.117544	0.771416	0.613109	1.17747	1.01903	0.54553	0.498643	0.164427	0.879557	0.661154	0	0.133994	0.855256	0.229562	0.465346	0.795063	0.823454	1.8984	0.5373	0.63156	0.759641	0.924587	0.938765	0.949819	0.413567	0.527563	4.05751	0.160043	1.01998	2.69723	0.665804	0.520901	0.838591	0.805446	0.824672	0.41916	0.191068	0.59328	0.544698	0.429856	0.102282	1.42606	0.453896	1.11667	1.18025	0.306015	0.260118
AC090739.1	0.321053	0.402578	0.0654131	0.122655	0.706758	0.589734	0.4962	0.364303	0.554987	0.091503	1.02789	0.236527	0.333764	0.596537	0.475948	0.319377	0.388446	1.02317	0.572813	0.821685	0.555297	0.575118	0.552812	0.243725	0.653025	0.587302	0.506327	0.978624	40.4702	0.890632	0.534226	0.682274	0.370518	0.398585	0.350005	0.192098	0.305952	1.25378	0.903796	0.247619	0.636558	0.0797379	0.227679	1.04868	0.252592	0.473464	0.686659	0.397359	0.984332
AC132807.2	1.58486	2.04941	0	0.512327	0.35629	0.136851	0	0	1.5213	0	0	0	0	0.934399	2.56787	0	0	0	0	1.22578	0.0892104	0	0.950801	0.622133	0	2.69847	0	0.136257	6.89233	3.03813	1.60386	0	0	0	2.55845	0	0	0.0608957	0	0	2.02583	0	0	0	0	1.60684	0	0.474219	0
ZNF213-AS1	2.55463	2.4633	1.08854	2.99538	1.94878	1.96842	2.90307	1.58777	1.79164	1.4436	3.66009	0.920115	1.98364	2.82017	0.994318	1.10437	1.52509	1.64349	1.17605	2.46075	1.3478	2.69301	2.42458	1.22319	2.44861	1.81504	1.5817	0.80369	2.69021	1.47569	1.3566	1.56298	1.88978	2.37279	1.82802	1.07941	2.00348	1.66989	3.57331	0.695692	2.05701	4.80793	1.30394	1.83149	0.818842	2.06566	2.41309	1.59484	1.32018
U62317.1	0.41191	1.30203	0.461586	2.59653	1.00318	0.462382	0.45852	6.78378	0.693503	1.93707	0.316611	0.154541	0.0981334	0.701576	0.373168	0.751225	1.4086	0.617923	1.01051	1.03539	0.502364	0.150308	0.229465	0.923617	1.53602	1.69225	0.541347	1.68805	0.544734	2.72338	0.667561	1.12337	0.261455	0.127846	0.48024	0.451845	0.935542	0.274334	0.562731	1.06781	0.855591	0.187556	1.17149	0.366667	0.297068	1.7401	7.12765	0.267043	0.170243
PVT1	1.00819	2.49391	2.14152	1.2173	2.55066	1.22463	1.38876	1.41649	2.55283	2.3352	3.44148	1.37527	2.55965	1.84532	2.28001	2.65925	6.70902	5.06123	1.89006	4.54648	2.85741	1.60198	2.79562	1.99304	2.8323	3.27016	3.17407	2.775	25.6634	3.50889	4.02384	2.39195	1.70968	3.19454	7.62028	1.46908	1.28162	3.44624	2.98766	1.06387	5.96206	1.44913	2.89424	2.50971	2.572	3.36784	2.53969	4.69725	2.85461
AC016727.1	0.536868	0.335772	0.0943708	0.376024	0.711984	0.401768	0.754212	0.262788	0.400337	0.594047	0.77677	0.587682	0.180569	0.268943	0.543594	0.794814	0.618783	0.558528	0.557814	0.550381	0.693278	0.495526	0.480867	0.351619	0.482833	0.624879	0.448245	0.529444	3.25758	0.492547	0.421489	0.738232	0.507816	0.62731	0.620667	0.230948	0.617951	0.767695	1.28472	0.446547	0.74343	0.805259	1.17018	0.419121	0.637721	0.469605	0.861423	0.429949	0.668275
AC091588.1	0	0.297728	0	0.362839	0.144189	0.258453	0.349492	0.598715	0.342036	0	1.1101	0.259147	0	0	0.0782198	0.251943	0.319196	0.054536	0.451868	0.231497	0.252721	0.441084	0.897832	0.0534067	0.193179	0.347473	0.0907774	0.257332	10.7331	0.292743	0.526786	0.807326	0.438429	0.214382	0.517696	0.126282	0.120676	0.402522	0.419392	0.32556	0.298901	0	0	0.614857	0	0.116717	0.235512	0.11195	0.171286
AC253536.3	0.222195	0.0957746	0	0.311252	0.525679	0.166281	0.269823	0.462234	1.36434	0.348302	0.807364	0.566873	0.211743	0.0946121	0.0503242	0.0405231	0.287506	0.666649	0.145359	0.297876	0.108395	0.24324	0.288819	0.343602	0.331428	0.484366	0.233613	0.165559	14.5453	0.339015	0.211824	0	0.282072	0	0.4811	0.0812457	0.465836	0.295966	0.404736	0	1.03844	0.708209	0.0361104	0.39558	0	0.0750924	1.96977	0.288101	0.624468
LINC01004	1.77226	1.52782	0.24569	1.42045	1.54086	2.91234	2.77338	0.570129	2.49707	0	4.35097	1.00355	0.313402	3.54758	1.01796	1.25955	0.729495	2.85627	0.573724	2.09422	1.97872	3.90023	3.19594	0.491616	2.22791	2.26103	1.32546	1.49069	18.7741	0.910634	1.10778	3.75848	1.25249	3.03951	2.92135	1.24261	1.55135	1.67923	3.29479	0.310016	1.91651	1.54738	1.354	2.342	0.948728	1.75979	1.47642	1.56354	2.12041
AC022973.4	0.0442487	0	0	0	0	0	0.1612	0	0.105174	0	0.0371034	0	0	0	0	0	0	0	0.0868418	0	0	0	0.0985995	0.0410557	0.0495013	0.0445192	0.0697839	0.0494551	17.204	0	0.10124	0.620621	0	0	0.221095	0	0	0	0.0806005	0	0.0919104	0	0	0	0	0	0.181046	0	0.0438913
LINC01137	1.70349	3.6139	3.31989	6.72305	3.61172	4.5561	3.04001	10.7238	4.18985	7.05891	5.40313	2.04074	2.07508	4.0494	1.2883	5.67323	3.30221	1.96486	5.20385	4.05112	2.83996	5.39993	2.47559	2.70759	4.40799	5.79749	2.14924	3.80786	0.910917	3.37508	3.11804	2.77018	3.76096	1.02985	2.16125	1.36493	1.41304	2.27894	4.07434	2.22023	3.09224	1.6997	3.62549	1.74055	2.17935	5.19639	2.37888	2.5641	1.48403
LINC00641	0.383272	0.635883	0.348458	1.17761	0.800084	0.754941	1.0055	0.699538	1.11726	0.328738	2.01015	0.924641	0.2791	1.08081	0.62402	0.316527	0.376959	0.942094	0.823166	1.09065	0.809637	1.11226	0.455222	0.634068	1.09619	2.42283	0.79263	1.46696	7.72486	0.39353	0.409504	0.743804	0.266228	0.511741	0.809391	1.26922	1.2091	0.939168	0.731074	0.480593	0.833659	0.414888	0.148081	0.48455	0.438091	0.483902	1.86406	0.44304	2.48549
AL161729.4	0.998477	1.19758	0	0.273654	0.688735	0.779704	1.42337	0	0.412743	0	1.20126	0.11727	0.24822	0.221822	0.412955	0.142512	0.192591	1.60411	0.0851998	0.523787	1.01655	1.47324	1.11245	0.161118	0.582784	0.262065	1.36929	0.19408	8.26714	0.264944	0.34764	0	0.440885	1.94025	1.25811	0.285725	0.273043	1.51791	0.869842	0	1.12716	0.830212	0.211656	0.252942	0	0.660214	0.310841	0.675463	0.990414
AC104958.2	5.30639	9.61742	0.730609	0.228324	2.7674	2.88682	2.50716	1.16794	1.26988	0.965232	2.8246	2.26673	1.86393	2.1284	5.90659	5.35075	0.140603	12.4231	1.99044	0.874049	19.0572	10.8051	2.60295	1.61315	6.40228	6.2499	2.59913	1.03232	2.62258	8.12387	2.21685	4.48758	2.62097	2.60816	5.91819	1.31118	3.0755	5.06592	2.34222	1.48528	6.20697	1.68225	3.92044	4.53743	2.03756	3.21331	1.35233	6.4459	7.70668
MIR155HG	0.154981	0.690296	0.260508	0.976943	0.636265	0.521914	0.752806	1.20903	0.736745	1.17421	0.866363	0.0116292	0.0738454	0.296964	0.421214	0.438105	1.16024	0.685245	0.963184	0.779133	0.26462	0.381735	0.259008	0.19173	1.06917	0.818625	0.692518	0.851648	6.04621	0.656841	0.605763	1.63029	0.229536	1.97218	1.6004	0.623358	0.961224	0.606406	1.03511	1.05919	0.617006	0.035284	1.63716	0.451501	0.55886	0.746371	4.45201	0.0502375	0.179351
AP001160.1	0.729322	1.28075	0.363235	1.02164	0.518767	0.788367	1.01686	0.505738	0.353124	0.762166	0.951301	0.510774	1.77615	0.759123	1.10121	0.29558	0.599171	0.66541	0.212053	1.90115	0.434857	1.36024	0.692194	0.200502	0.695024	0.978375	1.1076	0.452853	1.33958	0.604465	0.309013	1.26288	0.685822	0.570097	2.34847	0.533354	0.226524	0.188896	1.5253	0.229169	0.925772	0.737966	0.368751	0.655775	0.233771	1.17762	0.524975	0.682968	0.455495
AL357079.1	1.33556	0.447751	0.249439	0.311811	1.36302	0.749607	1.71195	0	0.925892	0.232618	1.30654	0.935349	0.954554	1.0426	0.957877	0.852513	0.20573	1.37084	0.21843	1.04444	1.95462	1.5839	0.53734	0.103266	0.415029	1.04512	1.4042	0.621962	5.44587	0.905662	0.679053	0	0.565157	0.644814	0.926854	0.162783	0.62223	1.74192	0.878502	0.524579	1.54119	0.405418	2.09817	1.11682	0.963206	1.73023	0.758964	1.29878	1.50877
AC004918.1	1.63703	1.20303	0.541315	1.35334	1.32211	1.687	3.91068	1.67485	1.69037	0.588947	3.71299	1.01492	2.07151	2.12546	2.40693	1.23338	1.72631	2.21211	1.05338	1.94277	1.49248	2.73218	2.7209	0.8715	2.04151	2.18705	0.719499	1.31974	7.39972	1.55594	1.71924	1.00374	2.79361	0.999521	2.92323	1.82518	0.787687	1.3673	3.42186	1.29019	2.59205	1.39303	1.30842	1.74606	0.69676	1.00673	1.78431	2.08779	1.38423
AL022328.1	0.345843	0.372679	0.096888	1.90756	1.26341	0.582331	1.25993	0.71946	1.48993	0.271063	2.13872	1.05101	0	0.994021	0.587467	0.0946104	1.82196	0.573426	0.76359	1.91252	0.0632685	1.18312	0.963304	0.360998	0.435259	1.26135	0.545424	0.676438	1.88663	0.571644	0.642916	0	0.768321	0.161011	1.29604	0.28453	0.226583	0.388688	1.25993	0.122255	1.9306	1.53537	0.379386	0.881592	0.748264	0.17532	2.211	0.420398	1.3722
AL158166.2	0.0552517	0.0952625	0.0619151	0.52243	0.138406	0.124044	0.301928	0.0574703	0.164159	0.259829	0.0694944	0.0248754	0.157958	0.0705796	0.112624	0.120919	0.122558	0.287918	0.325309	0.0555532	0.161724	0.211697	0.0615588	0.179427	0.0309052	0.138974	0.392114	0.216135	12.1111	0.309102	0.189622	0.774946	0.140282	0.205784	0.0828221	0.666693	0.231673	0.662362	0.805143	0	0.315604	0.226421	0.161628	0.18779	0.478169	0.168054	0.423874	0.05373	0.191819
AC027607.1	0	0.0667194	0	0.243931	0.258496	0.260631	0.28195	0.322006	0.367913	0.727911	1.03834	0.209065	0.11063	0.69205	0.105172	0	0.0429182	0.366637	0.37973	0.233448	0.169901	0.338896	0.258685	0.466759	0.303033	0.545069	0.244113	0.346	3.60784	0.432974	0.531225	1.0855	0.0982497	0.0480419	0.734749	0.0848972	0.0405644	0.115975	0.845852	0.437739	0.160757	0.528599	0.1132	0.300625	0.334897	0.313869	0.59374	0.225787	0.307075
AL121832.2	4.39267	2.93346	1.80258	7.08495	2.71218	2.63909	2.77982	1.22271	2.1323	3.10343	3.3202	1.00276	1.415	3.47742	3.40502	4.06202	2.02422	3.8981	2.24632	3.54576	2.53529	8.36447	2.68831	1.52121	5.50242	1.68067	5.61039	0.898928	3.74321	6.70214	1.66326	1.15701	5.26225	2.38109	1.91665	1.62881	3.53457	1.79241	5.24036	0.349929	5.3974	8.11321	6.42496	3.84512	2.94489	6.80586	1.96183	4.93351	1.04327
AC010326.3	8.27783	8.63157	2.59186	4.34836	7.34402	4.57774	11.1609	4.05187	8.71653	3.81644	15.0306	8.05654	3.21918	4.82062	16.6666	3.96291	3.27404	8.16008	4.06149	6.97663	5.5229	12.7932	8.54461	2.68253	7.11557	10.1962	5.66349	5.23816	17.8695	6.40783	8.04231	8.67925	7.18598	7.70764	5.20059	6.47644	5.23191	12.678	10.7544	10.2417	7.96494	7.15034	1.60247	5.43781	6.32112	12.373	6.44388	4.97196	12.558
AP001554.1	0.0549578	0.236889	0	0.230956	0.55068	0.246768	0	0	0.587829	0	0	0.0494861	0.314236	1.6849	0.298733	0.60138	0.0609529	0.0520703	0.323578	0.552577	0.402159	1.20326	0.244925	0.560912	0.245927	0.331763	0.0866731	0.798516	0.218038	0.670816	0.377226	0	0.139536	0.272919	0.164763	0.241144	0.0576101	0.823549	1.90204	0	0	0.750723	2.30435	0.213476	0.475625	0.0557202	0.112432	1.06888	0.436112
RPARP-AS1	1.23036	2.80745	3.00295	3.55182	2.71623	1.90979	2.06601	2.47597	2.12606	2.73558	3.87874	1.53851	2.44238	2.56506	2.14328	1.57005	3.87506	2.34872	2.04925	6.26977	2.29222	2.12225	2.72533	1.86988	1.405	1.866	2.23402	1.26495	5.35204	1.18464	1.35739	2.85051	1.72413	3.85722	3.30916	4.04492	3.84624	2.28685	3.23867	1.42482	2.29778	2.29408	2.79104	1.62732	2.30653	2.46893	2.47596	1.52665	1.69483
AL139011.1	0.37099	0.319822	0.415731	0.701575	0.588578	0.249869	0.765871	0.771773	0.617261	0.232618	0.964354	1.06897	0.106062	0.758256	0.504146	0.324767	0.699481	0.773295	0.14562	0.895234	0.488655	0.73103	0.785344	0.309797	0.498034	0.597213	0.468066	0.456105	2.79653	0.528303	0.297086	0.520341	0.470964	0.368465	0.407816	0.162783	0.505562	0.51887	1.35154	0.104916	0.770596	0.91219	0.397928	0.576423	0.963206	0.488977	1.0246	0.505081	0.404793
AC005083.1	4.10531	2.41212	2.77566	0.530096	3.6003	4.17068	3.11929	3.05351	1.98973	1.29424	2.36543	1.19777	4.91756	1.23048	2.99197	5.6467	2.26385	2.41199	1.93548	3.09001	8.29063	4.7201	5.36606	1.74494	1.64206	1.86907	2.74891	2.17882	2.32026	1.21308	5.32611	1.71561	4.01788	6.40647	2.31485	2.16361	2.01949	3.18476	2.04704	2.91866	2.83448	0.814547	3.53345	1.91536	1.98485	1.97649	2.04099	4.90666	6.87033
AC027020.2	0.259491	1.21544	0.116314	1.21771	0.491132	0.116515	0.346625	1.52949	0.575663	0.379647	0.565729	0.241444	0.618211	0.729254	1.17542	0.047325	0.49885	1.13914	0.390443	0.64357	0.468383	0.321944	0.568587	0.280894	0.183853	0.800638	0.0954891	0.483372	0.703491	0.501498	1.06868	0.323516	0.263535	0.451019	0.302537	0.550322	0.534961	0.846829	0.582962	0.587072	1.00613	2.12679	0.0843433	0.251989	0.299431	0.491102	1.69876	1.27854	4.18697
AL139349.1	0.644635	1.32757	0.240793	1.12876	1.43539	0.241208	2.34844	0.67052	1.36198	0.44911	5.10509	2.4508	0.819082	0.914966	0.681339	0.0783774	1.39019	1.39119	0.210859	1.22429	1.31033	1.05854	1.07733	0.166144	1.28206	0.54048	0.621282	0.280188	1.63397	1.71211	0.532606	0.502305	2.18227	0.489078	1.18104	0.0785704	0.0750828	1.93199	3.58791	0.101279	1.56216	1.85898	0.628585	2.36488	0.30994	0.689887	1.75838	1.25376	0.994668
AC093788.1	0.423537	1.44127	0	0.281034	0.297815	0.750686	0.487253	0.370984	0.556334	0.349429	1.02805	0.361297	0.0637285	0.341706	0.575553	0.29271	0.469739	0.633606	0.262493	0.493087	0.554606	0.561262	0.769916	0.14478	0.523688	0.717686	0.738264	0.373714	13.4427	0.453483	0.612026	0.208436	0.848954	0.442794	0.601465	0.489052	0.186938	0.200424	0.933905	0.18912	0.486173	0.1218	0.0869455	0.411292	0	0.565016	0.54724	0.216775	0.619119
GPRC5D-AS1	2.01439	2.72739	1.01681	1.02957	1.14661	2.25443	1.68221	0.805391	1.41627	2.31372	2.65286	1.81928	0.830112	0.865468	2.04688	1.54894	1.14726	2.0461	0.736071	2.70051	3.07204	1.48999	1.6445	0.516369	0.940655	1.50329	0.934932	1.40629	4.23592	0.689145	1.50169	0.622196	0.814012	2.40322	1.6322	1.16788	1.64236	2.46563	1.31124	1.74493	1.53293	1.35517	1.90525	1.72118	1.77998	2.34286	0.550705	1.75302	2.19613
UBL7-AS1	1.64346	1.3022	1.43542	0.685574	1.46311	2.11614	1.17397	0.553059	1.82391	1.62907	1.89485	1.06635	0.656403	0.98795	0.93603	1.82482	1.90316	1.44262	1.54157	1.02062	1.85699	1.13768	1.58872	1.15487	1.33836	0.887547	1.21971	1.16153	1.72595	2.61815	0.926227	1.52542	1.28862	2.38541	0.95402	1.77629	1.43142	2.69212	1.56285	1.0594	1.22993	1.51866	2.3449	1.66636	1.04582	1.39672	1.1372	2.44431	0.970923
PPP3CB-AS1	0.621341	0.538776	0.301312	0.717681	0.603776	0.554718	0.375057	0.521568	0.50956	0.524014	1.16693	0.41552	0.290863	0.566275	0.518462	0.401583	0.535983	0.874436	0.648939	0.628385	0.494555	0.485282	0.619398	0.340509	0.804851	0.584926	0.527201	0.605105	5.08877	0.495258	0.336698	0.526624	0.415147	0.387951	0.773434	0.310897	0.483734	0.696954	0.919996	0.21579	0.709457	0.734592	0.318879	0.568092	0.440248	0.55628	1.12246	0.515891	0.742471
AL138756.1	2.33732	1.56923	1.09173	1.61612	1.03114	2.32154	2.3402	0.880022	1.56409	0.455471	3.35008	2.08153	0.952843	2.00869	2.35169	0.91177	1.15634	1.22264	1.33339	1.40059	1.94486	2.0348	1.61389	0.463863	1.56791	1.35422	0.950178	1.49481	7.45064	0.98662	1.09008	0.938931	1.17168	0.854085	2.13933	1.16244	0.89136	2.74907	2.16378	1.05131	1.21151	2.20634	0.574989	1.41081	2.07088	1.52929	0.786743	2.06103	2.28878
AL512604.2	0.0804052	0	0	0	0	0.180515	0	0.167268	0	0	0.0674213	0	0	0	0	0	0	0	0	0	0.235349	0	0.0895835	0	0	0	0	0	31.2618	0.163571	0	0	0	0	0	0	0	0.160651	0	0	0.0835062	0	0	0.234242	0	0.0815205	0	0	0
HOTAIRM1	0.939279	2.52446	0.0309575	3.7731	5.52471	1.92268	4.88116	1.46549	1.24761	1.99203	3.45155	1.4179	0.631832	2.36442	2.21494	1.37546	4.01377	0.850666	2.25005	2.7221	1.03099	6.487	1.75442	0.320405	1.94703	1.54261	0.522819	1.6982	1.78104	0.941355	3.68182	1.35616	2.45493	6.92805	3.28528	1.06065	0.593661	0.579567	2.36511	0.898447	2.74002	0.754738	3.59622	1.74377	1.19542	3.31907	3.2497	1.15519	0.835784
AC139795.2	1.19193	1.08858	0.925721	1.93417	2.63106	1.05979	1.47609	0.736512	1.65498	0.776965	3.66139	1.28579	0.573556	1.23617	1.1226	0.387411	0.942386	1.87845	0.324256	2.06464	0.94993	1.76991	0.236673	0.251844	0.792134	1.29421	1.19115	1.27942	5.36093	0.984324	1.49856	0.331045	0.539336	0.615353	2.05206	0.673165	0.915444	0.542323	1.11782	0.367115	1.06631	1.16068	0.73648	0.997033	0.919198	1.08882	1.53308	0.52791	1.86126
AL353804.2	0.119102	0.513374	0.266931	0	0	0.267391	0.216947	0	0.49541	0.373395	0.44941	0.107244	0.170249	0	0.16185	0	0.066047	0.169266	0.233747	0.598757	0	0.130382	0.0663486	0.0552536	0.0666199	0.299575	0	0	20.2003	0	0.136251	0.278415	0	0.0739319	0.119022	0.130649	0	0	0.867791	0	0.24739	0.488078	0	0.231317	0.515375	0.120754	0.060914	0.694929	0
AC008669.1	1.71727	0.245373	0.191374	0.618003	0.514945	0.575112	0.979317	0.335534	0.326991	0.208213	0.517113	0.392981	0.162745	0.121197	1.30219	0.467188	0.368292	0.305632	0.111722	0.572366	1.15248	1.50601	0.232555	0.413743	0.424556	0.28637	0.344145	0.646844	5.47679	0.241264	0.553543	0.665358	0.457687	1.97885	0.312883	0.686895	0.328203	0.70139	0.518463	0.509791	0.206925	0.207362	0.370057	0.405388	0.16422	0.39439	0.126163	0.147622	0.63054
TFAP2A-AS1	1.06252	0.189511	0.821143	4.56779	0.244747	1.01449	0.222461	1.37195	0.116114	0.650904	0.194573	0.0659815	0.279321	0.0624037	0.116174	0.013364	0.311537	0.138854	0.695094	3.24178	0.303853	0.093587	2.89828	0.634568	0.0273252	0.516076	0.115564	0.122848	0	0.782619	0.167656	0.570981	0.124032	0.0909729	0.0488187	0.884195	0.320056	0.0122007	0.200215	0.621682	0.16489	0.133462	0.261993	0.130457	0.317084	0.371468	3.83517	0.0712589	0.109028
TAPT1-AS1	0.628226	1.15408	0.452565	0.26715	0.387183	0.923482	0.63574	0.388959	1.03992	0.164129	1.55525	0.734035	0.812486	0.764293	0.426854	0.973874	0.904124	0.60939	0.308237	0.511338	0.919419	1.05615	1.73318	0.631467	0.560567	0.9481	0.577946	1.15352	3.11551	0.578153	0.444899	0.419587	0.417748	0.687088	1.36772	0.541462	0.486068	1.68108	0.926366	0.761409	0.862172	0.388213	0.860534	0.617326	0.841425	0.485288	0.436054	0.887294	1.06826
APTR	2.93964	2.1262	3.0626	1.75079	5.51035	3.35222	4.65445	1.99685	2.6301	1.21209	4.26474	2.32885	5.37404	4.35973	2.81715	7.84851	4.97549	4.3262	3.61071	4.63794	5.48264	3.48806	5.28043	2.62237	3.28859	5.72073	3.32198	3.12907	4.90573	3.53253	5.55147	2.64898	3.87567	6.5791	4.46979	4.60663	4.19951	3.38289	3.59405	1.97935	4.02222	2.56776	5.4534	4.70597	2.30755	5.75808	2.76147	5.91182	6.94262
AC084117.1	0.229601	1.5175	0.343055	0	0.511248	0.171824	3.34581	0	0.636694	0.239941	0.770101	0.34457	0	0.391063	0.62402	0.334991	0.509296	0.362563	0.300408	0.923417	0.112009	0.754044	0.767432	0	0.256857	1.84804	0.482801	0.598773	6.07278	0.856326	0.437769	0	0	0.950162	1.14724	0	0.0802274	0.0764579	0.975863	0	0.238456	0.20909	0.149256	0.0743212	0.662352	0.698359	0.626286	0.74426	0.379579
AP001189.3	0.44439	0.136821	0.142281	0.733666	1.19272	0.142527	0.770923	0.594301	0.490409	0.696603	0.266164	0.200073	0.544482	0.567673	0.60389	0.903086	0.563276	0.992454	0.18689	0	0.0929104	0.72972	0.141462	0.824646	2.73428	0.990023	1.60192	1.09979	1.00747	0.484307	0.108938	0.59361	0	0.0788153	0.285488	0.0696392	1.69697	0.47566	0.520375	0.0897667	1.15382	0.0867195	0.0928554	0.801435	0.274708	0.611467	1.52603	0.0617358	0.787145
ERVK13-1	0.401022	0.311935	0.134299	0.702192	1.15275	0.967586	0.680095	0.551371	0.443723	0.325149	1.82046	0.67861	0.342624	1.07165	0.507373	0.408557	0.570018	0.995735	0.443275	0.704458	0.451982	1.23123	0.77291	0.408437	0.819901	0.983177	0.915954	0.667158	8.32992	0.468858	0.479856	0.323255	0.520792	0.535062	0.642587	0.197197	0.241595	0.782828	1.1125	0.241157	1.04361	0.919289	0.330359	0.55057	0.418864	0.504725	1.0703	0.461697	0.450364
AC007849.1	0	0.0347253	0	1.94669	0	0	0.0489153	0	0.0478717	0	0.0337763	0	0	0.205823	0.0547386	0	0	0	0	0.0810015	0	0.0440961	0	0.0373743	0.135188	0.0810545	0.0635264	0	21.894	0	0.138243	0	0	0	0.080508	0	0	0	0.146746	0	0	0	0.039278	0	0	0.0408397	0.041203	0	0
AC105460.1	0.0746896	0.450718	0	0	0.561295	0	0.0302332	0.103585	0.414234	6.86868	0	0	0.782939	0.0636067	0.0676648	0.0272432	19.1078	0.0471769	0	34.4446	0.0364365	0	21.0258	47.124	0.389927	55.483	6.12517	0.834778	19.1622	0.050648	0	109.879	0	0	8.06109	0	0.0260981	0	0	0.0704073	0	0	0	0.0483535	0	0.0504838	2.69944	0	1.06191
ZNF460-AS1	1.20401	0.820703	0.62754	1.76503	0.678028	0.56576	1.5641	0.407743	0.665533	0.877834	1.15046	0.176487	0.880541	1.43072	0.3044	0.367673	0.434765	0.663226	0.219811	0.450447	1.06545	2.02305	0.748715	0.129898	0.407212	0.760627	0.97149	0.375537	5.77654	0.455695	0.384382	1.43999	0.213274	0.86905	1.23118	0.368578	0.498975	0.447558	1.83612	0.158369	0.785162	0.994454	0.737182	0.326288	0.242324	0.312274	0.887875	0.217832	0.7499
AC018752.1	0.401245	0	0.449636	0	0.251281	0	0.487253	0	0.238429	0.314486	0.0841129	0.361297	0	0.256279	0.136315	0	0.667524	0.380163	0.19687	0	0.146807	0.109812	0.111762	0.279219	0	0.605548	0	0.784799	16.9139	0.102034	0.22951	0	0.509373	0.249072	0.902198	0.220073	0.630914	0.901906	0.548162	0.28368	1.0418	0.274051	0	0.487056	0.868132	0	0.102608	0.390194	0.298504
AC073283.1	0.889038	0.807848	0.861628	0.302928	1.16369	0	0.379321	0.649815	0.0856681	1.12996	0.161184	0	0.137387	0.552491	0.130609	0.0788787	0.479685	0.136594	0.282943	0.0483183	0.175827	1.76236	0.856669	0.356707	0.403205	0.870299	0.227366	0.751947	1.09628	0.0244406	0.522269	0.224674	1.09811	0	0.648324	0.10543	0.277064	0.0720126	0.568983	0.0679513	0.47414	0.656447	0.468596	0.840002	1.87153	0.0243614	1.54842	0.373861	0.047668
AL442125.2	0.296614	0.0426174	0.221591	0	0.288953	0.110987	0.420227	0.411366	0.35251	0.309972	0.0829056	0.311597	0.141331	0.1263	0	0.108191	0.986913	1.2178	0.194044	0.198822	0.4341	0.216472	0.275394	0.0458684	0.27652	0.198952	0	0.22101	5.88391	0	0.113108	0.462249	1.00412	0	0.0494027	0.216914	0.103643	0.14816	0.900489	0	0.513423	0.270117	0.0482049	0.288039	0.427835	0.0501215	0.252837	0.384594	0.490365
RMRP	0	0	0	0	0.0643829	0	0	0	0	0	0.032327	0	0	0	0	0.0421864	0.042758	0	0	0.155051	0.0564223	0	0.214767	0	0	0	0.0608005	0	81.8295	0.0392144	0	0.360485	0	0.0957252	0	0	0	0	0	0	0	0.105325	0	0.0374379	0	0.0781745	0	0.0749814	0
AC000061.1	0.329747	0.189511	0.246343	0	0.32123	0.61692	0.400429	0.114329	0.4572	0	0.691247	0.544347	0.314236	0.140408	0.522783	0	0.0609529	0.624843	0.107859	0.221031	1.7695	0.661794	0	0.101984	0.36889	0.165881	0.693384	0.307121	50.912	0.167704	0.502969	0	0.279071	0.136459	1.20826	0.241144	0.11522	0.274516	0.300323	0.310841	0.228309	0	0.482305	1.12075	0.475625	0.557202	0.0562158	0.213777	1.58091
AC011476.3	0.75197	0.50564	0.404476	1.51685	1.59486	0.709054	0.894894	0.563158	1.07241	1.08445	1.12236	1.15107	0.988904	0.691619	0.715307	0.329139	0.750599	1.01169	0.649354	0.604858	0.352167	1.66285	0.519441	0.683754	0.639338	1.3013	0.664115	1.07577	2.32701	0.566012	0.877449	0.773442	0.992795	0.57881	1.90873	0.52792	0.520252	0.931517	1.42453	0.425314	1.17146	0.945016	0.278634	1.24139	1.17141	0.426945	1.6922	1.05301	1.13376
AL450326.1	1.41386	0.53911	0.914062	0.342787	1.56654	0.671468	0.792428	1.58376	1.00171	0.852423	0.93476	1.17516	0.0777319	2.987	0.886765	0.59505	2.29183	1.3911	1.44077	0.710788	0.795851	0.446473	0.454401	0.42887	1.91629	0.765965	1.15777	0.729332	0.64723	0.885007	0.933139	0.508474	0.2071	0.47258	1.08686	1.13338	2.42265	0.679067	1.48581	0.615138	1.66606	0.445693	0.609791	1.4522	2.35309	0.468636	1.72435	0.793224	0.755162
AL137782.1	0.94962	0.251563	0.487733	0.207849	0.483196	0.455263	0.492501	0.380696	0.834672	0.279108	0.16589	0.409723	0.0706992	0.619168	0.336057	0.552037	0.910589	0.482666	0.436807	0.188971	0.665939	0.406079	0.42431	0.28452	0.420512	0.432928	0.530411	0.63018	3.21808	0.261605	0.260272	0.231235	0.464629	0.749122	0.177935	0.292975	0.114062	0.563277	0.270276	0.209807	0.344158	0.972886	0.998318	0.715639	0.21402	0.396149	0.172011	0.432875	0.574002
GAS5	30.4755	79.1895	77.3193	73.1713	84.3153	40.3617	53.5389	44.9294	33.1343	74.5793	100.046	134.188	160.357	30.3007	71.8379	37.0907	120.146	43.093	46.754	99.3239	124.251	23.9795	125.514	28.2394	22.8497	45.0565	53.2949	32.1277	55.5092	36.5964	51.1397	41.6932	64.5305	214.399	106.277	54.0126	74.6307	51.123	41.4864	29.034	31.6626	51.6501	98.0845	42.8967	45.8047	47.8273	26.5975	53.4613	74.1254
AC011472.1	0.726332	1.50277	0.244178	0.686779	1.39493	1.7122	2.51376	0.604397	1.03585	0.455424	2.61888	0.915623	0.415299	1.6701	1.62859	0.755054	0.604173	1.75483	0.356372	1.16847	0.4252	3.10099	1.29479	0.16848	1.54385	1.90001	0.80184	0.811793	2.59347	0.591041	0.540095	0.339578	1.75192	1.39769	2.46788	0.15935	0.609108	0.979575	1.85225	0.616219	2.26303	2.08355	0.566598	2.46866	1.57149	1.69374	0.965846	0.918226	1.80116
LENG8-AS1	1.90415	2.34095	0.853515	1.56561	3.3182	2.63931	3.7198	1.37781	2.24329	0.674835	4.9566	1.64002	1.18342	2.53815	1.80006	0.742858	1.79967	3.34151	1.16986	1.56492	1.84168	3.44395	2.98856	0.706697	1.37072	2.29895	3.3947	1.16588	7.62017	1.22947	1.68583	1.9353	2.73257	1.99397	4.07049	0.363262	1.97868	3.17594	4.31297	0.889683	4.47106	3.43793	1.58226	1.54359	1.57627	1.41015	4.09871	1.96442	2.85779
AC139887.2	1.19393	0.508974	0.352857	1.15786	1.0298	0.589109	1.27459	0.682345	0.857587	0.534726	2.16728	0.862409	0.712666	1.03911	0.641849	0.502486	0.640257	1.39224	0.566484	1.37193	1.09448	2.0826	1.3156	0.377373	0.733876	1.02962	1.30356	0.337268	8.06812	0.547159	0.540332	0.490717	0.599604	0.700405	0.970237	0.805957	2.03548	1.16653	0.90815	0.259725	1.59425	1.50545	0.447769	0.815409	0.340638	0.718312	2.14727	0.714489	1.26237
ABALON	1.41163	0.280832	1.31417	0.136899	0.725366	0.585085	0.580198	1.10688	0.838824	0.476604	0.273157	0.24444	0.558788	0.277423	0.368903	0.463407	1.74627	1.06997	0.895068	0.327539	0.33373	0.641908	0.0604913	0.493682	0.862488	0.360528	0.479503	0.594683	3.53261	0.806296	0.496889	0.35537	0.799525	0.66057	0.629384	0.40499	0.603286	0.661724	0.771401	0.522043	0.699205	0.682318	0.709419	0.569418	0.469877	0.198168	3.17668	0.527983	0.323131
AC008770.3	0.706466	0.0761286	0.494791	0.371109	0.737378	1.09042	1.07237	0.734834	0.839596	0.415283	1.25882	0.596371	0.757388	0.33842	0.420014	0.144948	0.195883	1.00402	0.519938	0.710321	0.258481	0.483361	0.491944	0.450648	0.444559	0.533089	0.487443	0.493494	9.28434	0.628771	0.202047	0.619295	0.112105	1.20597	0.750118	0.19374	0.27771	0.882206	1.04557	0.874074	0.871283	1.32692	0.473602	0.900429	1.52851	0.0447666	1.21945	0.429381	1.05114
AC011462.4	0.552271	0.71415	0.412583	0.676922	0.576435	0.723266	1.50897	0.574447	0.437562	1.29857	1.96813	0.497286	0.263146	2.11645	0.312705	0.302163	0.561473	0.784881	0.27097	1.11057	0.606194	0.957249	1.43573	0.170806	0.7208	0.601951	0.725815	0.257188	2.83013	0.561753	0.315896	0.430334	0.701096	0.628503	1.93165	0.201938	0	0.459769	2.26346	0.130152	1.14714	3.14334	0.53852	0.536304	0.796593	0.513271	1.9772	0.716081	0.958669
AC025265.1	0.505426	1.70935	0.348542	0.571849	0.275944	0.523714	0.613765	0.566161	0.346541	0.365668	2.67326	0.402592	0.944776	0.347653	0.343417	0.106359	0.862401	0.165763	0.572274	1.44637	0.54055	0.510735	2.8156	0.541101	0.413194	1.23217	0.398549	0.325901	2.54508	0.158186	1.51222	1.36326	0.444203	0.144804	1.59297	0.298538	0.50944	0.349563	1.02688	0.329848	1.57475	0.477977	0.284332	0.547446	0.336473	0.788364	0.695955	0.340273	1.17623
SNHG1	9.84792	19.0709	9.5313	14.4386	12.0681	15.7359	7.62293	11.2963	9.89258	13.6433	13.9181	6.78186	15.3038	12.7908	28.6416	11.5889	23.9495	14.9079	17.0599	17.6902	14.2516	16.7552	17.8373	5.99284	10.7954	16.5837	23.9993	7.77844	33.5919	13.2963	10.4414	14.8927	9.24709	63.5485	33.0097	19.4328	18.749	16.9117	20.4637	6.65908	18.1985	15.8271	23.4274	9.5739	15.6171	24.2808	11.8854	17.527	20.208
AL162724.2	0.469639	0.28919	0.150365	0.422919	0.560215	1.50625	0.896198	0	0.0797343	0	0.84386	0.483293	0.191806	0	0.182344	0.14683	0.0744101	0.317831	0	1.34915	0.392757	0.293783	0.448499	0.18675	0.225166	0.270006	0.846469	0.374927	9.58237	0.272973	0.537262	0.627338	0	0.416467	0.603418	0.441576	0.492304	0.201074	0.122209	0.189734	0.62711	0.183294	0.850471	0.195455	0	1.02033	0.823526	0	0.133099
FGD5-AS1	27.8126	17.9877	27.069	14.1658	33.2146	25.9584	25.2403	20.3335	26.1664	11.1488	31.8077	28.213	30.7643	31.0835	38.917	32.4569	23.4856	24.5236	20.8743	12.6338	28.1264	28.9038	15.7181	18.4817	33.6417	25.3773	19.1812	25.6747	50.6978	36.7575	17.535	30.4836	12.7303	58.7636	18.481	28.3444	39.1222	39.1066	33.3929	33.0743	32.1059	22.6544	35.5515	17.8258	32.0656	11.8739	28.5687	30.6262	22.8262
LINC01560	4.7826	2.58752	0.628342	1.35145	2.69905	3.22118	4.02538	0.514618	1.09757	0.361922	2.33704	1.03948	1.32014	1.85388	3.24959	3.0859	1.29864	2.17191	1.78015	1.32654	2.79977	4.22457	1.34132	1.10172	3.52384	1.94133	3.77128	1.6589	6.41204	1.79491	0.943317	0.771029	1.59113	3.33732	1.99416	1.04926	1.65961	2.29007	2.10282	2.14537	3.87087	3.06377	1.49554	0.848792	1.85543	2.70872	1.48449	2.21318	1.70129
AC009403.1	3.89217	1.84174	1.21078	0.954563	2.37854	2.09496	1.98303	2.04339	4.18788	1.1163	2.68712	0.7739	1.82529	3.82698	2.10231	5.33388	1.51155	4.45546	1.75908	1.60487	4.70796	3.22586	1.73733	0.831628	3.24161	1.82828	2.8271	2.42894	3.77519	2.13561	2.05072	1.49249	3.21089	3.76508	2.55215	1.07748	2.48405	3.54487	2.84036	1.28473	2.6396	2.2139	7.01585	2.89733	1.48764	4.14534	2.08483	3.27156	3.77549
AP001486.2	0.844671	0.64107	0.172098	0.399125	0.381337	0.244982	0.716538	0.151336	0.470702	0.0633524	0.582885	0.40758	0.13865	0.382038	1.04349	0.283035	0.237565	0.528422	0.388657	0.625785	0.490928	0.796369	0.396249	0.382485	0.596804	0.463547	0.484406	0.334259	5.55582	0.213766	0.369873	0.359004	0.307835	0.752622	0.836029	0.416732	0.991348	0.609659	0.375447	0.480031	0.562446	0.231868	0.130048	0.251177	0.174883	0.286828	0.260442	0.188649	0.998204
AL513550.1	1.27416	0.5329	0.791666	0.318093	0.695242	0.736387	0.81194	0.708589	0.764632	1.70068	1.25882	0.704286	0.793454	0.870223	0.377155	1.42187	0.839498	1.26698	0.594214	0.431266	1.38472	0.386689	0.323277	0.550141	1.21372	0.786941	1.8503	0.634493	4.87991	0.962404	0.577278	0.884707	0.288271	2.30232	0.945527	0.415157	1.22986	1.38632	1.03408	0.927589	1.16608	0.75824	1.54997	0.49003	0.436716	0.83138	0.696829	1.39855	0.750815
AC012313.1	2.27384	1.69434	0.921641	2.10936	3.62565	1.24908	2.39406	0.767414	3.09762	1.68738	2.95634	1.21431	2.83539	1.79223	1.30666	1.1382	1.27436	1.87935	1.64974	2.42002	0.991262	3.42928	1.08478	1.38593	2.61818	1.98961	3.31899	1.39911	2.62718	1.2241	1.34213	0.961293	1.98069	0.705739	2.61679	0.597038	1.78768	1.78223	1.8286	1.72732	2.92052	2.27998	0.825563	1.9086	1.93647	1.58188	2.51147	2.44645	2.08152
AL133371.2	0.0702862	0.302961	0.157525	0.147686	0.352135	0.946783	0.341409	0.731084	0.751781	0	0.176809	0.0632883	0	0.17957	0.28654	0.230734	0.311814	0.732526	0.275885	0	0.41146	0.0769433	0	0.195643	0.550407	0.212148	0.332541	0.549894	2.78852	0.285972	0.160813	0.328605	0.178454	0.0872597	0.140478	0.616804	1.10517	0.772381	0.256057	0.198769	0.0729969	0	0.548289	0.341271	0.608283	0.213783	0.862741	0.136701	1.18522
HAS2-AS1	1.24261	0.0892688	0.0515729	0.0483516	2.76689	0.0516619	1.63471	0.0957411	0.0957167	1.22643	0.71393	3.08731	0.296039	0.0881852	4.23715	2.58098	0.140368	1.02471	0	1.34194	4.54645	0.98244	0.025638	0.0960785	0.2703	0.11576	0.308471	0.321486	3.42354	1.1235	0.447519	0.376542	0.0292123	5.75652	0.689877	0.0757268	0.434193	0.275861	0.817359	0.78091	1.33833	0.471501	3.10771	0.536304	0.597445	0.209974	0.317763	2.99859	0.410858
AL357140.2	0.798387	0.728758	0.421023	1.28285	0.666656	0.843498	0.855462	0.586197	0.55814	0.736183	1.49645	0.422881	2.81955	0.839897	0.191461	0.668079	0.572958	0.355971	0.645195	0.0944404	0.756058	0.719769	0.523249	0.5229	0.577927	0.567013	0	0.734858	2.14272	0.764324	1.2357	0.219568	0.596197	0.75797	0.37546	1.64855	0.935378	0.750677	0.513279	1.32814	0.780403	0.256611	0.686919	0.59288	0	0.476154	0.528429	0.822069	0.512431
AL022328.3	0.578231	0.996959	0.477448	1.02314	0.736943	0.819894	0.776089	0.443173	0.614859	1.14493	2.29669	1.20574	0.17401	1.55504	0.454919	0.199811	0.945085	1.1822	0.77646	1.28517	0.534474	1.16605	1.05112	0.254134	0.749008	1.16353	0.479957	0.748309	2.29406	0.526247	0.974826	0	0.386343	0.188913	1.94642	0.400605	0.255215	0.334433	1.49675	0.17213	1.29588	1.08086	0.148377	1.41856	0.790141	0.339409	2.86395	0.53271	0.482999
AC008760.1	0.692821	1.32437	0.74262	1.45576	1.45885	0.811528	3.84085	0.939966	0.966576	1.13325	2.57636	0.488224	0.258351	1.53917	1.35083	0.329619	1.67043	1.17014	0.295591	1.33263	0.925786	1.91259	2.14792	0.419235	1.28054	1.63657	0.760095	1.11101	3.82426	0.857915	1.3784	0.563323	1.60608	1.98204	2.64902	0.198259	0.473645	1.14352	2.24965	0.596307	1.31394	1.56361	1.08679	1.66735	2.34623	0.885674	1.5098	0.761619	0.537829
AC009812.4	0.560965	0.128301	0	0.384884	0.277221	0.231319	0.458774	0.11908	0.149662	0.0358915	0.163193	0.484498	0.0327292	0.263237	0.91788	0.42593	0.634856	0.802661	0.0224682	1.10503	0.284831	0.714357	0.255102	0.169955	0.973351	0.506804	0.361098	0.447836	3.9288	0.116448	0.130967	0.9099	0	0.341111	0.503387	0.150698	0.252016	0.354544	0.250241	0.097127	0.630159	0.09383	0.178612	0.233463	0	0.963387	0.070262	0.578915	0.738128
SLC25A25-AS1	5.10541	6.69526	4.18849	12.5415	8.0428	15.2004	7.58578	5.40794	8.25394	1.24682	7.6266	7.13585	5.34284	10.0036	3.43157	1.89995	4.62239	10.624	2.95073	4.3953	4.96389	13.1636	7.0391	1.959	2.76711	3.88744	2.98814	3.61014	8.66518	3.03559	5.57421	3.64309	4.2606	3.03068	6.66587	2.5466	1.64384	3.15905	11.3198	3.19119	4.9195	9.91993	1.66153	4.12889	7.07953	5.29424	7.59694	6.30111	4.07957
AL137779.2	0.415128	0.675981	0.827009	0.581514	0.308119	0	0.392087	0.383819	0.328904	0.57843	0.464123	0.664528	0.131867	0.471371	0.250722	0.201892	0.153471	0.830335	0.362099	0.742031	0.742557	0.353458	0.616687	0.0855938	0.258003	0.185629	0.436461	0.257763	4.75791	0.563007	0.105534	1.07824	0	0.0572642	0.460944	0.505972	0.483513	0.368636	0.0840188	0.652211	0.431138	0.8821	0.179907	0.223959	1.19756	0.233826	0.896442	0.448549	0.457528
AC009120.3	0.886181	0.694506	0.0902777	2.03133	1.61447	0.542601	1.2718	0.586578	1.24466	0.883994	1.89148	0.652869	0.690951	1.02911	0.218954	0.264466	0.223375	1.22127	0.316219	0.648012	0.235808	1.05831	1.39125	0.0747486	0.811126	0.648436	0.635265	0.85539	9.90822	0.819451	0.552971	1.69491	1.22726	0.650111	1.28813	0	0.464474	1.00602	1.46746	0.227829	1.17136	3.41147	0.157112	1.52554	0	0.163359	1.97775	1.01846	1.51832
AC078860.1	0.160187	0	0	0	0	0	0	0	0	0	0	0	0	0	0	0	0.355323	0	0	0	0	0	0	0	0	0	0	0	17.1591	0	0	0	0	0	0	0	0	0	0	0	0	0	0	0	0	0	0	0	0
LINC01978	2.32293	1.82222	2.54139	4.5571	2.27059	0.543757	6.36363	1.05351	0.287842	0.172574	1.99397	0.297391	0.409159	1.46258	0.209447	1.71065	0.818075	2.04442	0.280883	0.420629	1.45009	2.49473	0.269848	1.94079	4.45838	0.132917	0.190986	0.935141	1.31032	2.54198	1.15868	0.566175	6.06552	0.396365	0.550088	0.313989	1.11942	0.0219964	0.501338	0.529274	1.48638	0.872231	3.96122	1.13323	1.81027	0.714358	3.60356	0.214118	0.436809
AC115618.2	15.4292	9.30291	6.48375	7.81555	11.4648	11.1342	16.1714	6.01829	5.12993	2.59136	8.08606	6.11956	7.08915	4.45812	20.6551	7.28605	8.14873	11.2685	5.04686	13.1125	14.9868	8.44529	3.01857	4.55892	13.0483	6.19094	11.8045	9.03292	12.4796	7.84706	7.19692	7.29942	7.34515	11.1739	13.9045	14.3057	7.84624	11.4228	6.52434	6.75285	9.10904	6.27271	8.64195	6.82268	6.75599	10.4288	5.30778	7.77007	11.2507
SP2-AS1	1.14302	0.520838	0.640433	0.463189	0.48403	0.659868	0.406494	0.730333	0.252277	0.179174	0.84206	0.838077	0.466822	1.48097	0.632403	1.29543	0.371257	0.889576	0.336491	0.558209	0.943952	1.21553	0.281988	0.249984	0.986427	0.418931	0.527915	0.310252	7.98447	0.382011	0.44832	0.343536	0.290208	0.6183	0.913803	0.322415	0.556298	0.415972	0.431281	0.415601	0.788574	0.356883	0.429901	0.459846	0.353289	0.538048	0.651402	0.524011	0.996113
AC025580.2	0.233974	0.27505	0.190684	0.312854	0.532825	0.42978	0.142063	0.486737	0.492933	0.316752	0.579656	0.0813986	0.304047	0.393982	0.0722617	0.320034	0.20052	0.644889	0.803588	0.759217	0.16343	0.302704	0.787971	1.04598	0.321236	0.347756	0.343837	0.653759	1.13923	0.584159	0.170331	0.348054	0.189016	0.475325	0.441064	0.68831	0.217394	0.48342	0.590856	0.55641	0.353451	0.232442	0.414815	0.247865	0.460204	0.463656	0.342676	0.258557	0.316478
LINC00526	1.93967	1.33962	5.0388	0.509458	1.72086	1.45981	1.03051	0.389756	2.80291	0.207309	3.29911	10.5587	2.83566	2.90013	5.49637	2.11044	0.696716	4.54219	0.951694	3.74538	1.45163	1.8459	1.85412	0.0818048	1.13428	3.20451	1.68594	1.39189	0.896342	0.728656	2.05506	3.8644	1.03532	6.1981	2.24675	0.38686	2.83042	7.92715	1.62607	4.26988	1.72833	0.662398	1.61197	1.4448	4.00591	1.19559	0.484745	1.17891	1.49767
AC093732.1	0.328002	0.353454	0.27567	2.58451	1.43789	0	0.497888	1.10881	0.194906	0.51416	0	0.0369182	1.64101	0.733244	0	0.0448648	0.500201	0	0.0804665	0	0.420032	1.16697	0.182722	0.0380417	0.229336	0.412509	0.193983	0.274947	3.25327	0	0.469038	0	0.208196	0.0509015	0.204864	0.0899506	0.214895	0.122879	0.0746834	0.115949	0.127745	0.336038	0.279856	0.836113	0.354832	0.041569	4.57133	0.637937	0
AL139099.4	0.362529	1.87517	0	2.66612	1.0595	1.22085	1.32071	0.377086	0.646268	0.568282	1.97592	1.95861	0	2.31551	3.44853	1.9835	0.603113	3.09133	1.06724	1.09352	0.795851	0.595298	1.41369	0.672737	1.62225	1.82373	4.28803	1.21555	13.3042	1.47501	0.829457	5.08474	0.460222	0.675115	1.99257	4.37444	0.950061	0.905422	0.990538	0	1.88255	0	0.707005	1.05614	1.56873	3.30802	0.927068	1.05763	0.899003
AP002907.1	0.0867027	0.361265	0.0323864	0.0910903	0.446449	0.389307	0.438698	0.240491	0.309124	0.0906072	0.508913	0.195176	0.123936	0.406104	0.314192	0.205563	0.224375	0.479192	0.368683	0.581171	0.232633	0.933327	0.563499	0.147485	0.517306	0.72694	0.341843	0.258412	16.7118	0.529147	0.281029	0	0.220134	0.251162	0.577631	0.126811	0.227217	0.216541	0.763337	0.163463	0.705364	0.0789572	0.169088	0.392915	0.125059	0.234414	0.458218	0.758833	0.673686
AL021707.3	1.01948	0.608451	0.0878795	2.71888	1.17868	0.440155	1.09516	0.978848	1.5378	1.59809	2.76184	0.706139	0.112099	1.70302	0.372991	0.12872	1.08721	1.74608	0.461728	1.26159	0.172157	2.48963	1.17955	0.691247	1.00891	2.20923	0.742066	1.62151	1.08895	0.558377	1.03171	0.183321	0.995548	0.29208	0.979616	0.17205	0.90427	1.01847	1.42848	0.443553	1.83254	1.92823	0.229407	1.06616	0.339346	0.397548	4.17128	1.22019	0.73899
LINC00685	0.434526	1.95622	0.432827	3.95647	0.806291	1.51751	0.703557	0.703071	0.459031	1.05955	3.44116	0.521685	1.10423	2.09694	1.31219	0.105663	0.963854	0.731903	0.284265	0.582529	0.847916	3.91116	2.90477	0.492764	1.24227	1.70016	0.913712	0.7015	2.68167	0.589315	1.71221	1.35435	4.53556	0.23976	2.12293	0.635539	0.253054	0.53056	1.84684	0.955763	2.15614	1.71474	0.141236	1.12524	2.0892	1.46851	1.28403	0.93902	1.38883
AL136221.1	1.6645	0.76996	0.181974	0	0.644083	0.911441	0.295798	0.337821	0.771966	0	0.612752	0.219333	0	0.414881	0.386182	0.0444241	0.0450261	0.961612	0.557733	0.163276	0.356491	0.622197	0.497549	0.414348	0.2725	0.245074	0.640257	0.544492	14.4154	0.289062	0.789532	0	1.33998	0.453614	0.365133	0.445335	0.12767	0.851702	1.25715	0.11481	0.548122	0.221825	0.158347	0.709628	0	0.246964	0.373742	0.315835	0.724854
NEAT1	4.75238	16.516	1.75144	36.9011	16.3118	17.5935	21.0463	12.9377	16.5652	4.52154	46.6733	7.2173	2.24452	17.8947	8.29464	2.04001	16.7456	16.02	8.41135	9.53837	7.41612	23.6726	19.6444	6.17036	12.9978	16.7734	13.6185	12.5079	365.653	7.30635	23.6894	8.85178	7.4065	3.92247	28.5415	5.60939	8.04536	6.04429	29.7575	4.39948	17.3719	12.5347	2.84716	7.09258	17.9566	19.9036	34.5295	10.1751	10.43
AC004067.1	0.678964	0.559871	0.330803	1.17853	0.49299	0.927847	1.07544	0.5527	0.806912	0.185097	1.23766	0.637946	0.506368	0.377097	0.521503	0.581449	0.818511	1.37049	0.231744	0.890438	0.475237	0.969485	0.493349	0.35607	0.59444	1.03952	0.791449	0.560891	4.62615	0.570513	0.506561	0.138014	0.824456	0.549736	0.64901	0.259058	0.123779	0.737272	0.967897	0.166966	1.4103	1.20974	0.172711	1.118	0.255479	0.538734	0.754899	0.172243	0.673481
BX537318.1	2.8762	2.46475	2.57078	1.43893	1.41525	1.34526	0.91476	1.852	1.28183	1.66388	3.40229	2.79025	1.27256	1.92454	2.90813	0.89923	1.95575	1.49231	1.1088	1.54923	0.95212	2.66133	1.8693	1.27079	1.83864	2.39426	1.404	0.707982	0.781109	1.25382	1.56683	1.28066	1.82564	0.616385	2.95982	1.99069	1.81259	0.615717	1.80874	1.54931	1.52913	2.01122	0.801311	1.21365	1.18532	1.61427	0.910632	3.59613	0.967973
AC108471.2	0	0	0	0	0	0	0	0	0	0	0	0.202247	0	0	0	0	0	0	0.440817	0	0	0	0.25025	0	0	0	0.354229	0	50.7935	0	0	0	0	0	0	0	0	0	0	0	0	0	0	0	0	0	0	0	0.222796
HNF4A-AS1	0.203922	0.019533	0.152344	0	0.0756782	0.101738	0.137574	0	0.0807835	0	0.094996	0.0204022	0	0.173663	0.0923714	0.0247937	0	0.107338	0.0444683	0	0.0331604	0.148824	0	0.0840921	0.126739	0.0455931	0.39307	0.101296	43.7779	0.0691412	0	0	0.287639	0.0562596	0.362286	0	0.0237515	0.158449	0.371452	0	0.141191	0.495214	0.0662817	0.0880119	0	0	0.115884	0.352544	0.247226
AC092171.3	0.413127	0.322548	0.262047	1.65424	1.32778	0.787498	1.06962	0.535117	0.954165	2.68814	1.29415	0.961572	0.311983	1.69274	0.476666	1.10031	1.06335	1.74293	0.795499	1.97502	0.981079	1.2885	0.555817	0.491801	1.50859	0.81562	0.799053	0.331056	0.742203	0.975227	0.401274	0.364428	0.811422	0.870952	0.778963	0.530135	0.784418	1.06683	0.937106	1.12423	1.6029	0.851821	2.85789	1.12028	1.75395	0.403052	0.749488	1.74344	0.85824
AC127521.1	0.643925	0.857902	2.31781	0.369006	0.9776	0.96377	1.01891	1.62371	3.40892	1.10115	3.79596	1.44075	2.90082	1.69498	0.37123	1.0249	1.27685	0.647068	0.880801	1.76574	0.542591	1.23894	2.08707	3.63907	1.2006	1.66874	2.09259	1.04682	0.541905	1.66722	1.7858	2.28069	1.23856	0.0969003	0.799493	3.29632	0.736364	1.46201	0.995215	2.26248	0.526901	1.06618	1.75049	0.568462	2.02646	1.04853	2.53486	0.341558	0.193553
AC093484.4	1.49543	1.87517	1.82812	1.14262	2.04331	3.05213	1.89853	0.565628	2.82742	1.06553	2.84988	2.75429	0.77732	1.91029	2.12454	0.818193	3.09096	2.18969	3.06832	4.23739	2.08911	2.53002	4.77121	1.95514	0.912517	1.9833	5.25284	2.27916	12.9446	2.90393	2.72166	3.49576	1.89842	7.59504	4.34743	2.98257	1.28258	3.12371	3.34307	0.384461	1.6237	3.15699	3.44665	2.17829	2.94137	2.54993	1.32107	1.05763	1.75306
PSMA3-AS1	1.66228	3.4575	1.1314	2.81885	3.9195	3.79454	5.48339	3.74816	3.8715	0.988069	7.51651	4.03327	1.29969	3.29203	4.26387	3.47006	2.53342	4.99964	4.45564	5.22717	4.4043	2.9891	5.24845	2.86987	3.57568	4.79845	4.17425	4.41711	22.0365	1.88089	2.44085	3.79451	1.9686	3.61841	5.01137	3.37765	3.58441	4.65868	3.05838	2.50032	6.16402	1.69157	1.96356	2.39966	2.07583	3.21232	7.43752	3.02686	5.25088
Z82243.1	0.961122	0.640252	0.489561	1.00976	0.83902	0.392324	0.530519	0.545299	0.57112	0.410893	0.915817	0.432716	0.374691	0.892914	0.474941	0.191221	1.16287	0.745056	0.342961	0.527109	0.511498	1.3391	0.535418	0.364814	0.195493	0.923044	1.65357	0.585933	17.0725	0.577687	0.299867	0.816998	0.332761	0.271188	1.30974	0.479229	0.549549	0.261864	0.954937	0.247096	0.952818	0.716124	0.340797	0.678789	1.13426	0.752988	1.02781	1.10459	0.433346
AC109322.1	2.32145	1.02882	0.329757	2.37022	1.10572	0.807462	1.1713	0.272074	0.621726	1.6401	1.41195	0.736027	0.701063	1.29478	1.24409	1.6458	1.43239	0.433699	0.834204	2.33411	0.622073	0.733761	1.42072	0.637078	1.37166	1.08558	0.567215	0.438523	0.291868	1.99547	0.822895	2.44582	0.871656	0.994513	1.35599	0.932526	1.54235	0.424631	1.36983	0.924654	1.64694	1.65254	1.61006	0.873156	0.848901	2.30392	0.652175	2.67086	1.16756
AC145285.6	0.510225	0.196777	0.270833	0.507833	0.179385	0.753612	0.309797	0.61451	0.223401	0.463044	0.810632	0.374795	0.307089	0.788987	0.164216	0.0881555	0.759476	0.228987	0.237164	0.216004	0.255458	1.1465	0.418872	0.124581	0.285396	0.243163	0.444685	0.0600274	1.62473	0.27315	0.168963	0.313873	0.715902	0.150026	0.348868	0.972098	0.2252	0.174378	0.709274	1.21509	0.292841	0.733651	0.209483	0.43028	0.232404	0.381171	0.439499	0.705088	0.18646
LINC01186	1.32039	0.825253	0	0.624245	0.57883	0.444655	0.36077	0.274682	0.470764	0.310467	0.553587	0.148616	0.471855	0	0.762581	0.28897	0.183054	0.719335	0.971768	0.265519	1.15945	0.903407	0.625224	0.245022	0.664709	0.664232	0.468533	0.77477	2.75021	0.302189	0.981833	0.154329	0.167621	0.86061	1.68237	0.0724203	0.24222	0.362747	0.240514	0.0933516	0.47996	0.360731	1.25533	0.0961664	0.857037	1.1379	0.438951	0.770416	0.458405
AC040977.1	0.542208	2.28519	2.43039	4.55717	2.81708	2.02882	2.78004	2.88256	1.28877	0.944375	6.6177	2.38687	0.516702	3.38618	0.982422	1.25255	3.14041	1.88364	1.06413	4.24018	2.02791	3.95708	1.47669	1.50925	3.16765	2.48516	2.09026	1.81801	6.21442	0.674076	1.65408	0.844985	0.917762	0.224382	1.68574	1.85041	2.96818	1.20371	1.64608	1.02224	2.0022	1.48131	1.46863	1.6966	1.04277	3.23729	3.14284	0.820205	0.657346
AC021218.1	12.141	2.65525	17.842	5.88974	2.21126	23.3974	11.6067	4.93274	12.3759	1.45611	6.01262	9.7216	23.4115	1.72786	4.52882	13.009	10.1126	21.6397	5.6291	3.09687	17.3989	26.8227	4.2578	4.52864	6.72729	5.10744	11.7454	10.291	45.6787	5.91779	4.52097	4.9524	28.5084	1.77031	6.62015	2.32396	1.79373	3.541	11.8443	6.12955	7.95482	9.9285	13.8966	13.7998	5.57097	1.46226	13.9359	20.6338	17.4097
AC025287.3	0.247475	0.213342	0.4622	0.346664	0.654367	0.370398	0.601043	0.42902	0.490183	0.517238	0.830049	0.371393	0.117917	0.843011	0.224199	0.225667	0.411706	0.508023	0.161897	0.663533	0.0603639	1.0385	0.505494	0.0382695	0.461419	0.331984	0.520384	0.322692	6.79096	0.293677	0.0943693	0.578503	0.523606	0.256032	0.370964	0.452446	0.302654	0.329639	0.375653	0.349929	0.85673	0.676101	0.0804376	0.761013	0	0.334543	0.843799	0.160439	0.695516
AL353804.1	0.229092	0.473989	0.513442	0.577646	0.573879	1.74871	0.612038	0.571899	0.707885	0.574582	0.883652	0.61885	0.785937	1.63882	0.871691	0.401098	0.406533	0.520934	0.0899227	1.10564	0	0.501581	0.765731	0.340098	0.20503	0.553183	0.794855	0.870563	44.5359	0.466051	0.838653	0.214213	0.232662	0.568833	2.06045	0.301564	0.192119	1.05278	0.834599	0.388723	0.475856	0.62588	0.714843	0.489432	0.39653	0.464541	0.281204	0.802018	0.409036
LINC02323	0.0773455	1.81141	0.491149	0.70425	0.279863	0.89717	0.156541	0.375439	1.85374	0.606214	1.32954	0.290187	0.405389	1.67965	0.61312	1.1708	0.714857	0.0977089	1.51797	0.362915	0.301857	0.846712	0.229799	0.956856	1.08159	3.78716	1.0165	0.677161	0.716004	0.930969	0.427664	0.0602682	0.589131	0.0800199	1.4557	1.15954	0.364852	0.334831	0.516587	0.364555	0.830061	2.50048	0.691347	1.1642	1.33875	1.59451	0.356022	0.601722	0.332457
AC139530.1	1.81869	1.05425	0.491938	2.70138	1.09969	1.36103	1.18043	0.869757	1.83845	1.9006	2.38392	0.856457	0.358581	2.21642	1.26414	0.846373	1.46065	2.60451	1.08721	2.24899	0.780151	3.04364	1.59542	0.64007	1.69549	0.978004	1.36818	0.794383	1.96974	1.3077	0.418504	1.27054	1.06151	1.1549	1.51456	1.1007	1.32576	1.04419	1.71352	0.650298	1.53061	2.42723	0.95805	1.40071	0.814121	3.15798	1.71064	1.09776	1.49297
AC107959.3	2.36899	0.950354	0.105136	0.246423	0.195853	1.47445	0.113932	0.34156	1.05926	0.735348	0.452358	0.295681	0.804671	0.419472	0.318739	0.461991	0.0520279	0.244452	0.59843	0.565999	1.92233	2.72175	0.130664	0.435256	0.419834	0.637166	1.18371	0.734024	0.279168	0.524876	1.3148	0	0.774177	0.0291196	2.01581	0.205835	0.54092	1.10131	0.341797	0.663316	0.803877	0.640799	0.86911	1.09331	0.608973	0.642078	0.239922	0.593043	0.279191
AC008035.1	0.876381	0.0795272	0.827009	0.484595	0.231089	1.55332	0.672149	1.24741	0.712626	1.01225	0.618831	0.166132	1.84613	0.235685	0.564125	0.656149	0.716197	0.48072	0.271575	0.649277	0.675052	0.959386	0.256953	0.342375	0.309604	1.2994	0.945665	0.515525	8.41784	1.0791	1.21364	0.862589	0.23422	0.973491	0.553133	0.404778	0.580216	0.368636	0.840188	0.782653	0.33533	0.504057	1.25935	0.358334	0	0.233826	0.80208	0.448549	0.457528
AL033384.2	0.0906322	0.468792	0.40625	0.66653	0.189196	0.813901	0.715386	0.471357	0.484701	0	0.835964	0.204022	0.38866	0.463101	0.369486	0.148762	0.201038	0.17174	0.26681	0.182253	0.265284	0.496082	1.06027	0.168184	0.253477	0.683897	0.285869	0.557129	1.43829	0.276565	0.51841	0.211864	0.230111	0.450077	0.588715	0.0994191	0	0.452711	1.15563	0	0.282383	0.371411	0.309314	0.660089	0.392182	0.551336	0.231767	0.176272	0.584352
LINC02163	2.16001	0.341385	0.726154	0.37822	3.3367	1.13152	0.786906	0.823807	1.88251	1.01578	1.72065	1.49114	0.514602	0.643824	2.69068	0.0393935	1.43738	2.04652	1.76634	2.24419	3.10853	0.985249	0.320878	0	0.644379	1.34015	0.624529	0.523069	11.8546	1.53797	0.947228	0	1.00543	1.5196	0.575619	0.78981	1.69819	3.41663	0.983635	0.407234	0.635607	2.16376	0	0.489432	0.623119	0.94899	0.662838	1.47037	2.74963
AC006333.1	1.77205	0.94205	1.32384	1.34458	1.95646	2.21021	2.29536	0.634884	2.66759	0.617286	1.82436	1.21445	1.77313	3.42064	2.3947	6.11889	1.343	2.24793	1.66162	2.37563	3.41469	3.13616	1.31622	1.37929	2.7974	3.4073	2.48416	2.58573	7.73346	2.35324	2.01595	3.72816	2.04962	5.8422	1.91844	2.44062	1.8679	3.7668	3.24579	2.97898	2.08578	0.887563	5.76938	2.17971	1.7892	1.96632	1.13792	2.64232	1.58197
TNFRSF14-AS1	1.64316	3.22494	1.29799	8.05143	1.70944	0.952491	2.04445	1.25384	1.88078	1.91069	4.95226	1.34616	0.471686	2.59796	0.503324	1.19378	1.41162	1.92371	2.62349	3.75792	1.39952	2.6171	1.16672	3.61154	2.55768	4.31935	1.39129	2.00962	0.72805	0.743214	3.37818	0.739884	2.83828	0.0919661	2.42608	0.760879	0.58592	1.32197	1.90748	1.71401	1.24843	1.33386	1.10976	1.58585	1.39874	1.13681	5.58652	1.17878	0.834987
LINC01138	0.524737	0.583549	0.28225	0.981298	0.876315	1.0367	2.68268	0.502142	0.561258	0.855453	0.972404	0.538642	0.585062	0.777559	0.770121	0.52252	1.08248	0.492195	0.25746	1.2979	0.737243	0.49976	1.02311	0.219092	0.65747	1.20372	0.405501	0.744828	2.06101	0.918043	0.798389	0.245328	0.679465	1.90877	0.471947	0.287805	0.27503	1.05367	1.19478	0.252272	0.790213	0.559096	0.885192	0.560523	0.772016	0.712901	1.39555	0.469462	0.926489
MIRLET7BHG	0.13348	1.01386	0.250644	1.3038	0.192789	0.226778	0.639605	0.292689	0.304405	1.02922	0.704828	0.298852	0.0825088	1.01384	0.534361	0.130271	0.244067	0.225589	0.141603	0.493306	0.110874	0.161919	0.590848	0.187446	0.266363	0.442814	0.290161	0.173378	5.33859	0.414654	0.284764	0.387924	0.412176	0.210502	0.746267	0.633172	0.219337	0.158575	0.55199	0.102022	0.206068	0.45337	0.376398	0.178667	0.49954	0.501092	0.391155	0.287673	0.221863
AC009506.1	0.200623	0.172952	0	0	0	0	0	0	0.238429	0	0	0	0	0	0.27263	0	0	0	0	0	0	0	0	0	0	0	0	0.224228	24.6743	0	0	0	0	0	0	0	0	0.200424	0.365441	0	0	0	0	0	0	0	0	0	0
LINC01871	0.765338	0	1.3341	12.8651	1.42013	8.78209	1.23919	10.2605	5.86162	3.46582	0.855667	0.382855	2.43112	2.60709	0.346678	0.372212	2.26354	3.7062	3.33787	0.684013	2.86244	1.67565	0.568469	3.15605	5.3274	5.13345	0.402334	3.13643	1.51819	5.36285	0.291846	1.59029	2.37498	2.11147	0.0849807	1.30595	3.83309	6.7113	1.23919	2.64535	1.14812	0.232323	5.55566	0.90837	4.41568	2.24165	23.7467	1.48852	0.168702
AC090948.1	0.414036	0.324482	0	0.0790887	0.37715	0.676027	0.365662	0.234906	0.268395	0	0.410299	0.406705	0.215214	0.576979	0.204597	0.123562	0.37571	0.35662	0.443225	0.0756899	0.275431	0.782887	0.209681	0.209541	0.505292	0.416567	0.415525	0.546889	14.6344	0.191429	0.688948	0	0.382261	0.514022	0.33853	0	0.670753	0.33842	0.342809	0.106445	0.156365	0.411325	0.256917	0.292411	0	0.190808	0.616019	0.0732059	0.0746712
LINC00342	1.92592	3.47028	0.566081	5.72185	4.67945	1.84294	5.89478	5.91123	1.64159	0.816607	8.73644	3.19826	0.473874	1.37126	3.97938	0.354121	5.16493	5.49661	2.58698	5.14264	1.0281	4.57956	7.27273	2.01397	2.22518	4.05009	2.53941	3.07882	11.8684	1.37289	6.35685	2.47245	1.80362	2.13623	7.65119	1.29875	1.61343	2.90178	3.5225	0.781258	2.68059	2.37203	0.600333	1.85491	1.84437	2.84892	4.69087	2.01104	2.59935
AC090152.1	0.248966	0.0408814	0.425129	0.572951	0.782052	0.585561	0.287935	0.369946	1.38078	1.7469	3.83725	1.20629	1.72857	0.242311	0.354435	0.687567	0.170934	0.471769	0.465349	0.238404	1.49216	1.07721	4.6495	1.155	0.755981	0.739535	0.542216	1.21904	0.352765	1.76062	0.58319	1.44111	0.541811	0.559303	0.0473903	2.15881	1.60317	0.959342	0.842213	2.11222	0.147753	0.550617	0.716739	0.725303	1.02602	0.396658	1.40672	0.161406	0.223435
AL359715.1	0.132604	0.68589	0.0495321	2.87917	0.405991	0.347322	1.36874	0.0459762	0.709167	0.207863	1.2787	0.636809	0.252733	1.12927	0.360397	0.0725515	0.539254	0.251274	0.0867489	0.577753	0.646895	0.217745	2.36386	0.0820236	0.321414	0.667074	0.348546	0.370517	2.19204	0.337202	0.151698	1.03326	0.505014	0.356692	0.419632	0.436381	0.393843	0.287024	0.644114	0.500005	1.1247	0.724549	0.193954	0.343388	0.191268	0.40333	0.497345	0.687744	0.89881
AC245884.8	0.680977	1.19435	0.684162	0.937471	0.843124	1.58156	2.13865	0.586197	0.502326	0.957038	2.65816	0.444025	1.61117	1.01988	1.08494	0.0513907	0.599001	0.845432	0.138256	1.08606	0.790424	0.771181	1.28196	0.0653625	0.683005	0.850519	0.629562	0.288694	13.8345	0.597128	0.805893	0.768489	2.44441	0.962039	1.71304	0.206069	0.319998	0.469173	2.22421	0.531255	1.12183	2.18119	0.618227	0.843714	2.64188	0.761846	1.12892	1.46146	1.60717
USP46-AS1	0.690119	0.798914	0.309339	1.2015	1.39947	1.59363	0.766215	1.10751	1.1248	0.494535	2.14937	2.04177	0.281853	1.15864	2.00961	1.31615	2.2962	1.84949	1.74139	1.30847	2.04886	1.03609	1.6037	1.93925	1.94113	1.44819	1.11947	0.859471	3.63758	1.40393	0.902272	1.8437	0.700873	0.881257	1.18227	1.21124	1.01279	1.33947	2.15499	1.84013	0.819125	1.02351	2.03803	1.168	1.70644	0.49978	1.6942	1.72572	0.664987
MIR200CHG	23.6752	21.6823	5.02821	26.6721	7.29625	7.15768	14.9127	6.50958	7.08679	27.3944	15.1985	9.99449	10.6337	7.84361	10.0289	6.78357	3.40501	7.16011	6.95231	14.3657	12.7882	14.0899	13.3533	6.79272	3.23639	6.11834	5.49359	4.02522	7.02707	10.5695	22.1536	6.34866	5.39644	10.1884	8.90913	3.75634	12.1923	7.01883	10.6469	25.5458	7.84863	5.48414	19.4588	3.61201	5.62053	15.6233	3.32155	6.31558	7.0862
NIFK-AS1	1.3516	0.946226	0.467597	1.16269	1.22706	1.03863	1.49812	1.05677	0.776202	0.227512	1.59733	0.735123	0.803935	1.27465	1.94767	1.57827	1.03625	1.99394	0.729921	1.34986	0.969135	1.06255	1.27344	0.875326	1.82664	0.711878	1.48782	0.973297	2.93309	0.950372	0.664148	0.80579	0.760034	1.86946	1.10594	0.796051	1.51192	2.11149	1.28883	0.846557	1.90305	0.991298	1.10566	0.757567	0.942064	1.14043	1.7073	1.05856	0.90879
AC009041.3	0.421056	0.530513	0.725901	0.612504	0.378628	0.872584	0.668637	0.471653	0.615879	0.101543	0.84192	0.291642	0.277788	2.06871	0.264084	0.886046	0.431065	1.07405	0.508528	0.455919	0.474018	0.709132	0.324775	0.570983	0.869609	0.782087	0.919441	0.325799	4.88297	0.691845	0.14821	0.302853	0.411171	0.160842	0.582611	0.497407	0.475328	0.258854	0.648973	0.366383	1.14369	0.176973	0.315825	0.50324	0	0.886632	0.662607	0.314969	0.738929
AL157786.1	0.56678	0.218437	0.254054	0.182141	0.751654	1.19761	0.728757	0.457759	1.48189	0.125429	1.49845	1.03871	0.114378	0.766605	0.308084	0.182413	0.894842	1.30144	0.392596	0.522942	0.712388	0.97814	0.200587	0.210352	0.455032	0.952645	0.57838	0.871951	25.1318	0.841028	0.755183	0.280571	0.541753	0.587757	1.27274	0.219434	0.146786	0.806027	0.995971	0.150857	0.990299	0.674028	0.221067	1.18497	0.577074	0.358306	0.654781	0.531717	0.932595
AP005899.1	0.113957	0.55669	0	0.478894	0	0	0.0461278	0.237065	0.496581	0.119088	0.700735	0.239425	0	0	0.309716	0	0.252775	0.107969	0.745499	0.152771	0.166777	0.291083	0.634825	0.317201	0.212473	0.649702	0.479251	0.382095	3.31547	0.193189	0.17382	0.355184	0.482218	0.848858	1.1388	0.333346	0.676918	0.151791	0.415152	0.107423	0.236703	0.103776	0.148159	0.516423	0	0.500662	1.82619	0.517151	0.226073
AL355472.1	4.19888	1.34216	7.71875	14.4732	0.315153	5.93144	1.20311	9.12754	0.560689	10.2057	2.967	1.74173	1.75341	1.4464	2.24391	1.08413	1.83137	1.34099	1.48147	2.27692	6.07608	0.464822	2.73332	6.43478	0.791681	1.56641	2.15772	1.10732	0.467937	3.93505	1.34929	1.98514	5.51006	6.20859	1.03723	3.41566	1.48366	2.26232	3.35155	4.40287	1.46994	2.83561	5.47444	4.03167	2.8581	2.10464	1.39949	5.04669	1.21673
AL391001.1	0.578018	0.199318	0	0.121454	0.458515	0.454191	2.80767	0.0601227	0.961719	0	0.727018	1.71755	0.413121	0.738371	0.628384	0.917126	0.44875	0.903619	0.113441	0.639289	1.22661	0.506211	0.676199	0.241339	0.290984	0.72694	0.273475	0.613727	11.8101	0.793721	0.495934	0.270238	0.733781	1.11229	0.0288816	0.253623	0.605913	2.13654	0.579084	0.817316	0.390202	0.157914	1.54997	0.084196	0.500238	0.263716	0.384312	0.11242	0.258007
AL355312.3	0.0683112	0.0588895	0.114824	0.502377	0.0998202	2.18542	0.0622154	0.817123	0.30444	1.01727	0.0572802	0.199907	0.29294	1.04714	0.162451	0.037375	0.492459	0.032361	0	0.103026	0.074981	0.28043	0	0.0475364	0.0764202	0.171822	0.107732	0.0381744	0.203262	0.156339	0.0390736	0.079843	1.56095	0.10601	0.238929	0.412137	0.232726	0.0682434	0.933234	1.2557	0.177364	1.30638	0.482925	0.0497522	2.80816	0	0.0524062	0.996447	0.152459
PRRT3-AS1	4.57707	5.62855	3.77137	5.44514	4.77734	3.09786	2.57475	4.83087	1.15991	6.85825	2.51161	1.24247	9.14047	5.93283	7.63764	2.13598	3.91925	3.3481	2.31177	15.5657	1.28062	2.76319	3.86216	5.90179	2.67315	4.02942	7.85535	2.0312	14.5539	9.03745	3.31107	6.13647	1.45262	2.1309	3.49777	4.50398	4.30405	5.91739	5.27211	4.09257	2.79623	4.78115	6.13678	0.130728	3.78641	5.93719	0.998335	6.87289	4.74041
PCAT6	2.67008	1.9015	1.09277	2.97596	3.23767	0.573389	3.12964	1.11092	1.40727	1.6742	3.58227	3.32413	1.32756	5.22004	1.89309	3.30286	2.34333	1.97984	1.64043	3.36165	1.35921	2.77048	6.20844	1.48645	2.59743	3.01345	2.12378	1.6089	0.230288	1.25169	1.6468	2.71376	3.18329	0.778278	2.45947	1.01877	3.72381	1.25253	0.888145	2.23247	2.74895	1.77609	1.4716	1.46555	1.00469	4.26078	0.759988	3.16101	1.26668
B4GALT1-AS1	0.514765	0.739612	0.164813	1.80272	0.921066	1.26575	2.44089	0.764907	1.19441	0.614796	1.64434	0.684235	1.33149	1.00201	0.632903	3.08466	1.30496	0.673516	1.25081	0.345049	2.08073	0.858698	1.22898	0.636826	0.932362	1.08515	0.695852	1.91778	0.632131	0.847738	1.71057	1.26063	1.18249	1.46075	0.808375	1.2369	1.20769	1.12646	1.29487	1.52507	0.63645	0.937558	1.38633	0.476079	1.90927	0.198821	0.526548	1.04885	0.486293
AC008966.1	1.61095	1.26606	0.724992	0.380636	1.29113	0.98769	0.652087	0.565274	0.991861	1.17642	0.781192	0.967039	1.14675	0.826449	1.09897	2.05305	1.13372	1.08496	0.838021	1.22294	1.78954	0.920717	0.95869	0.46822	1.2304	0.618377	1.19378	0.882171	2.29725	1.4017	0.828937	2.26855	0.591344	1.48593	1.26074	1.51874	0.562898	2.3397	1.26097	1.53688	0.490501	0.61863	1.25541	0.998938	1.73572	0.577229	0.549275	1.20797	1.79046
AL021578.1	0.466327	0.728644	0.0653208	0.122482	0.608414	0.981503	0.707857	0.121263	0.484929	0.365496	0.122195	0.367412	0.0833234	0.148924	0.356457	0.223248	0.646497	0.193299	0.343203	0.175827	0.255929	1.27624	0.714394	0.216339	0.326052	0.64512	0.735437	0.944669	11.4475	0.444688	0.866893	0	0.0739991	0.796045	0.815527	0.127885	0.336072	0.116466	0.371626	0.164847	0.756738	0.398127	0.596816	0.622663	1.00894	0.413697	0.208688	1.24708	0.520382
AL391834.2	5.2228	1.99022	1.44196	2.78331	1.32728	1.95426	4.41205	1.57464	2.6987	0.949218	3.3639	3.33968	1.29838	3.19082	2.98295	2.48482	2.1827	2.11562	1.70837	4.41414	4.65266	4.30882	2.99383	2.2825	2.54034	1.94197	1.79061	2.91866	13.4385	2.19428	3.16059	1.23859	1.82572	3.00711	2.30709	2.07578	2.38037	3.40279	1.65453	1.71247	1.80808	2.27472	1.73449	1.50684	0.327537	2.37903	1.08396	2.7235	3.45375
RGMB-AS1	2.0717	0.273595	0.3754	0.333428	1.31029	0.435423	0.524566	0.220074	0.0838163	0.497489	0.620943	2.60368	0.478861	0.585594	1.49749	0.154347	0.166216	2.23849	0.397939	0.992752	0.335452	1.59237	0.225908	0.531675	0.710082	0.478961	0.194645	0.423681	3.20025	0.52906	0.282383	0.70067	0.0895313	0.820852	0.704789	1.33452	1.47859	0.193754	1.02772	0.623273	1.27265	6.38243	0.808048	1.51528	2.05996	1.32283	0.288562	1.38882	0.612119
AC110792.3	0.138685	0.418452	0	0.291407	0.231606	0	0.673652	0.144254	0.74169	0	0.639597	0.0624388	0.198243	0	0.471156	0.303515	0.307628	0.131399	0	0.418326	0	0.303642	0.772583	0.386034	0.310297	0.767434	0.328078	0.387509	11.5546	0.2116	0.237982	0.648389	0.176058	1.11915	0.277185	0	0.218068	0.277096	0.12631	0	0.360085	0.189444	0.202849	0.269352	0	0.281218	0.567441	0.269732	0.206348
SNHG9	4.61287	4.8819	1.17672	9.14099	2.16074	3.36787	2.96022	2.96467	1.78281	3.99757	4.59125	3.30937	3.75258	2.97024	3.51648	2.50331	1.4142	1.6345	1.54566	7.61693	4.55556	5.82981	6.2676	2.1922	4.57307	4.11282	3.07556	1.55088	1.56228	6.63755	3.94707	2.98071	3.80874	7.77546	4.64726	2.05695	8.01982	2.47274	10.1786	3.07569	3.19385	3.27866	8.88631	2.7314	1.29826	5.70348	2.37841	3.13643	1.2648
LMO7-AS1	0.243927	0.540731	0	0.219661	0.72743	0.782333	0.380846	1.73981	0.579788	0.436992	0.730492	0.0941321	0.0996227	0.890279	0.852372	1.63965	0.657017	0.495238	0.615508	0.350369	0.764983	1.67848	0.737667	0.549648	1.01357	0.981675	0.549563	0.272628	6.15214	0.21267	0.239186	0.162917	0.442372	0.519144	0.174117	0.152901	0.0365285	0.208873	0.190424	0.591279	0.687623	0.190403	0.611624	0.169197	1.20631	0.529952	0.463378	0.271096	0.44935
AL590764.1	6.4611	0.147224	0.382748	0.0598067	1.9251	0.0639013	0.518462	1.0066	0.439747	0.178469	0.119334	0.0768875	0.406861	0.727184	6.03391	0.280313	0.568222	0.512383	0	0.114473	0.166624	5.32816	0.15856	0.0792273	0.700518	0.229096	0.134666	0.349932	0.677541	0.550082	0.0651227	0.266143	0.216799	0.141346	0.14222	0	0.447549	0.369652	0.259232	0.160987	0.206925	0.388804	1.33221	0.221121	0.492659	0.173147	2.35828	4.04115	0.0282331
AC024896.1	5.01809	5.94735	1.16281	3.4579	1.73968	3.25784	3.28805	3.49096	0.992347	1.93158	4.24855	4.18999	0.834345	3.7902	9.54024	3.61045	3.94709	4.43184	3.22977	5.41226	4.81694	3.22147	3.68512	2.2114	3.79995	2.50399	2.67207	3.38867	9.79351	2.23465	9.6821	2.80468	2.03769	5.02218	1.77419	3.57488	2.56639	2.27574	3.76552	3.095	2.13853	0.930202	2.34776	4.66045	1.5435	5.35893	4.80126	2.55425	3.9724
PCED1B-AS1	0.28069	0.368726	1.31808	1.83958	1.9085	0.52514	1.64747	2.90571	1.5329	2.97521	0.308215	0.0541594	1.08905	1.70742	0.163472	0.475347	1.66773	1.10176	0.68204	0.430052	0.46948	0.453597	0.290393	0.620084	2.04106	1.56668	1.25424	1.74785	2.21395	0.992484	0.259943	0.906109	0.152713	0.514415	0.19368	0.410538	2.73219	1.05488	0.596501	1.05839	0.964777	0.31039	1.27076	0.493231	0.520542	0.657253	9.21504	0.0909865	0.132582
AC007991.2	0	0	0	6.81093	1.18414	0.454827	0	18.9652	1.4446	1.27028	0.169875	0	0	0	0	0	0.449379	0.767781	0.397599	0	0	0	0.225715	0.187971	0.453276	0.815313	0.319501	1.58499	7.23375	4.53349	0	1.89431	0.514366	0	0.202454	0	0.212367	0.607165	0.369024	0	1.05201	0	1.18527	0.78693	0	1.4378	39.3731	0	0
AC005332.6	5.69484	5.40338	4.77236	4.47427	6.62186	4.70118	7.87771	6.19577	8.22249	4.01435	8.55389	4.8412	3.25617	7.33796	8.73863	6.00713	8.52081	9.35689	6.91423	5.19244	5.67367	8.49558	7.10946	6.25535	8.66594	5.92183	8.03291	5.82725	34.8868	3.54033	4.29736	4.29966	3.5384	2.55578	7.35946	7.57396	6.19956	4.19092	4.2782	4.72146	5.53977	4.8511	3.0697	3.85396	4.83669	3.80858	6.11465	3.0545	3.6279
AC026471.4	2.25511	3.8088	1.1346	5.51208	2.07517	3.71965	4.13568	1.24463	3.00824	3.17428	9.76347	2.81795	3.81562	2.23403	2.06385	0.856129	2.09276	4.22964	0.812909	3.88699	1.95329	2.16641	1.53828	1.70806	1.85349	2.26889	1.74195	2.26326	9.40334	2.15339	2.63246	1.291	1.75274	1.65696	3.54137	0.807752	0.771898	1.42528	2.34729	2.21258	2.29428	4.65214	0.897533	2.59214	3.58467	2.65968	3.81316	2.23775	4.10858
WAC-AS1	8.58022	9.60617	3.25745	3.90969	7.35799	3.18425	9.19159	4.70338	7.62697	1.62896	9.47318	8.9272	3.07124	6.54762	10.0378	6.59994	6.76725	7.38432	6.10463	13.1735	11.5503	11.1531	10.6549	5.78513	9.86581	8.03927	5.86891	7.80837	8.95595	4.48518	8.32966	7.61587	6.98825	5.361	7.92893	5.59179	7.23518	6.87419	5.11593	6.35413	8.87467	3.81734	4.51877	6.71618	6.07663	4.29267	7.79267	6.71882	4.02562
AC010761.3	0.248467	0.178498	0	0.522081	0.138314	0.278912	0.251438	0.603035	1.77173	0	0.972271	0.410169	0	0.317396	0.168823	0.0453144	0.275571	0.902412	0.325091	0	0.242423	0.317333	0.599797	0.0384229	0.416942	0.5833	0.52247	0.185135	22.3439	0.21061	0.142121	0.193607	0.105141	0	1.03459	0.363408	0.130229	0.12411	0.301727	0	0.645123	0.905081	0.04038	0.52278	0.358387	0.0419855	0.931899	0.402706	0.205383
AC024075.2	1.96401	3.25322	1.82357	3.92045	1.7688	1.98419	5.09367	2.18879	2.98433	2.02313	4.97585	2.0211	3.08817	2.7239	4.02245	1.25877	2.72281	3.18997	1.45921	4.03407	1.92992	3.37861	3.4386	1.40576	2.90337	3.26042	2.07968	2.44596	7.29104	1.6838	2.47148	2.16438	3.02753	3.20462	4.13567	4.52428	1.80879	2.84498	5.77511	2.3407	2.40399	2.60618	1.69623	1.92085	2.30677	1.93436	2.4251	2.70116	2.56042
CYTOR	1.68016	4.67001	2.50591	2.95244	4.01909	3.31566	6.96317	4.81373	2.07494	5.9048	0.476299	1.67978	5.36746	1.49704	2.84384	4.36404	3.43509	3.11011	1.86582	1.03404	2.31893	1.17819	1.96521	2.84045	3.80603	3.63954	3.30983	2.27881	2.51451	5.47976	2.53769	2.48793	0.592057	7.21529	3.34014	1.61349	1.3413	2.10259	2.34164	1.04837	2.10512	1.63352	7.02555	2.90317	2.74255	6.95328	4.40969	1.0001	0.587161
AL031775.2	0.153068	1.01166	0.457407	0.428837	0.511248	0.916392	0.681553	0.849141	0.909562	0.319922	1.66855	0.413484	0.583469	0.391063	0.485349	0.669982	1.13177	0.676785	0.901225	1.12862	0.821396	1.1171	1.93279	0.426067	0.79911	0.616014	0.804668	0.627286	6.37642	0.467087	0.175108	0.71563	0.259088	0.633441	1.01977	0.78357	0.374394	0.560691	1.02233	0.288583	0.794855	0.557574	0.447769	0.792759	0	0.620764	0.730667	0.992347	0.9616
LINC02041	0.0840005	0.941395	0.564786	1.23552	0.841689	0.188587	0.306019	2.27171	0	0.5267	2.67657	0.151275	0.480295	0.214608	0.34245	0.275755	6.80096	0.159174	9.89149	3.71619	0	0.0919566	0.935893	1.63672	0.46986	2.70445	0.264952	0.281653	0.666524	2.9905	4.90088	0	0	0.730002	1.67889	1.29002	0.616381	0.251752	0.15301	2.13798	0	0	0.901	0.244716	1.45394	2.04398	2.49178	0.326748	3.83282
OGFRP1	0.712065	0.785735	0.989447	0.59848	0.570794	0.543536	0.397761	0.592526	0.84625	0.759014	1.0628	0.48729	0.325713	1.1643	0.464467	0.997354	0.694973	1.79458	0.866443	1.91875	0.541902	1.18485	0.301472	0.938169	0.557614	0.659105	0.87593	0.493426	5.11331	0.999521	0.749427	1.26505	0.542371	0.229846	0.768516	0.718613	0.701644	1.72149	0.985759	1.04713	1.36073	1.71192	0.999844	0.802115	1.2325	0.332094	0.742932	0.720152	0.76282
AC055717.2	3.2948	0.0617472	0.722378	0	0.687793	2.25128	8.78491	0.298009	0.46818	0.224555	0	0.419217	3.17394	0.0914966	3.60136	2.50808	1.58879	0.271451	0.0702862	3.09673	5.97509	2.90117	0	1.12978	1.76283	0.036032	3.33233	3.28221	1.49188	1.05641	0	0	2.00041	7.6474	0.78736	0.157141	0.825911	0	1.82657	0	8.74065	1.76114	3.14292	3.79077	2.47952	0.617267	0	2.64683	3.19715
AC073896.4	5.2814	22.6323	4.02218	9.91219	5.65164	3.22329	12.4534	5.33347	8.65325	2.57207	6.79332	3.73982	2.63864	6.02606	8.919	4.15206	13.3643	4.80959	3.42152	21.7564	5.55318	4.26605	6.05567	2.75939	6.48196	8.87335	7.68229	7.27824	2.13602	1.82546	7.39102	5.27399	4.0358	2.54634	4.09932	4.49976	4.78378	4.45656	4.67003	5.22028	8.36077	3.92239	1.79997	3.78429	5.32512	13.3087	7.81498	6.38254	3.91635
ZDHHC20-IT1	0.23482	0	0	0.88813	0.352936	0.316312	1.14062	0.390798	0.111628	0.736183	0.551322	0.253729	0	0.479941	0	0	0.208348	0.355971	0	0.0944404	0.343663	0.308472	0.470924	0.08715	0.105078	0.0945021	0.148132	0.15747	1.58375	0.143311	0.161179	0.878273	1.1924	0.349832	0.140798	0.103034	0.0492304	0.234587	0.941011	0.265628	0.536527	1.15475	0.137384	0.364849	0.406444	0.0476154	1.05686	0.182682	0.559016
AC027796.4	0.567436	0.672614	0.264946	5.36536	1.36221	0.530805	1.5504	0.639406	0.730564	1.18598	3.07291	0.702544	0.135186	1.75173	0.963876	0.15523	0.865336	1.50086	0.0928035	2.04441	0.519033	1.55295	0.974657	0.197434	0.819943	1.3559	1.60335	0.396376	1.45392	1.39485	0.64914	0.773764	1.14055	0.675115	3.35508	0.259354	0.29741	0.614112	1.50734	0.133726	1.59608	4.97367	0.414981	0.505112	0.409234	1.12664	2.6361	0.597792	0.42214
AC006547.1	0.565142	0.98225	0.510724	1.39816	1.37763	0.654855	1.22866	0.967082	0.725804	0.885888	0.787255	0.443214	0.625422	0.698635	0.359218	0.408949	0.697558	0.820445	0.339897	0.659874	0.453568	1.07768	0.517941	0.600478	0.509861	0.926263	0.891276	0.855767	2.15172	0.676833	0.93849	0.511389	0.694292	0.577138	1.41191	1.15987	0.640191	0.628324	1.14565	0.154666	1.41054	0.9214	0.4533	1.09761	0.552204	0.840988	1.81815	0.425479	0.524412
LINC00114	0.943089	0.325206	10.1925	1.80548	0.507489	0.470511	0.559897	0.0435981	0.473231	0	1.12469	0.160403	0.988599	0.267716	0.455674	0.61919	0	1.44952	0.534702	1.36967	0.766793	1.25037	0.350248	1.17644	0.504075	0.210857	0.941976	0.503604	1.06012	1.99317	0.29969	2.49853	1.19723	1.6782	0.795854	0.896587	0.109845	0.0628102	0.687148	0.503777	0.370019	0.14314	0.48024	0.468088	0.453436	0.265603	0.203654	0.142662	0.072759
LINC00926	1.05883	0.33016	0.214585	1.25443	0.752451	1.22651	1.18321	0.351494	0.836678	0.353143	1.38373	0.613633	1.01439	1.19429	0.66586	0.905955	0.343556	0.410885	0.265283	0.407723	0.593472	1.26393	0.771825	0.334443	0.800183	0.997308	0.293115	1.47298	0.670339	1.48948	0.715178	0.500297	0.543386	0.783126	0.354584	0.3954	0.732083	0.270072	0.933573	1.62461	0.690218	0.73857	2.42191	0.459418	1.07233	0.605283	3.02453	0.810592	0.597767
AL109811.2	2.23268	2.51854	1.01142	2.34566	1.60647	1.65306	2.36514	0.444701	2.82278	0.148929	5.11851	1.96761	0.882749	3.45889	2.25938	0.883683	1.08006	3.39809	0.512766	2.86578	2.1552	3.84822	1.90535	0.528911	1.96628	2.86765	2.28498	1.03532	2.82698	0.483193	0.815156	1.11046	1.08549	1.82824	1.47163	0.677421	0.971028	2.42029	1.29795	0.806043	3.15749	1.42758	0.903259	0.57663	0.616673	0.987335	2.7697	2.67934	3.43977
CD27-AS1	6.10655	4.7264	3.99175	8.0322	4.35033	6.40598	6.99618	3.35231	2.77908	13.6178	7.11683	6.55683	6.21764	4.9373	5.75449	3.83162	3.83651	6.28507	2.44924	6.85862	6.60526	6.73798	2.79434	1.91674	4.18832	4.6262	2.32165	4.54327	3.79749	5.13919	5.07997	3.08721	2.2149	4.65554	6.09641	1.8873	2.88311	3.83702	5.56165	2.86109	6.60632	3.95562	5.77729	3.98863	3.6176	7.63466	4.50505	3.71148	4.63907
AL050341.2	3.75468	1.99989	2.01359	3.09939	2.83285	3.61264	4.26639	1.06005	2.6614	1.13509	5.94817	2.07681	1.38011	4.00834	3.60806	4.75422	2.6919	3.59552	3.28968	4.3684	5.59316	5.57826	3.34662	1.44326	4.14037	3.71018	3.25679	2.18816	11.4648	4.05102	1.08917	6.20661	1.56613	6.57591	2.02349	2.85367	2.96597	5.21114	4.68979	2.54079	3.62095	3.18724	4.04039	1.73191	1.85682	1.98495	3.22338	3.44263	2.0617
AC138956.1	0.164001	0.176727	0.0918898	0.603051	0.410825	0.276145	0.746832	0.511759	0.389812	0.12854	1.61584	0.627609	0.117215	0.523746	0.445729	0	0.136418	0.504999	0	0.494688	0.420032	0.673253	0.685207	0.152167	0.275203	0.330008	0.387965	0.274947	6.99454	0.291929	0.469038	0.191687	0.104098	0.305409	0.57362	0.0899506	0.214895	0.245757	0.373417	0	0.468397	0.672076	0.0799588	0.477779	0.709663	0.332552	1.09041	0.159484	0.813383
AC012073.1	1.06305	1.5113	1.04496	1.05806	0.809784	0.753667	0.837961	1.39671	0.421124	1.16939	1.17287	0.604552	0.746451	0.952952	1.26719	0.408157	1.3238	0.918843	1.20787	1.01259	0.600479	1.2454	1.72464	1.17668	0.667642	1.48235	0.647075	0.396042	3.40361	1.0813	0.917418	1.83106	1.08908	0.55569	1.90102	1.0229	0.8993	1.13652	1.56269	0.158226	1.18152	2.24187	0.563753	1.35831	0.322807	1.00216	2.59445	1.37836	0.702974
AP001625.2	0.287501	1.1463	0.0805434	0.6041	0.450121	0.564777	0.43641	0.373807	3.07511	0.338004	2.50115	1.19731	0	0.459074	0.439527	0	0.438437	1.39603	0.846368	0.28907	0.420763	0.590121	2.12212	0.600199	0.201018	1.33782	0.34006	0.441827	5.34668	0.438656	0.575571	0.168017	0.182488	0.178465	0.610531	0.0788437	0.37672	1.29247	0.327308	0.101631	0.634502	0	0.0350428	0.523479	0.311018	0.182181	0.441123	0.349479	0.499064
AC099518.2	0.381582	0.480778	0.13157	0.185027	0.147057	0.724881	0.855462	0.610622	0.27907	0.460114	1.62443	0.819332	0.587406	0.299963	0.997191	0.802979	0.585979	0.194672	0.576067	0	0.472536	0.835446	0.42514	0.354047	0.82092	0.324851	0.138874	0.688929	0.989845	0.298564	0.973787	0.960611	3.50266	0.510172	0.997316	0.321982	0.153845	0.08797	1.06933	0.830087	0.213392	0.400955	0.114487	0.598581	0.254027	0.595193	0.210171	0.91341	0.407616
AC138696.2	0.64865	0.479303	2.49215	2.33649	1.16063	0.83215	0.900217	2.12047	2.20253	2.03358	1.63172	1.25158	0.264916	2.36742	1.88885	2.83916	1.84991	0.702365	1.63675	1.49072	0.678079	1.01441	1.85836	1.5476	1.34763	2.33077	1.60753	0.207135	0.367634	1.13106	0.954061	2.59937	1.88217	1.84067	1.57424	1.82967	1.55418	0.555434	1.68791	1.04822	1.82852	1.77211	2.71071	0.809867	2.40585	1.78504	0.758284	6.48808	0.735328
AC004148.1	0.607769	1.02031	0.788603	3.89836	1.78957	2.01082	4.247	1.17562	2.72446	0.80228	3.49585	2.10262	0.914493	1.93413	0.912847	0.44337	1.67926	1.59618	0.857977	2.83029	0.85827	2.05436	2.19775	0.583698	1.00198	1.36243	2.23651	1.51348	6.89533	1.74615	1.06122	1.69491	1.67846	1.2708	2.1311	0.561425	0.536505	1.73628	2.42779	0.603076	2.18154	3.26259	0.499062	1.43925	0.830504	1.70806	3.20657	1.34796	1.47013
AC108727.1	0	0.226642	0	0.110483	0.263429	0.118047	0.446959	0.109384	0.249956	0	0.132269	0.236727	0	0.134335	0.285811	0.0575366	0.116633	0.149454	0.206387	0.105735	0.0769525	0.115121	0	0.0975726	0	0.370314	0.0829238	0.117535	13.2465	0	0.0601515	0	0.400499	0.39167	0.315272	0	0.330708	0.262642	0.478886	0	0.218433	0.14365	0.0512713	0.153181	0	0.10662	0.161352	0.102265	0.156468
AC004232.2	0.865926	0.916153	0.0882143	0.827042	0.0657319	0.353466	1.24273	0.491289	0.280665	0.493593	0.297039	0.106324	0.675157	1.20671	1.33719	0.344562	0.523847	0.783137	0.386239	0.71235	0.460835	1.42191	0.175413	0.32868	1.01275	0.554413	1.05526	0.263949	3.04506	0.320288	0.540332	0	0.49967	0.586386	0.786679	0.172705	0.165039	0.432533	0.860353	0.111311	0.899322	1.29039	0.191901	1.10845	0.681277	2.11503	0.120784	0.153105	0.546593
AC025165.5	1.39429	2.4348	0.240376	2.47898	0.955274	1.60527	1.17219	0.520613	1.61455	0.672499	1.70874	0.515066	0.613249	0.0913383	1.21457	0.821539	2.77557	1.863	0.91214	1.79731	0.941802	2.3091	1.63312	0.729768	1.91976	0.863272	1.917	1.67822	9.14856	1.41823	1.18607	0.668581	0.544623	0.887694	1.53627	1.01965	1.4241	1.25005	2.0839	0.707728	1.18816	1.07439	0.557775	0.867937	0	1.48613	1.6822	0.486731	0.815635
AL354993.2	0.495634	0.0986019	0.0854474	0.16022	2.26029	0	2.12971	0.713819	0.226551	0.478112	1.50255	0.823916	0.108997	0.0974051	0.828957	1.54362	0.71884	3.3594	0	1.30335	1.17175	0	0	0.0353746	0.895681	0.230153	0.0601274	0.25567	5.14281	1.51243	0.0436153	0.356494	0.387198	1.13599	0.381002	0.250932	0.239794	0.685582	0.208342	0.215639	2.09859	2.60399	1.264	0.740469	1.31982	0.115964	0.0779969	0.51906	1.4749
AC009318.3	0.492981	0.956223	0	0.172643	0.308731	0.553388	0.947867	0.341851	0.585881	0	0.757853	0.628857	0	0.104957	0.781576	0.269724	0.318943	0.428156	0.241879	0.495671	0.480991	0.629619	0.68657	0.381173	0.551501	0.950658	0.453526	0.734649	8.23085	0.250723	1.50391	0.384135	0.41722	0.204011	0.492652	0.270388	0.645966	0.738738	0.748319	0.116179	0.426662	0.112235	0.160236	0.837775	0.711074	0.291561	0.336178	0.239702	0.52975
AC100810.1	3.78269	2.99147	2.87264	2.20054	2.92363	4.91296	3.18889	3.9671	2.58214	2.79326	3.04079	2.57567	2.14498	3.55418	1.65682	3.71163	3.03382	1.88083	2.82229	4.8406	3.91183	2.63516	2.56004	2.81359	4.33664	2.98804	5.05352	2.67293	3.50379	3.62505	3.46904	2.26544	4.9608	3.62887	3.17096	5.14392	4.76813	2.76394	2.76182	4.46464	3.62014	1.75086	3.41416	2.07953	5.81688	5.3724	3.29369	4.16493	4.79096
FIRRE	1.26328	3.15762	0.0158171	0.0444874	2.25112	0.712997	0.745607	0.234906	0.0167747	0.354012	2.663	0.0381286	0.403527	0.468795	4.16227	0.193066	0.164373	0.193912	0.0554032	0.0141919	0.030986	3.26031	0.165124	0.24883	0.347388	0.284023	0.612158	0.0315513	1.67997	0.689145	1.46132	0.329952	0.071674	0.00876174	0.0987378	0.123866	0.0813782	2.5452	1.59406	0.918085	0.359151	0.501303	0.0137634	0.137068	0.0610776	1.27365	0.404263	0	0.0210013
PSMB8-AS1	5.69826	4.0084	4.9612	7.90056	6.68606	6.37271	6.46953	9.23212	5.85318	5.71136	4.46725	2.17445	4.33004	7.44143	1.98625	3.88261	5.2039	6.21171	4.40681	4.74961	7.02192	5.10168	11.2578	5.28707	8.14016	6.72414	6.73162	5.70581	3.97096	7.55216	2.78682	4.75375	4.38332	2.0513	3.57755	2.25398	3.86374	3.29071	3.39555	3.1151	4.87302	3.21191	8.07638	3.88786	3.66653	9.37469	16.7386	2.73976	1.22921
AC016065.1	2.57069	1.65148	0.789238	1.59827	0.752758	1.32821	0.906583	0.615367	0.778429	1.17027	2.06108	0.716621	0.342296	0.791723	1.07194	0.963356	1.1092	0.920866	2.51569	3.05917	2.16458	2.38241	1.99313	1.35923	1.51277	0.595228	2.67688	1.14927	1.14563	3.30256	1.83702	0.954904	1.50208	3.40135	1.73142	1.916	1.91955	2.17412	2.43752	2.09134	1.04599	0.750416	0.885924	2.29803	1.34096	2.81343	0.792463	2.63002	2.63376
AC092755.1	0	0.18365	0	0	0.711531	0	0.517393	0.443173	0.506354	0	0	0.191822	0	0	0.578988	0	0	0.201839	0.836188	0	0.311777	0.699628	0.949401	0.59298	0	0.214335	0	0.238098	4.64849	0.43338	0.731119	0	0	0	0.42578	0	0.66994	0.212821	0.776091	0	0.442497	0	0.207728	0.62062	0	0.431975	0.217909	0	0.633936
ANKRD10-IT1	7.20662	6.54667	0.636797	4.45052	7.20381	7.19082	15.8403	4.45998	14.8884	0.728821	19.5365	5.11686	0.812299	2.77166	5.33537	6.19	14.1234	12.6036	2.68678	5.14228	11.6433	16.4853	6.47521	3.8346	22.1924	8.34218	10.3063	7.91022	116.108	4.12496	5.0234	5.55507	6.95166	17.1884	12.0804	4.25017	3.38459	6.21889	5.88132	1.31486	9.33557	2.75215	3.09801	10.6855	4.47088	8.66838	9.96089	2.36117	11.6578
AC010260.1	0.46681	0.321941	0.139495	0.130782	0.597676	0.489076	0.453498	0.258962	0.665734	0.292699	0.339239	0.840667	0.266911	0.318034	0.169162	0.136216	0.276124	0.412798	0.305385	0.312905	0.182183	0.340682	0.485424	0.259875	0.348149	0.375731	0.490799	0.486954	5.00044	0.94965	0.320415	0	0.711127	0.270453	0.404298	0	0.228358	0.715065	0.453499	0	0.452493	0.425108	0.0303458	0.604419	0	0.220867	0.286498	0.302636	0.586518
AC005840.4	0.413973	1.78438	1.31438	5.87145	0.60492	2.63329	1.59191	1.72238	1.10696	3.89354	2.1406	0.40382	0.887624	1.23391	1.31263	0.301995	1.10957	1.56889	0.677047	2.01179	1.2622	1.47284	0.999328	0.928242	1.27356	1.63131	1.25133	1.27238	2.32672	1.4036	0.7893	2.41928	0.350353	0.128486	1.31004	1.13527	0.253138	0.827124	2.13652	0.487797	0.824048	1.41372	0.975525	1.54102	0.895668	1.53896	2.57598	1.07352	0.479068
AC018628.2	0.140683	0.251888	0.181903	0.659425	0.0948802	0.352286	0.387672	0.348945	0.250791	0.0848182	0.626123	0.209503	0.0309381	0.276478	1.20588	0.136181	0.378071	0.476772	0.403534	0.282901	0.213811	0.195471	0.548597	0.296205	0.320819	0.31575	0.512004	0.459612	13.1056	0.181624	0.321879	0.328863	0.192332	0.181374	0.546133	0.296773	0.164488	0.237842	0.236546	0.198925	0.140489	0.251303	0.0422092	0.136616	0.140483	0.844834	0.265667	0.28414	0.332765
ACAP2-IT1	0.119792	0.10327	0	0.0629271	0.350094	0.268941	0.327307	0.0623011	0.213549	0	0.452016	0.107865	0	0.0765124	0.162788	0.0655417	0.298934	0.340494	0.176327	0.120446	0.262977	0.458983	0.2002	0.111148	0.100509	0.512229	0.141692	0.167359	17.6441	0.0913866	0.10278	0	0	0.371802	0.14964	0	0.0627866	0.418856	0.109103	0	0.466545	0	0	0.436233	0.259181	0.0910903	1.25598	0.0582464	0.415886
AL135905.1	0.382669	0.494836	0.626736	0.618514	0.479295	0.462602	0.250221	0.367417	1.15444	0.18457	3.73943	1.35177	1.30439	0.940056	0.94003	1.44948	0.995738	1.54787	0.953219	0.44395	0.904685	0.531698	0.934693	0.40968	1.7947	0.444241	0.742771	0.657992	1.05106	0.494034	0.724002	0.275242	0.112105	0.200996	0.500079	1.51763	0.447422	1.16157	0.857902	0.998942	0.534999	0.442307	0.502305	0.314436	1.019	0.223833	0.481759	0.400755	0.291984
AC058791.1	0.639697	0.0334223	0.101372	0.298697	0.048559	1.65376	0.517878	0.0268842	0.0307169	0.0810308	0.655597	0.209457	0.554187	0.148575	0.2283	0.77777	0	0.0122442	0.101451	0.259873	0.898381	0.219281	0.43915	0.113911	0.0216858	0.390065	0.754093	0.122772	37.1844	0.0328626	0.199583	0.422933	2.09993	0.28077	0.761957	0.0708804	0.155789	0.0710068	0.38841	0.292373	0.0536863	0.194183	0.214224	0.13177	0.279605	0.0655121	0.00660949	0.263912	0.7499
AC115522.1	0.668983	0.224278	4.16479	0.702837	0.744804	0.417197	0.180529	2.01022	0.176677	1.74777	0.37397	0.234258	0.743766	0.75962	0.101011	0.488026	0.28854	0.281704	0.583527	1.12105	0.380749	0.122057	0.0414082	2.31042	0.207888	0.448715	0.234454	0.207694	0.368626	0.642665	0.127551	0.868795	0	0.0922819	0.148563	0.40769	0.506471	0.185644	0.880082	0.210209	0.308793	0.406147	0.434884	0.0360912	1.60823	0.414494	0.684296	0	0.0368656
AC136475.2	0.843434	0.681661	0.59072	2.65835	0.880339	1.18348	6.7855	0.548313	1.62886	0.661062	0.972449	0.522129	0.452114	1.07742	0.931255	1.09598	2.22167	1.84796	0	4.45219	3.24025	4.38577	0.528589	0.244554	2.41786	2.17451	1.66271	1.00159	1.15026	0.911534	0.0603049	0.246454	0.535361	0.850782	1.21163	0	1.27095	0.579285	0.672151	0.298154	1.20445	0.432049	1.74767	0.921431	0.912424	3.47398	3.2892	1.64041	0.313733
AC005519.1	0.287212	0.273662	0.0677578	0.889357	0.719469	0.712685	1.06469	0.314468	0.718601	0.284349	1.00136	0.381119	0.172864	0.54068	0.20542	0.13233	0.502962	0.630176	0.148336	0.607955	0.508832	0.678474	0.488417	0.112205	0.490414	0.577936	0.429117	0.422376	4.52793	0.307519	0.138344	0.070673	0.575699	0.375338	0.785528	0	0.205997	0.694665	0.523166	0	1.31875	0.247788	0.0589601	0.308267	0.523292	0.459783	1.237	0.205801	1.01961
AC069234.4	0.551712	0.475619	0.786863	0.737713	0.12564	0	0.36544	0	0.596072	0	0.336452	0.180648	1.00372	0.512559	0.81789	0.16465	0.166881	0.427684	0.0984348	2.01717	0.367019	0.658873	0.670572	0.325755	0.561095	0.605548	0.395498	0.168171	4.4772	0.0510168	0.516397	0	0.254686	0.498143	0.902198	0.33011	0.578338	0.400847	1.27904	0	0.20836	0.274051	0.244534	0.681879	0	0.305108	0.307823	0.0975486	0.646758
AL121603.2	0.732078	0.807818	0.437529	0.59479	0.904707	1.29294	1.45796	0.873157	1.18325	0.183611	2.05439	2.12699	0.306962	1.77059	1.35298	2.43529	1.02845	1.50745	1.01531	0.628115	2.37139	0.38468	1.0114	0.579628	1.7144	1.30616	1.52401	1.73462	2.36227	1.19144	0.435494	2.00795	0.842618	0.690741	0.790116	1.34913	1.59621	1.57972	0.586743	1.325	1.24691	0.293339	0.780477	1.28912	0.675806	0.732337	1.03839	1.19602	1.1425
AC012467.1	0.242158	0.139173	0	0	0.337005	0.724881	1.96043	0.503763	0.767443	0	1.69212	0.872192	0.230767	0.206225	0.548455	0.264983	0.626672	1.30013	0	0.162319	0.472536	0.97201	0.719468	0	0.270904	0.406064	0	0.811952	6.565	0.246315	0.184684	0	0.409886	0.200425	1.45198	0	0.0846148	1.04831	0.735165	0.228274	1.25749	0.44105	0	0.470314	0	0.081839	1.81648	0.941954	1.28108
AC104964.1	0.260131	0.86898	0	0.307457	0.475147	0	0.157945	0.50733	0.0966097	0.101942	0.422616	1.46395	0.0929603	0.41537	0.132561	0.0177906	0.180317	0.0616158	0.0957241	0.0653875	0.261735	2.08237	6.33992	0.015085	0.745713	0.0654303	0.051281	0.218054	1.64481	1.78603	0.260388	0	0.165115	0.0605532	1.05607	0	0.1193	0.0812102	0.829215	0.045978	0.151967	0.444173	0.0158534	0.189458	0	1.18683	0.449019	0.316208	0.51606
AL357033.4	1.61242	0.216884	1.64029	5.23824	2.50178	1.51475	3.66613	2.61685	2.39194	0.717035	2.48354	1.95644	3.40007	5.66793	2.89045	3.55383	1.56002	5.38488	0.650857	2.50656	2.4937	5.97143	1.19765	1.08226	3.47972	2.18605	1.28048	2.51789	3.58418	2.09375	1.34747	0.427714	4.32614	1.47651	0.994232	0.90319	1.42651	4.95813	2.79127	1.32593	3.43235	3.37414	7.81676	1.63243	0.98968	0.707248	3.84844	5.22671	1.89432
AL354707.1	1.85606	1.48085	2.12068	0.841171	3.67702	1.69947	2.75773	0.0757093	1.81656	0.981232	2.94789	0.602967	2.66353	1.07856	1.97822	0.796474	1.54188	3.14468	3.35698	0.336645	1.5233	1.3227	4.14397	1.31017	1.30283	2.02119	0.0459163	0.984346	5.03908	3.04289	1.11578	5.88712	0.332644	2.42176	3.32413	4.02411	1.30472	2.69771	0.145842	2.12016	2.84989	2.1675	0.894277	0.544254	1.00788	1.17336	3.75987	1.51473	5.07558
SNHG18	16.3322	24.4886	4.72383	5.43024	21.9773	21.068	10.5596	2.26947	15.4071	1.29502	19.2101	13.6666	28.6449	32.0117	15.7172	15.5652	1.19819	10.878	6.25684	16.9538	22.8639	30.0303	39.296	4.17659	8.91033	8.40783	13.7305	8.41667	11.9549	14.6949	7.0034	10.7454	26.6226	16.0554	10.3728	7.90053	14.2559	12.3692	13.1192	21.5661	8.56903	26.6212	31.314	9.80194	29.6989	12.8432	1.0509	13.0396	17.0198
AC106900.1	2.4119	2.36022	7.30481	1.23274	2.50383	2.78062	3.24554	1.76291	0.697235	1.43056	2.51437	4.10875	2.23633	1.16579	3.63192	0.998632	2.16893	1.42052	1.79108	2.22844	4.29307	1.14177	0.798904	0.302413	1.23972	2.09872	1.43927	1.01999	0.77586	1.59134	2.4609	0	1.82056	3.88457	1.10743	1.00109	2.11831	2.34439	1.30614	1.84347	0.812407	1.95899	3.05105	1.32934	0.564149	3.50281	0.933502	0.887477	3.68563
AC107375.1	0.472376	0.630799	0.14531	0.934176	1.33799	0.644627	2.76693	0.616588	0.803562	0.174229	1.84068	0.417005	0.820872	1.25417	0.818135	0.385142	0.873176	0.868787	0.381738	1.04303	1.07089	0.750326	1.40346	0.326568	1.28486	1.39784	1.03712	0.559013	3.19699	0.602963	0.508605	0.476338	0.54088	1.05791	1.50874	0.182885	0.40779	1.08261	1.50157	0.078581	2.52031	0.936268	0.126443	0.70157	0.320637	1.09872	1.35482	2.25179	2.08556
GAPLINC	0.0589842	0.525439	0.484717	0.619691	0.607442	0.220706	0.668524	0.613527	0.794461	0.493124	2.01135	2.00054	0.562096	0.0502317	0.267183	0.8821	0.545155	0.502966	0.424459	0.672135	0.633046	0.451996	0.963854	0.492551	0.571879	0.435196	0.124031	0.527395	0.507028	1.13994	0.899696	1.10306	0.0499195	0.92756	0.471558	1.07838	0.618308	0.294628	0.716279	1.39006	0.551331	0.21486	0.920249	0.248209	0.680628	1.05651	0.462564	0.0764796	0.0780105
AC092718.4	16.1908	19.481	5.04521	2.72889	3.32561	11.9221	3.46964	11.2873	5.38496	1.99057	7.62303	4.78163	6.43568	4.64524	15.8837	9.09528	7.04194	4.01959	8.32626	6.79021	7.43387	10.2365	11.4472	6.10537	10.0411	10.221	7.00938	5.38681	5.38153	8.80681	11.9518	9.04032	6.08188	15.9444	10.527	14.0564	7.98688	5.2474	8.62155	4.97867	4.10638	4.88851	5.96609	7.56706	2.74747	15.1279	5.60902	6.06218	6.75608
LINC00543	1.51201	1.37106	0.753048	2.84758	1.23448	3.92261	2.27134	0.768887	1.82356	0.912947	2.22578	3.2877	0.576354	8.41263	2.283	3.27229	0.981326	1.41134	2.11019	2.1171	3.03243	3.08974	2.28358	2.09916	3.69623	1.29588	1.837	1.402	0.888699	1.35569	1.02502	0.628358	3.18489	2.09963	1.66769	1.32688	0.469624	1.23079	2.71338	1.52034	4.81566	3.67183	3.74597	8.22246	4.16797	1.18097	1.2373	4.35664	1.71088
LINC01578	4.45457	5.11474	1.28765	3.83091	4.55433	5.38306	7.60946	4.95614	4.67038	1.35692	6.8185	4.0559	3.17556	3.9534	6.86538	5.94741	10.3143	6.78622	7.07366	7.33256	6.6819	3.14057	7.52781	2.60142	6.59876	5.72653	4.05929	5.83917	22.1406	5.97257	4.94699	7.52107	3.27726	12.3968	4.50135	6.68892	5.97043	7.22049	5.35827	4.7877	6.32893	1.47545	5.08316	4.82419	3.51372	7.53762	6.43322	4.28346	11.0104
AC007637.1	1.08998	0.411094	0.101786	0.715709	0.66364	1.17255	0.496356	0.0472393	0.404805	0.0711913	0.19041	0.388493	0.584271	0.580149	0.216007	0.198786	0.20148	0.645442	0.311963	0.0913269	0.132933	0.770616	0.0758999	0.294969	0.381051	0.251313	0.50137	0.659872	4.09912	0.254075	0.337707	0	0.230617	0.140958	0.295005	0.0996376	0.357056	0.816671	0.785899	0.385306	0.660341	1.05464	0.398564	0.352821	0.982611	0.207205	0.301959	0.309154	0.855929
CHKB-DT	1.03678	0.832146	0.801254	1.57753	0.447785	1.68554	0.607802	1.63621	0.637323	2.46583	0.989273	0.804791	0.511041	3.92755	1.02024	2.07341	0.832672	0.846817	1.54362	0.9346	0.313934	0.665333	1.03564	0.829282	1.19985	0.719394	0.67659	0.359619	0.992868	1.81824	0.531685	1.67145	0.635394	1.64223	1.25045	0.862779	0.974388	0.464303	1.62805	1.71877	1.4852	1.46508	2.12652	0.659632	1.85642	1.70361	0.914237	2.43365	0.780172
AL133520.1	2.89298	2.06134	0.595446	1.24056	0.887381	0.662748	1.86409	0.5527	1.12266	0.277646	1.13865	0.398716	1.26592	0.603355	1.88543	1.25981	0.360145	1.70612	0.115872	0.652988	1.46891	3.87794	1.15115	0.38346	2.37776	0.44551	1.72256	1.64968	6.79284	1.59143	1.31706	1.24213	3.52268	2.27224	1.74053	1.03623	0.835511	1.17964	3.38764	0.584381	1.65557	2.25818	1.23776	3.06734	0.510958	1.19719	0.543527	1.55019	1.84475
AC080013.4	1.4328	0.796007	0.428159	2.14088	0.824181	0.929277	1.12128	2.31829	0.64328	0.0998214	0.881047	0.860097	0.637186	0.732114	1.60092	0.487776	1.3419	1.14635	2.99945	0.704301	1.91053	1.04567	1.9511	0.856729	1.21107	0.480519	1.35579	1.28111	8.96881	0.647732	1.42056	1.19088	0.646723	0.948698	0.827285	2.02576	1.0013	1.43138	2.4359	1.08052	1.05817	0.26096	0.745133	1.91701	0.55111	0.774759	1.10734	0.743113	0.694822
AC005550.2	0.309161	0.475931	0.643401	0.0348007	0.30425	0.520566	0.0201124	0.149303	1.05634	0.0346161	0.564768	0.0149132	0.457711	0.211569	0.157547	0.513495	0.759249	0.0732295	1.41938	0.122119	0.250471	1.7587	0.19683	1.3523	0.389093	1.00536	0.23508	0.512137	1.16085	0.140388	4.33886	0.154865	0.406491	0.486631	0.402745	0.290687	0.601866	0.341946	1.09613	0.53083	0.0630702	0.0301653	0.554478	0.868503	0.191114	0.475772	0.304944	0.289909	1.58261
AC005104.1	0.233757	0.926977	0	1.27705	0.936903	0.734721	2.04382	0.875316	0.666738	0.879422	1.56808	0.505161	0.534627	1.43331	1.33416	0.102316	1.24443	1.99328	0.367015	0.470065	0.342108	1.17713	0.937587	0.0867557	0.523011	1.59927	0.884771	0.522523	11.0361	0.998636	0.160449	0	0.7122	1.16083	1.68193	0.615409	0.294046	0.887396	2.38446	0	1.50519	1.5327	0.18235	0.771797	2.83223	0.568799	1.72158	0.727421	1.0666
LINC-PINT	1.71629	0.560266	0.297467	0.846275	1.56687	1.6543	1.75627	0.628393	0.271962	1.60705	0.633222	0.869552	0.575716	0.853584	1.02621	1.227	1.10658	0.99735	0.134735	1.03999	1.88219	0.946939	0.887264	0.441637	0.896011	0.957789	1.75396	0.915637	26.3742	0.996245	1.37177	1.17687	1.48739	4.50585	1.78375	1.07439	0.666873	0.269762	0.558562	0.802472	0.760526	0.562669	3.02579	0.800002	0.871401	1.18791	1.39978	0.721017	1.01692
LOXL1-AS1	0.259464	1.75988	1.04233	0.853787	0.649961	0.637469	0.416145	0.244422	0.279268	1.5962	2.31933	0.705303	0.069979	0.650383	0.585435	0.369633	0.629833	0.533409	2.01767	0.718651	0.386895	0.128622	0.605437	3.13872	0.673632	0.448219	0.247062	0.339238	0.806035	0.343593	1.40011	0.709526	0.31074	0.291734	0.337567	1.87956	0.846749	0.259207	0.169431	2.4505	0.67622	0.0936226	0.200494	0.223439	1.01683	0.650214	0.801219	0.0952145	0.665275
CAMTA1-DT	0.995862	0.429255	0.892771	0.313877	0.374197	0.223578	0.604664	0.310755	0.710116	0	0.709792	0.179342	0.142352	0.890494	0.473654	0.490378	0.331349	1.46248	0.390893	0.801036	0.437238	1.47175	0.388339	0.231	0.891262	0.60117	1.88467	0.333911	1.18529	0.405184	0.113925	0.232795	0.379268	0.370906	0.696637	1.42014	1.40929	0.397949	0.362799	0.563259	0.517135	0.272069	0.87396	0.628596	0.861856	0.555322	0.35653	0.968435	0.246955
AC098851.1	0.181264	0.625055	0	0.228525	1.21085	0.0813901	1.71693	0.150834	1.33562	0.113656	2.4015	0.424365	0.725498	0.0926203	0.246324	0.35703	0.281453	1.27088	0.426896	0.364507	1.32642	1.11122	0.282738	0.0336369	0.405563	0.72949	0.686086	0.486222	8.34208	0.368753	0.0829457	0.508474	0.368178	0.315054	0.652115	0.0795353	0.190012	0.362169	0.132072	0	0.527114	0.0990428	0.0707004	1.12655	0.313746	0.183779	1.03832	0.352544	1.33052
AL365181.3	16.9892	15.315	12.3184	7.54656	2.87577	9.4311	7.75704	9.23263	10.9605	10.0936	14.4555	29.966	5.48225	1.2289	9.09884	3.79672	15.4852	1.70141	6.23054	14.6638	9.9306	13.7469	13.5194	14.6446	4.96494	2.32941	14.9695	12.5585	11.3101	11.9055	19.751	2.1289	25.3697	4.83308	32.6803	10.5388	9.72141	7.89994	11.5655	6.05783	2.73759	15.9271	2.56404	14.6483	9.87978	17.2444	7.94447	10.3157	9.75242
AL604028.1	3.83565	3.63431	3.5625	1.59738	1.93321	3.10317	2.72756	3.52241	2.66937	1.19168	2.92651	1.96025	2.27217	4.14933	3.52185	3.13844	2.37615	1.80069	2.50926	3.12696	1.97233	2.2697	2.1945	2.34052	2.82199	2.25983	1.6894	1.42899	6.30635	2.10892	2.84623	4.20043	3.94806	1.93051	1.48489	1.89528	2.13716	2.52004	4.02841	2.54079	2.00973	2.45454	1.41519	1.54359	0.897166	2.48747	1.73197	4.03245	2.26224
HCG11	0.165049	2.98799	0.236741	1.92822	4.80704	3.46831	3.28701	0.878983	2.42443	0.289769	1.98184	1.25432	1.35894	3.84566	1.07658	2.21062	0.446651	3.60918	0.142526	0.69035	2.44451	2.47172	1.53732	0.416538	3.42694	3.3278	2.9049	2.69325	9.27214	2.37722	1.11023	0.771645	0.905153	2.01629	1.80773	1.26011	3.37724	3.00091	3.35517	1.53097	5.86237	2.25457	0.656633	5.2058	1.08558	2.34274	3.28875	2.7735	5.91343
AL606489.1	1.87083	0.623126	1.52469	1.34011	3.44383	1.24095	3.20123	1.76904	3.48665	0.399902	3.24441	6.73825	0.243112	1.62943	0.924474	1.39579	4.47992	1.49054	2.41996	1.28252	1.30677	3.4444	2.13176	3.78726	0.808623	3.03729	2.21284	1.61574	10.796	2.37868	1.55651	1.98786	3.45451	0.791801	3.35674	0.559693	1.38169	1.9964	2.40093	0.721458	2.29625	2.67171	1.82425	3.46832	1.47189	0.775955	2.78349	2.89434	2.95228
HOXB-AS2	1.19827	0.168654	0	1.07907	0.980145	0.219609	2.88056	0.66135	0.406881	0	2.15309	0.440397	0.629215	0.874686	0.797564	0.0535193	0.867912	0.185358	0.527937	1.4261	0.107369	1.33854	1.17158	0.771458	0.820725	1.23021	0.231402	0.163992	1.55233	0.22387	0.251782	0	0.248357	1.33585	2.44382	0.214604	0.410156	0.464176	0.17818	0	1.26989	0.20043	0.0715371	0.546195	0	0	0.975561	0.142686	1.91631
AC040970.1	0.716971	0.684308	0.172165	0.914665	0.983536	0.517387	1.46146	1.17191	0.821649	0.883055	0.665608	1.26812	0.292819	1.50465	1.0439	2.32563	1.44837	1.14026	0.301525	0.772375	0.412225	0.476533	0.827344	0.902818	1.03125	1.67457	0.565362	1.17338	1.26987	0.442778	1.14243	0.598575	0.390077	2.06634	1.40739	0.168532	1.26157	0.511614	1.02613	1.0138	2.02112	0.769515	1.29836	0.696243	0.88642	0.830762	2.3573	3.18731	0.507987
AC087276.2	0.112919	0.973447	0	0.237266	0.848589	0.760531	1.37123	0	0.134198	0	0.662792	0.203353	0	0	0.306895	0	0.75142	0.427943	0.221613	0.681209	0	0.123614	0.629043	0.209541	0.252646	1.02248	0	1.13585	25.7595	0.229715	0.129178	0	0	0.140188	0.902746	0.247733	0	0.225613	0	0	0.703642	0	0	0.109654	0	0.686911	0.231007	0	0.336021
MIR210HG	1.77172	4.06017	3.21254	6.15471	6.08856	0.579655	11.5251	3.14861	2.50766	11.2486	5.6364	0.376785	2.39258	9.55334	0.375057	1.42238	3.36714	1.56897	6.84947	2.6318	0.117269	2.49507	9.09611	3.65121	0.796798	5.41036	1.69896	1.10452	1.6778	3.65861	4.08421	5.20304	0.678139	1.84588	7.8206	3.49633	4.29308	0.418031	2.69208	1.28408	4.31811	6.49432	1.02441	1.17582	2.61973	4.50428	0.71034	6.04322	1.98702
NRSN2-AS1	4.48707	2.48379	1.16443	2.58037	7.73008	9.22545	3.24065	2.06341	4.12577	0.444234	4.19815	3.12594	3.57834	7.30059	4.84596	2.68758	1.65012	1.40965	1.20507	3.3243	7.67291	6.48909	1.44716	1.59958	2.53628	2.01965	4.24589	3.77447	7.44869	3.17085	3.37707	2.42905	2.93806	2.55078	5.14488	1.96884	2.3023	8.58775	1.7207	2.40431	4.46391	1.6775	2.64824	5.45815	4.08766	4.9803	3.86508	6.15482	2.17857
SCAMP1-AS1	5.26982	2.24664	3.90245	3.29525	4.91064	4.89295	3.36074	1.89511	3.94685	2.9283	4.11909	1.5471	4.02193	3.00499	2.00578	3.5962	2.76247	2.53471	2.05944	4.0348	3.76341	4.00165	3.44317	1.78677	3.13474	2.73803	3.81903	2.61629	3.20244	7.58886	2.50642	5.55292	2.31293	9.69197	2.06273	4.75614	4.25491	6.49721	4.9151	3.84804	2.67066	3.5284	6.64533	2.13881	5.08962	2.84098	3.33807	3.11742	2.08175
AC009237.15	0.371212	0.035557	0	0	1.27429	0.555597	1.30226	0.0858039	0.147055	0	0.415024	2.74831	0	0.843011	1.0089	0.180534	0.869157	0.976967	0	0	1.56946	0.58698	2.11389	0.076539	0.784412	0.290486	0	0.0921977	0.73637	0	0.70777	0	0.104721	0.665682	0.247309	0	0.129709	0	1.80313	0.116643	0.0428365	0.33805	0.120656	0.96128	0	0.459997	0.21095	0.401098	0.0409127
AC018904.1	2.8213	3.15526	0.0854474	1.28176	0.509362	1.02714	1.20375	2.61734	2.03896	0.358584	3.70842	1.20154	0.326991	1.75329	2.22782	0.500632	4.48218	1.01143	0.224475	2.14669	1.06015	1.83642	2.33628	1.16736	1.83401	0.997329	0.781657	1.61924	2.42015	0.853166	2.35523	1.78247	2.03279	0.757324	0.990605	1.75653	0.559519	1.98057	2.01397	0.862555	0.71273	0.520797	0.371764	0.888563	1.64977	2.35793	1.67693	2.00209	1.32362
MHENCR	21.1027	12.9213	2.48619	8.61889	8.59501	22.0089	9.17904	4.02507	5.45737	6.5512	10.8377	2.97337	11.2842	9.29325	6.731	5.13778	5.83687	11.6102	3.84793	11.0499	9.32566	19.8819	6.63958	1.8431	5.10827	7.76074	10.8223	3.25817	9.26269	5.37937	4.722	7.35731	16.768	6.5337	8.6623	4.35806	8.76191	3.58235	12.5468	2.77234	8.84165	11.6997	8.1001	8.39245	7.14447	13.7841	7.41516	14.6009	7.90718
AC002553.2	0.187288	0.53819	0	1.57413	0.469159	0.700791	1.13717	0.389617	1.33549	0.195722	3.76907	1.34913	0	1.27598	0.678693	0.136628	0.761636	0.414045	0.367569	1.2554	0.822299	1.23016	1.46067	0.52132	0.907922	1.1306	1.37839	1.32573	19.443	0.889017	0.714185	0.875619	0.951034	1.00757	1.55969	0.547856	0.130884	0.935512	1.70576	0.706201	0.194511	1.70557	0.487	0.66687	1.08058	0.886135	0.957877	1.45704	1.11465
AC145423.2	0.259382	1.49072	0.193776	1.45338	0.28878	1.35877	1.15493	0.539595	0.513769	0	0.579992	0	0.494362	0.441787	0.939947	0.283831	0.287677	0.163836	0	1.56479	0.253074	0.567899	0.385322	0.240665	0.290173	0.434947	0	0.096634	1.5436	0.263836	0.29673	1.21268	1.53664	0.966064	1.29604	0.379373	0.634434	0.086375	0.157491	0.244511	0.628567	0.708633	0.42154	0.335845	1.49653	1.05192	0.26532	0.504477	0.171525
PAX8-AS1	1.26772	2.68873	0.11862	1.13858	4.28788	0.13297	0.322889	1.12726	0.107829	0.659772	2.43774	4.54333	1.26813	4.13385	0.876779	0.87287	1.83788	0.0322367	0.160756	0.473872	1.64693	1.5354	1.03054	0.0689845	1.22225	0.0215537	0.099369	1.99153	5.18452	2.6969	0.0619892	0.813037	0.038394	1.7929	0.031483	0.0608228	0.244381	1.16827	2.16229	0.0784021	2.26547	0.0929546	0.0540666	3.15355	0.207212	0.102211	3.76906	0.00490182	0.0762491
AP003774.2	51.3528	6.30915	1.30943	0.710739	12.8896	20.4347	5.41453	0.511759	5.40865	3.08496	4.97643	15.2011	36.4831	50.201	19.8071	13.2912	0.170523	55.9966	0.1207	12.1198	6.4805	30.7004	0.342604	0.4565	9.66652	0.959084	20.2227	6.42688	6.16089	11.354	0.703557	4.888	1.95184	12.1782	38.4735	2.69852	1.2249	1.53598	7.44967	13.1312	42.9541	20.4983	33.8226	7.34585	20.2254	2.89944	1.60416	25.1188	0.518532
LINC02038	0.693005	0.597423	1.69436	1.41202	2.50753	0.28288	0.790549	0.218434	1.29779	0.26335	1.58481	0.661826	2.34144	2.30703	0.542213	1.53963	0.768602	0.73618	1.60737	0.802359	0.553213	0.942555	0.655125	2.27972	1.59752	1.69028	0.496785	1.38479	2.08289	1.04667	1.1051	1.17817	0.586503	0.156429	1.17522	1.15181	0.814503	2.01401	2.52466	1.5441	1.19955	0.803213	1.1672	0.978864	1.45394	0.319372	1.33181	0.816871	1.14568
CIRBP-AS1	0.789977	1.46957	0.605696	2.27145	0.885298	0.746758	0.908821	0.864945	1.77886	1.89008	2.17898	0.935954	0.475463	1.27469	1.38427	0.454968	2.72068	1.61512	0.530399	2.7173	0.395523	0.887557	2.40884	2.50754	0.837239	1.90335	0.85243	0.697048	2.88671	0.634374	0.998853	1.3607	0.316692	0.67104	2.18137	2.69092	0.697349	0.934571	0.833088	0.352745	1.03635	1.81745	0.547324	0.948828	1.2594	1.22248	1.31841	0.76822	1.2785
ZNF529-AS1	1.55977	0.734306	1.11566	0.674075	0.175502	1.19209	2.27024	0.483267	0.591605	0.034681	0.185517	0.727138	0.853886	0.367407	1.60849	1.16207	0.662521	0.586933	0.521051	0.867557	0.599018	1.4653	1.94734	0.0410557	1.06428	0.233726	0.662947	0.581097	0.921645	1.78908	0.442925	0.465466	0.758332	0.947618	0.596958	0.121347	0.707358	0.110512	1.91426	0.500541	1.81523	1.87375	0.550124	0.504891	0.191472	1.04305	0.543139	0.537875	1.50328
AC108673.3	2.34399	3.19058	1.38246	3.36989	0.618077	0.969393	3.37078	2.18147	1.39285	0.580156	3.82752	0.833139	1.23443	1.73352	2.68235	1.21497	1.36826	1.34419	1.08954	3.22507	1.80551	3.98405	1.51196	0.858493	1.58714	1.67565	0.972808	0.620477	5.01684	1.50583	1.05849	0.288388	3.13226	1.68476	2.21914	1.8946	0.969913	1.97193	2.47191	1.39554	1.47345	1.51669	1.02252	1.85692	3.20302	2.25143	0.504768	2.3994	1.65202
HOXA11-AS	4.36377	7.65816	0.333412	7.60626	11.2862	7.37952	23.158	3.72846	8.20851	4.24195	9.32001	15.7491	6.11623	20.1437	5.45831	6.87581	6.81185	0.382574	2.93354	10.6413	4.13668	6.41338	13.7727	3.98315	3.53453	5.97272	6.07763	7.6642	0.0983677	7.1264	5.95648	2.94765	8.6513	0.677198	8.96947	3.85434	5.41349	12.2715	6.25835	1.50252	5.10593	3.77395	12.4545	0.694802	8.58311	0.208287	1.22461	11.6423	9.23325
MIR181A2HG	0.842797	0.134547	0	0.0655887	0.88619	0.77087	2.91874	0.129872	0.408066	0.293584	1.70132	0.899421	0.713913	0.55824	0.848366	0.341569	0.311578	0.147873	0.367569	0.75324	0.319783	0	0.939003	0	0.453961	0.533894	0.147685	0.244212	18.4522	0.349257	0.571348	0.43781	0	4.22406	0.499101	0	0.948913	0.997879	0.341152	1.0593	0.129674	0.511671	0.0913125	0.212186	0.810431	0.41142	0.351222	0.06071	0.805028
KMT2E-AS1	3.14454	2.63823	1.06972	4.71953	4.21988	5.04265	3.98906	2.04426	2.36906	6.95373	6.40355	1.1882	2.408	3.72998	2.63259	3.04154	3.73668	4.8148	2.86531	3.66983	5.67044	3.31943	4.44193	1.90167	2.95246	6.49702	4.29503	1.97693	3.78723	6.33994	3.01918	3.41285	3.92065	7.42443	3.70359	1.23193	7.56383	2.46826	4.04021	1.90559	3.44077	4.06533	7.47398	4.93489	1.45789	6.77484	4.59503	2.6757	3.0913
AC145207.8	1.35803	0.348055	0	0.077122	0.429067	0.41201	1.20342	0	0.567063	0	1.04641	0.462691	0	0.187544	0.299264	0	0.529197	1.14758	0.144068	0.738077	0.268582	1.64738	0.36804	0.374606	0.410606	0.36928	0.752501	0.287156	3.71324	0.224003	0.503862	0.171599	0.186378	0.455673	1.06369	0	0.1539	0.366672	0.86914	0.207595	1.7916	0.200549	0.107369	0.855419	0	0.148851	0.750876	0	1.0194
THAP9-AS1	8.01751	9.14405	3.44421	6.53715	7.64823	6.56267	5.95237	6.90229	6.57938	2.10692	9.43798	6.28407	3.9635	3.86616	9.13891	6.2328	11.6129	12.3295	4.54712	7.51313	11.1629	6.54922	7.40379	7.47821	4.7475	8.6623	8.99775	6.38187	22.7936	4.09192	8.02142	9.82139	3.65122	12.5792	6.70654	7.05236	7.4832	9.04714	10.0329	2.11318	6.20844	3.18415	4.39928	8.56612	2.35898	7.11859	8.14336	6.94665	9.04825
AP001830.1	1.10487	1.57032	0	0.250981	1.14698	0.402246	1.12413	0.062121	0.248421	0.0936187	1.70268	0.67221	0.426852	0.381456	0.852166	0.522818	0.596141	0.820483	0.644662	1.20098	0.961461	2.2229	1.29754	0.24936	0.300656	0.450661	0.988975	0.367125	1.06625	0.242993	0.819868	0.13961	0.227451	0.815601	1.43239	0.19654	0.375631	0.208823	0.761512	0.253344	1.14749	0	0.582359	0.173989	1.03373	0.635789	0.30545	0.813093	0.622027
AL353150.1	2.50836	2.47132	0.356936	2.17517	0.299213	1.07266	0.701072	0.745453	1.13564	0.374475	0.96819	6.29188	0.284568	0.966356	2.7594	0.174273	1.43515	1.18829	0.156282	3.04247	0.611839	1.72166	0.133081	0.147769	1.51442	0.580851	0.690712	1.00125	0.513378	2.75392	0.751545	0.372293	0.252723	0.642595	1.53186	0.0873509	1.35644	0.238655	0.580199	0.788183	0.764991	4.73173	0.232944	0.444638	0.861441	6.479	0.895987	1.08412	0.671394
ADNP-AS1	1.38207	1.17223	0.599514	1.21781	1.58214	1.10101	2.35506	0.649222	1.37759	0.349429	1.94394	0.943385	1.72067	1.30987	1.69637	1.75626	1.58228	2.55554	0.306242	0.851695	2.44679	1.7814	1.19213	0.310243	2.11969	1.03167	0.984352	1.46994	14.1944	1.38312	1.19855	0.937961	1.01875	2.15862	1.69301	0.635767	0.560813	2.47189	2.23325	1.07168	2.91704	0.913502	2.36927	1.60187	0	0.813622	1.27689	1.56078	0.972901
ALG13-AS1	0.21194	2.1925	0	1.11333	0.707882	1.18955	2.70238	0.22045	0.629697	0	3.02116	0.763355	0	0	0.576019	0.115958	0.23506	0.502011	0.207975	0.639289	0.155089	1.39208	0.118067	0.294969	0.474197	0.533089	0.668494	0.592193	30.6909	0.323368	0.242457	0.495436	0.269053	0.394682	1.58849	0	0.222168	0.741053	0.386056	0	1.43074	0.868529	0.103331	1.23487	0	0.42976	1.40914	0.412206	1.26137
AF129075.2	0.260254	0.314102	0.233312	0.0546848	0.412894	0.350572	0.663683	0.162422	0.433016	0.163184	0.829265	0.44525	0.0744034	0.398944	0.636595	0.284784	0.375237	0.369869	0.357539	0.261674	0.228531	0.455845	0.898882	0.0965895	0.291147	0.288029	0.287309	0.290876	9.08622	0.423555	0.357272	0.9734	0.528618	0.646206	0.390119	0.171291	0.190969	0.389993	0.474061	0.147199	0.29732	0.213304	0.253774	0.252729	0	0.0791591	0.559043	0.202469	0.283967
LBX2-AS1	2.82595	3.6671	3.73344	6.97965	4.26398	3.80667	5.67133	5.38378	3.0521	2.02062	8.49734	2.82137	3.48675	6.63719	5.48413	3.67823	7.84105	8.33304	3.48338	3.29	2.67015	6.03525	6.19764	5.21646	5.85692	3.98052	3.92508	2.60434	1.57356	3.29807	3.21016	2.68876	4.88401	1.30488	4.67704	2.82801	3.15982	2.65475	3.73876	2.07506	3.07911	1.70664	2.61056	3.11978	3.60416	8.34412	3.91504	4.72484	2.30152
AL158212.3	1.80452	1.38746	0.459081	0.768581	1.28687	0.810251	1.09566	0.669623	1.07228	0.535153	0.83835	1.56337	0.752919	0.797448	0.636244	0.256165	2.03923	0.979614	0.449868	1.22592	1.78442	1.08382	0.836804	0.371061	0.982081	1.0697	0.661473	0.877597	9.29728	0.664747	0.808999	0.570038	0.903935	0.78713	2.01288	0.652689	1.07361	0.565178	2.11433	0.551693	1.2511	1.17252	0.470808	1.38767	0.295456	0.726874	1.25217	1.0434	2.59783
AC010359.1	0	0	0	0	0	0	0	0	0	0	0	0	0	0	0	0	0	0	0	0	0.220747	0	0	0	0	0	0	0	26.6293	0	0	0	0	0	0.150732	0	0	0	0	0	0	0	0	0	0	0	0	0	0
AL390726.4	1.22167	1.04033	0.150257	2.16003	0.279906	0.535168	2.34291	0.573377	0.017706	0.397019	2.21744	1.10004	0.0638893	0.418694	0.718726	0.0244541	3.32125	0.684609	0.52631	5.67732	0.0763145	1.0275	0.0331982	0.20735	0.375007	0.254822	0.0234961	0.52452	3.73857	0.28793	0.528353	0	0.302612	0.212707	2.57571	0.261486	0.36701	0.00744183	1.64185	0.0842655	0.657604	1.09897	0.029055	0.752321	0.38681	0.74015	0.640058	0.30425	1.30786
EBLN3P	9.94479	6.4711	5.33633	11.7608	13.3475	12.6375	17.4374	6.67726	8.62169	4.22701	16.047	8.32325	5.89578	8.2411	8.63695	12.5633	14.1759	11.9168	9.02685	7.1724	15.8699	8.54188	12.8805	8.28967	8.23344	9.32573	11.8232	8.20794	45.0442	8.87379	9.95099	12.2048	5.38978	13.5652	14.9805	9.37051	9.66292	10.559	9.63219	9.59095	11.0467	5.56446	6.48033	6.74772	8.24799	7.82705	16.6215	7.9103	8.41327
AL031673.1	1.419	1.75847	0.596298	0.186351	1.18487	0.796435	0.753883	0.368994	0.948599	0.695109	0.818025	0.239572	0.507092	0.793036	1.26545	0.970467	0.786895	0.714234	0.261085	1.96176	1.62244	2.33009	1.48217	0.0411438	0.19843	0.490762	1.39867	0.792979	15.8335	0.45105	0.963843	0	0.450346	2.03694	2.03844	0.0972856	0.185935	0.974592	1.69624	0	0.782915	0.242294	1.12423	0.387555	1.1513	0.809257	0.771098	1.81114	0.0879711
LINC01748	1.01137	1.99145	0.824249	0.289787	2.38955	0.23222	3.08436	0.502082	1.69367	1.22506	0.212013	0.289761	0	1.05705	2.24897	0	1.41487	3.08159	1.26312	2.12622	2.9435	1.69849	2.1512	0.671802	0.218571	1.38757	0.253752	0.783552	11.5815	0.140282	1.30162	0.214928	0.0583597	3.79536	1.71129	0.252142	1.03608	1.59592	0.188412	1.8526	0.895207	1.75831	0.0448268	2.39952	0.0994634	1.92262	1.2814	1.67645	4.32061
AC090579.1	1.06601	0.318109	0	0.258451	1.09553	0.460242	0.547677	0	0.389812	0	0.343795	0.443018	0.117215	0.942742	0.445729	1.57027	0.31831	0.466153	0.2414	0.41224	1.86014	1.25674	0.502486	0.152167	0.779743	0.330008	0.258643	0.687367	4.55458	0.875788	0.422134	0.191687	0.104098	0.610818	0.532647	0.179901	0.429789	0.450555	0.0746834	0.347846	1.40519	0.112013	0.639671	0.358334	0	0.374121	0.125816	0.478453	0.732045
SNHG7	4.89852	14.1652	11.9485	24.8826	8.8636	11.7556	9.77176	7.05415	7.67549	24.1095	7.18214	6.87744	2.56972	6.65843	3.31542	5.50075	14.6899	8.9939	5.82426	10.3382	13.1618	5.36248	12.1182	2.1269	6.20357	10.3163	4.74773	5.9958	10.3587	4.45533	12.8997	4.44695	12.6786	14.9262	14.681	15.6612	16.3919	17.085	9.47725	12.118	7.01375	14.9549	11.8672	13.3886	24.9423	17.2573	7.25328	10.1747	21.6672
AL158837.1	0.548605	0.0394117	0.307384	0.0960613	1.45061	0.307914	0.49965	0	0.434658	0	1.22671	0.411654	0	0.3504	0	0.100053	0.101408	0.259891	0.358895	0.275799	0.200723	1.05099	0	0.593854	0.306864	0.643953	0.720997	0.766444	4.26236	0.139506	0.261499	0	0.232148	0.283787	0.776671	0.401196	0.0958468	0.456717	0.499652	0.129288	0.237401	0.124899	0.0891576	1.15428	0	0.0927025	0.0935273	0.177832	0.498827
TUSC8	10.0378	0.774525	0.104151	0	1.97898	4.24278	7.24214	0.0322247	5.79897	0.0485638	1.02613	4.33786	4.42851	1.38514	2.67337	5.10208	0.0343603	3.83056	1.12484	4.51671	7.11851	9.27576	1.41521	0.431177	4.85216	1.63643	5.15464	3.25484	5.56178	1.65441	3.68592	0.0724213	2.75305	8.15401	2.95668	0.23789	1.0717	0.15475	2.03157	1.13897	4.00586	8.92945	5.76998	0.150425	6.03267	3.34521	0.0633798	4.21784	4.14862
AC046143.2	1.29151	1.22472	0.289453	1.08549	0.647049	0	1.09784	0.537347	0.767443	0.404901	0.758068	0.581462	0	0.32996	1.93056	0.423973	0.429718	0.734191	0.760409	1.55827	0.378029	1.83798	1.00726	0.479325	1.15586	0.909583	0.407363	0.866082	2.30576	0.394105	1.03423	1.20762	0	0.962039	0.903451	1.70007	0.676918	0.774136	1.41152	0.365238	1.07305	0.70568	0.25187	1.12875	0	2.35696	1.18897	0.753563	0.768647
SBF2-AS1	0.649489	0.631578	1.19944	1.15728	0.707193	1.09653	1.1105	0.907964	0.56193	0.781905	1.53798	0.407038	1.01011	0.331868	1.39804	1.42142	1.98814	1.14704	1.24408	0.91947	0.790848	0.813389	0.683106	0.752072	0.610333	0.867795	1.22916	0.946585	5.68951	0.808623	0.778672	1.67616	0.30342	1.04501	1.38119	0.991741	0.827893	0.311445	0.785556	0.999193	0.550423	0.567809	1.05384	0.418792	1.16915	1.63308	0.88758	1.14193	0.63909
AC105942.1	4.43095	2.37638	1.69324	1.45876	5.42191	1.74201	2.92593	1.18938	5.4358	0.768191	0.890334	4.10011	3.38579	4.48641	4.71715	3.15047	2.03819	4.3916	0.881633	3.85974	3.4964	3.77767	0.364	0.625207	3.60919	1.74623	4.12194	3.81122	4.09102	4.19548	1.2614	1.3365	0	2.25617	2.97919	1.47832	3.89562	4.07977	1.33899	2.65628	3.39306	3.40288	4.77857	3.62866	2.65072	3.64361	1.21142	3.29622	2.00517
NCBP2-AS1	0.294151	0.443767	0	0.154519	0.859661	0.577841	1.16091	0.152981	0.742863	0.115274	1.17159	0.463514	0.210236	0.657571	0.549626	0.0804693	0.407799	0.696741	0.288649	0.443634	0.322872	0.603772	0.368695	0.136463	0.493603	0.850856	0.173963	0.493143	4.08454	0.448802	0.630948	0	0.466774	0.684725	1.35954	0	0.192717	0.587719	1.00464	0	1.14561	1.10498	0.0358534	1.14259	0	0.260953	0.827433	0.429075	0.9118
AC073611.1	0.479076	1.95487	1.07371	2.1475	0.720054	1.36237	1.7453	0.664417	0.493441	2.70351	0.964114	0.460137	1.55224	0.97917	0.781231	1.04846	1.80654	1.21041	0.501454	1.60563	0.98159	0.734231	0.889605	0.355604	1.28627	1.12468	0.957021	0.856712	0.696914	1.49439	1.5711	1.19456	0.810902	1.78431	1.14901	0.980976	0.368277	0.542414	1.5126	0.54193	1.35998	1.74511	1.27687	0.961465	0.552813	1.7486	1.60081	1.18023	1.04546
LINC00909	1.45234	0.937834	1.94309	3.1329	1.18505	0.805854	2.07884	2.04485	2.08699	1.15995	3.3108	1.47183	0.884092	1.81998	2.01864	2.14517	1.47603	1.6638	1.74489	2.23204	1.61637	2.12188	1.34742	1.43465	2.09425	1.23343	1.07992	1.08627	2.43187	1.47166	1.94574	2.58177	1.33196	2.63948	1.47345	2.93188	2.24602	3.22729	1.79049	1.51483	1.55997	0.693988	2.39082	1.01889	1.6727	1.24854	3.28185	1.68622	1.50087
LINC02487	1.83448	1.16345	0.0724482	0.0679229	0.526344	1.95947	1.91366	0.336236	0.20169	0	0.833498	0.960537	1.13208	0.825867	1.75712	1.57408	0.797704	2.97849	0.333069	0.357522	1.44293	0.743133	0.639277	0.442396	1.37419	0.0731773	0.242156	0.361291	1.10614	0.56719	0.832052	0.453391	1.6825	1.42468	1.26793	0.585083	0.1186	0.629723	0.500498	0.731333	1.16664	1.61172	1.71788	0.926035	1.11903	0.901285	1.30609	1.36744	1.51505
LINC00467	1.39371	1.22552	1.9158	3.07491	1.38487	1.54363	1.51193	3.55654	1.64531	1.25257	2.37627	1.80295	1.0094	1.42429	0.681821	2.93832	1.51999	1.24566	2.16999	2.76527	2.56325	0.864574	2.70189	1.53453	1.35647	1.41158	1.28217	1.07481	1.58509	1.21445	2.35439	2.10683	0.44822	2.00713	0.928521	3.61825	1.5535	1.36448	1.39628	1.09046	1.02288	0.685373	0.969429	0.577459	0.804115	2.04421	2.6659	1.71675	1.99996
UBE2R2-AS1	0.319384	0.302867	0.357902	1.74484	0.186681	1.00385	0.232707	0.465092	0.265699	0.70091	0.133905	0.143793	0.547848	0.407987	0.0434017	0.104846	0.106267	0.272343	0.501454	0.128451	0.327197	0.20978	0.177921	0.207436	0.0714593	0.482005	0.151109	0.356963	8.42633	0.129947	0.365371	0.14932	0.324361	0.118954	0.478755	0.140139	0.100439	0.0638134	0.465415	0.180643	0.165851	0.61079	0.0311432	0.12406	0	0.518103	0.392034	0.434823	0.126722
AC124067.4	9.18985	8.55136	9.13012	0.310271	8.76875	8.52184	4.8626	0.487881	19.1593	0.599097	16.3513	10.3945	6.50609	7.94455	23.4303	11.3202	0.712885	29.1742	5.67669	5.71168	8.83498	12.2092	8.2453	3.67503	6.41332	4.64924	21.4384	11.9604	16.9375	16.0359	11.626	4.95436	14.423	3.15962	9.15766	4.44013	2.35826	44.0814	10.7115	12.0119	9.06616	11.6753	16.6093	7.03474	14.0572	7.27421	1.54597	13.1433	20.7471
AL121895.2	0.693427	1.03617	0	0.194272	0.347409	0.311358	0.224551	0.577017	1.04386	0	1.70559	0.333007	0	0.590532	1.44488	0.354101	0.307628	0.0875992	0.0907274	0.278884	0.338281	2.22671	0.309033	0.171571	1.34462	0.651156	0.364531	1.96338	1.37555	0.0940443	3.17309	0.21613	0.821605	0.688708	0.831556	0.304262	0.290757	1.52403	1.09469	0.392202	0	0.505185	0.18031	1.52633	0.800157	0.703046	0.520154	0.449553	1.00881
AL049869.3	0.370325	0.319249	0	0.155626	0.896746	0.498843	0.314794	0.154078	0.484122	0.116101	1.17999	0.400146	0	0.189224	0.100648	0.0810462	0.287506	0.491215	0.508756	0.148938	0.487779	0.12162	0.123779	0.0687205	0.248571	0.223553	0.467227	0.206949	18.806	0.113005	0.338918	0	0	0.367804	0.222046	0.0812457	0.194099	0.443949	0.134912	0	0.884597	0.101173	0.0361104	0.467504	0	0.0375462	0.492443	0.14405	0.404068
AC090948.2	0.293108	0.315852	0	0.230956	0.9178	0.082256	0.311445	0.533536	0.6096	0.689193	0.522276	0.296917	0	0.468028	0.199155	0.240552	0.203177	1.11083	0	0.147354	0.750696	0.441196	0.408209	0.339947	0.778767	0.774113	0.520038	0.327596	13.155	0.14907	0.41914	1.02777	0.279071	0.227432	0.36614	0.0803814	0.768134	1.31768	0.734122	0.207227	0.342464	0.200193	0.321537	0.284634	0	0.148587	1.68647	0.0712589	0.69051
AC022400.1	0.278618	0.800633	0.936657	1.56116	0.659166	0.938273	1.35336	0.966017	0.993364	0.727911	1.67432	0.41813	0.92929	1.30501	0.252413	0.609759	0.515018	1.05591	0.18227	1.02717	0.203881	0.965854	0.672581	0.387769	1.09092	1.168	0.878806	0.4152	3.50038	0.661269	0.690593	0.217101	0.943198	0.691803	0.974509	0.61126	0.681482	0.649462	1.86088	0	1.35036	1.52237	0.27168	1.21753	0.401877	0.235402	0.569991	1.17409	0.36849
AC129510.1	0.893584	0.609851	0.166892	0.860571	0.590699	0.334359	1.13034	0.309822	0.707983	0.933825	1.93566	0.569937	0.106444	0.475618	0.252981	0.244453	1.23883	1.3405	0.584578	0.748716	0.381435	1.87492	1.57635	0.380006	0.791396	0.636825	0.234876	0.540976	8.71526	0.492335	0.425937	0	0.283597	0.369793	2.67896	0.16337	0.351266	0.632327	0.813847	0.105294	1.66275	0.813757	0.181528	0.650812	0.966677	0.830481	1.48531	0.434487	0.664776
AL139246.5	1.12034	0.518683	2.27843	4.75175	1.36859	1.72341	0.982579	1.68326	1.2575	7.41505	2.7661	1.64397	0.237254	2.70328	0.76123	1.40757	2.37007	1.31702	0.651488	4.79787	0.516184	2.27122	0.624117	1.54	1.6247	1.75341	1.27608	1.1826	0.49387	1.13958	1.11552	2.03696	0.948169	0.386361	1.34766	1.50207	3.63198	0.663249	1.39829	2.34691	1.50831	0.51013	1.25429	1.28943	1.61598	2.18763	2.10098	2.30003	0.288114
DLEU1	1.5925	0.66613	0.414377	0.120946	1.22342	0.791024	0.580369	0.344715	0.671634	0.213268	0.683028	0.686347	0.54354	0.570404	0.673164	1.25208	1.59985	1.3981	0.72915	1.03472	1.51122	0.991007	0.654912	0.77197	0.901502	0.62475	1.03706	0.705713	12.2071	0.757582	0.929857	0.799171	0.735144	2.91906	0.948238	0.730903	0.758798	1.69547	0.679923	0.606726	0.831488	0.471764	1.61918	0.889257	0.271717	0.863001	0.626247	0.498686	1.3997
AC027097.1	0.491387	0.170932	0.251173	0.688339	0.446303	0.290315	0.334999	0.17934	0.686441	0.216217	0.708415	0.349314	0.221813	0.308348	0.632611	0.820707	0.45894	0.514577	0.422978	0.676094	0.719154	0.773862	0.230518	0.543915	0.800467	0.477045	0.339894	0.693733	3.65963	0.464749	0.364899	0.604568	0.328319	0.920432	0.542749	0.378265	0.759097	0.835391	0.376875	0.243797	0.725218	0.376834	1.18527	0.477181	0.895295	0.594348	1.26982	0.435937	0.324946
ITCH-IT1	0	0	0	0	0.082955	0	0.120642	0	0	0	0.166608	0.0894556	0	0.253815	0	0.108711	0	0	0	0.199778	0	0	0.221375	0	0.11114	0	0	0	25.2254	0	0.113652	0	0.252237	0	0.595682	0	0.104141	0	0	0	0.103178	0	0	0	0	0	0.101621	0	0.0985445
AC147067.1	0.321204	2.46136	1.75971	4.04951	2.98007	0.560875	1.99361	2.52432	0.466563	1.79023	4.72834	0.867673	0.510158	0.820625	1.01848	0.742013	1.93955	0.439584	0.280174	0.574145	0.365624	1.21116	1.6303	1.35767	1.31756	1.36449	1.35084	1.71521	0.21239	1.08906	2.28638	0.166857	0.362455	0.354465	3.17423	2.19237	1.38423	0.534809	0.130019	3.02788	1.66796	0.0975033	0.48721	0.519863	1.85321	1.77304	1.64278	0.277651	0.177006
TRIM52-AS1	5.02471	4.08803	2.46343	6.33479	5.42813	7.5088	3.58479	2.35191	2.78052	4.67667	3.91048	3.01158	4.21973	5.0547	3.69149	6.16844	4.10997	3.31762	2.15719	7.32559	7.39972	3.62697	4.79354	2.59331	4.23345	6.85643	7.13195	4.59804	2.08694	4.50405	2.83818	1.8353	4.70434	6.41359	3.29526	2.61814	7.32471	2.98046	3.77548	1.5098	3.71818	2.96	6.82883	1.84504	6.38697	4.83969	2.1362	6.35222	5.10874
AC012306.2	1.77121	0.904842	1.10268	2.13652	1.6433	1.54641	2.23054	1.22822	2.53378	1.95381	2.14528	2.03788	0.375088	4.52516	2.18407	2.51243	1.38237	1.42954	0.579359	1.25321	0.960074	2.44167	1.42523	1.06517	1.61453	1.41903	1.18976	1.09979	1.6917	1.40126	0.450277	3.83373	0.99934	1.54741	1.2128	1.65509	1.61601	1.96606	2.38987	1.11311	1.6692	4.30129	2.23885	1.01926	1.70319	1.89555	1.27494	3.38107	1.43155
LINC01614	0.223224	0.219927	0.428819	0.201017	1.65091	0	3.56266	0.995087	0.0378984	2.89929	0	0.0287142	0.273501	0	0.303343	2.30306	5.69421	0.241709	0.12517	0.320631	0	0	0.248705	1.15393	1.49833	0.834186	0.402334	0.962314	1.07539	0.713605	0	0.745447	0.0809651	1.26688	0.0318678	0.769577	1.0697	0.159287	0.0580871	0	4.80225	0	0.373141	0.21677	0	0.743623	3.03357	0	0.0316316
HCP5	22.9031	16.5538	37.295	34.1076	28.8512	38.202	24.4618	39.6726	26.6477	60.6758	19.0721	9.4872	36.0331	43.675	7.15893	7.63818	26.2706	26.8408	31.0044	18.5654	16.721	11.2169	44.2338	32.0467	14.2622	23.6659	17.8419	18.5324	12.9583	74.1355	10.5692	27.0927	18.7758	6.49943	10.5884	10.7198	7.86934	10.8086	15.2937	17.2446	18.4314	29.9723	40.5689	19.5999	19.4906	33.0619	52.3175	9.3495	5.87875
ARHGAP27P1-BPTFP1-KPNA2P3	0.952264	1.37798	0.304888	1.67219	1.47102	0.488662	2.34581	1.1886	1.16405	1.51405	9.60471	1.55567	0.311132	1.39022	1.48816	0.6401	1.99913	1.50802	1.30823	2.20216	0.95565	1.55624	1.62934	1.04764	1.62078	1.7314	0.740173	1.46723	6.35513	0.747216	2.13985	0.572409	0.638979	1.02178	4.39108	0.61183	0.520501	1.20274	1.17704	0.384714	1.51881	0.520317	0.245404	1.18894	0.706393	1.26891	2.21251	0.621768	0.944574
AC019330.1	1.35301	0.388799	0	0	0.650472	0.276145	0.896198	0	0.0487265	0	0.103138	0.701446	0	0.209498	0.780025	0.179459	0	1.01	0	0.0824479	0.840065	0.493719	0	0	0.50454	0	0.517287	0.0916489	40.2593	0.208521	0	0	0	1.37434	0.532647	0	0	0.409596	0.149367	0.347846	1.32003	0.560064	0.519733	0.557409	0	0.041569	0	0.239226	0.162677
DNAJC3-DT	3.15111	0.656931	0.261566	0.548156	2.63119	2.01907	4.94368	0.357041	2.12946	0.408936	2.03207	0.723253	0.569173	1.98195	1.56731	2.23865	2.60401	4.01975	0.565885	1.46335	3.67731	2.50262	1.21616	0.56691	1.70498	0.79432	2.29531	0.874714	5.36563	1.10332	0.903171	1.05918	1.83019	3.63082	1.26235	0.647644	1.44649	2.31126	1.42558	0.83483	3.27264	2.06312	1.21165	1.36667	0.712964	1.33639	1.02526	1.40198	4.24927
MNX1-AS1	4.34721	4.19255	4.76026	1.41813	2.22106	2.76304	3.03726	2.18862	1.48623	2.61377	3.26239	3.46754	10.1582	3.60071	4.31599	11.925	7.24315	3.79908	2.45434	6.9855	5.31637	4.49819	2.47702	3.73883	2.50935	0.738951	5.50978	3.90472	2.28385	1.87777	5.76795	1.57769	2.21756	15.4025	10.95	2.52588	2.22648	1.15017	4.48359	4.49092	4.02009	3.19963	9.36832	3.64324	8.246	3.68299	1.38072	6.02271	5.80854
GK-IT1	0.104101	0.224359	0	0.328109	0.130388	0.350572	0	0.108282	0.0618594	0.652737	0.087291	0.0468684	0	0	0.0707328	0	0	0.0493159	0.408616	0.104669	0.228531	0.113961	0	0	0.232918	0.0523689	0	0.290876	1.54879	0.158833	0.297727	0	0.264309	0.0646206	0.26008	0	0.0545627	0	0	0	0.216233	0	0.10151	0.151638	0	0.422182	0.47918	0.101234	0
AC004585.1	1.22467	3.2565	0.347923	0.217461	0.633726	0.851947	0.816902	1.65062	0.553481	0.648923	1.18601	0.217441	0.246562	0.176272	0.351597	0.452993	0.478262	0.457592	0.236967	1.04058	2.34769	0.774185	1.22994	0.432113	0.656078	0.659464	0.734478	0.655466	1.06071	0.719345	0.651172	0.483856	1.09485	0.985059	0.620544	0.870373	1.21145	0.534184	0.408452	0.829255	0.519509	0.188496	0.571859	0.251253	0.298556	0.577108	6.66932	0.0670952	0.479068
LINC02562	7.54151	1.20715	7.66644	0.882685	5.16136	5.34433	4.12962	2.20557	2.54378	1.44243	6.54176	3.85465	10.1797	1.94207	4.34941	4.13712	2.83983	3.90431	1.68816	3.13765	5.59176	3.2848	3.36541	1.44772	2.88684	2.65667	2.27146	2.70528	8.65062	4.51713	5.01167	3.5539	2.23473	11.5482	1.01952	1.75547	2.95668	6.9345	6.37665	3.62056	3.26175	2.07674	7.80237	2.99155	2.25059	4.25911	0.53201	2.87905	6.84565
DGCR11	1.08267	1.48048	0.899475	0.54912	0.506572	0.56576	0.487363	1.14556	1.07594	1.60936	1.72177	0.68914	0.96059	0.572288	0.697584	1.03153	0.351952	0.707441	1.31887	1.03228	0.573703	0.572174	1.84059	1.52414	1.03369	1.29588	0.912612	1.00143	4.11023	1.03481	1.29195	1.65817	0.90049	0.660478	0.559629	0.982875	0.6653	0.578096	1.34309	0.395922	0.949949	0.943457	0.527858	1.03324	0.646197	1.29641	1.05018	1.59744	0.481417
ATP1B3-AS1	0.329747	0.189511	0	0.692868	1.23903	0.61692	1.53498	0.228658	0.391886	0	0.552998	0.841264	0.314236	1.40408	0.373416	0.060138	0.670482	0.260351	0.539297	0.663092	0.241295	0.962609	0.306156	0.25496	0.491853	0.44235	0.260019	0.85994	16.1349	0.894422	0.502969	0.513883	0.139536	1.02344	0.768895	0.120572	0.28805	1.26277	2.00215	0.15542	0.970315	0.450434	0.107179	1.28085	0.951251	0.16716	1.29296	0.320665	0.654168
AC116366.2	0.265919	0.24357	0.161411	1.58313	0.81416	0.858197	0.538199	0.85284	0.73082	0.573157	0.668935	0.234455	0.0791907	0.75015	0.150568	0.0788082	0.337938	0.803083	0.184836	0.601583	0.259452	0.412399	0.185171	0.262151	0.458623	0.774766	0.270848	0.612991	3.7035	0.670577	0.278858	0.440314	0.295381	0.185702	0.43183	0.14585	0.168413	0.564517	0.867849	0.141004	0.373987	0.787032	0.259298	0.715515	0.575341	0.292075	3.51908	0.172397	0.142876
OSER1-DT	6.7494	1.59724	1.46183	1.9664	6.74873	2.29203	6.1299	0.963587	1.78625	0.859442	2.13222	1.55766	8.0534	4.22638	4.35473	8.15104	4.96948	4.68413	0.779193	1.57775	6.93111	8.74429	1.01107	0.675353	5.85859	1.43612	3.36923	1.89117	3.3378	4.12494	2.64944	1.67941	2.20806	11.6888	5.74355	1.32729	3.17093	3.33358	5.56169	1.7911	6.52865	3.48643	9.48489	2.26737	2.04523	0.881734	1.4504	3.65865	4.32261
AC106820.3	0.208203	0.493589	0	0.218739	0.130388	0.350572	0.379248	0.216563	0.185578	1.30547	1.00385	0.0937369	0.44642	0.531925	0.636595	0.227828	0.346372	0.443843	0.408616	0.732686	0.380886	0.797729	0.753901	0.289768	0.407606	0.471321	0.820883	0.290876	2.68457	0.529444	0.476363	0.73005	0.528618	0.129241	0.676207	0.456777	0.327376	0.259995	0	0.294399	0.432465	1.27982	0.253774	0.303275	0	1.47764	0.532422	0.506172	0.154891
AC012236.1	0.951899	1.17393	1.0667	0.833392	0.77276	1.15758	0.385314	1.98024	0.565639	1.20201	2.63844	0.880935	1.05831	1.99285	0.323389	0.173604	0.762477	0.939463	0.908144	0.239273	0.483722	0.853908	1.16367	0.637874	1.52339	0.944417	1.14677	1.22644	0.419616	0.24206	0.257116	0.432674	0.772043	0.0328271	0.330299	0.406073	1.26116	0.1717	1.18003	1.64509	0.356998	0.614027	0.966873	0.231095	0.457672	0.603189	2.00147	0.15428	0.68193
LINC00578	0.184202	0.101052	0.0750607	0.175931	0.950823	0.0751902	0.610054	1.35861	0.179112	0.419994	0.0561662	0.0452353	0.287243	0.0855649	0.250316	0.952851	0.0742895	1.12647	0.164324	0.0673481	0.318598	0.183317	0.0559716	0.668103	0.97414	0.454897	0.264093	1.23525	5.481	0.732426	0.210725	0.704611	0.0425165	0.415792	0.200813	0.330645	1.52718	0.752806	0.366033	0.0473567	1.04349	0.0457491	0.653148	0.601676	0.434769	0.305603	1.01061	0.0651378	0.448481
AF117829.1	0.309368	0.526255	0.0680975	0.383064	0.518954	0.415491	0.33543	0.344776	0.44317	0.389692	0.648528	0.176592	0.181627	0.352851	0.593074	0.447341	0.719931	0.426585	0.222264	0.444366	0.226383	0.498933	0.455474	0.222972	0.537679	0.950453	0.540174	0.364293	19.4682	0.432685	0.413952	0.206625	0.24546	0.737293	0.919203	0.236341	0.466179	0.587768	0.508178	0.257781	0.860624	0.33204	0.50906	0.303106	0.286863	0.523699	0.528358	0.891799	1.02747
AC008610.1	2.10322	3.39963	0.707061	4.86124	2.19525	3.42335	3.12871	0.437534	1.18729	4.94535	4.54124	0.473455	0.751607	1.74635	1.2147	0.287683	1.10801	2.09235	1.23832	3.17204	1.38515	2.82047	2.40189	0.683008	1.82349	1.48125	1.24386	0.999043	1.87746	0.588316	0.84212	0.983308	3.20399	2.02363	2.94254	0.461426	2.37007	1.62838	2.68176	0.59479	1.80208	1.86745	1.33305	1.83817	0.455051	3.67838	3.49597	1.12491	3.44229
LINC01843	4.5547	12.0209	7.99068	0.431451	5.15925	18.2301	1.88145	5.63074	4.81402	3.04316	9.43843	7.17714	5.60344	9.63351	2.23227	7.25133	4.45116	8.64846	5.75172	1.57656	3.79737	5.33348	2.32933	5.69821	2.29709	10.9305	3.62101	4.42299	5.29516	15.8734	5.55219	8.02901	4.8816	3.33715	3.60028	5.242	2.13287	6.09798	8.90858	7.02102	2.98555	11.1685	14.234	2.64656	12.7624	6.0373	2.84502	5.62733	3.96243
AL121829.2	0.315002	1.19485	0.141197	0.661886	0.578662	0.990081	0.918057	0.13106	0.89847	0.197513	0.739578	0.056728	0	0.482868	0.34245	0.0689387	0.48911	0.716283	0.123644	0.506753	0.276607	3.3794	0.912496	0.116909	0.0704789	0.316928	1.49035	0.774545	2.49947	0.32041	0	0.883628	1.27964	0.0782145	1.32212	0.41465	0	0	0.45903	0.178165	1.57032	0.516351	0.122864	2.69188	1.09046	0.127749	0.193328	0.857714	0.187475
CARMN	0.0129881	0.0470265	0.0232872	0.0272908	0.193044	0.0408229	0.165608	0.248578	0.0493942	0.126229	0.0152471	0.0128645	0.0742631	0.0862748	0.0723644	0.0469008	0.0504174	0.0553758	0.0407845	0.0104472	0.0247109	0.0213275	0.0231532	0.0482037	0.124957	0.0875526	0.0901269	0.409361	26.4292	0.058129	0.0475465	0.0364337	0.0263811	0.027412	0.0635993	0.0284947	0.26413	0.0506035	0.0993651	0.00367304	0.155124	0.039032	0.0405272	0.158919	0.0449617	0.0908613	0.235152	0.0202087	0.0386498
AC091982.3	0.527595	0.98546	0.433564	0.554294	1.48316	2.09259	1.11052	1.82927	1.17043	0.330813	2.55116	0.902626	0.754165	2.96543	1.7446	2.25157	3.9595	0.599849	0.724815	0.778028	2.34217	1.52092	1.54793	0.326349	1.82969	1.06164	0.637914	1.61177	1.43033	1.50263	1.83081	1.97331	1.38419	2.18335	2.35501	0.925994	0.958632	0.685193	1.82596	1.93965	0.858443	0.816787	2.36651	0.563576	0.913201	1.92569	0.791519	2.53112	0.593112
AC006001.2	1.38789	0.835628	0.987473	0.509186	1.65556	0.494588	1.68539	0.733267	1.36143	0.414397	3.04797	1.09102	0.629811	2.13876	0.149685	1.97673	0.53753	2.21249	0.778243	1.68342	1.38637	0.844079	1.1536	0.511008	1.45406	1.72884	1.98036	1.4527	5.37518	0.985962	1.2097	0.411983	1.0068	0.246151	1.40898	0.57998	1.52415	0.418154	1.48475	1.24602	1.69309	1.56483	0.923704	1.34776	1.33459	0.893423	1.5774	1.88525	0.808527
TOLLIP-AS1	0.990294	0.436341	0.44389	2.1733	1.01066	0.889311	1.87066	1.00717	1.09845	4.00157	1.45778	0.75299	0.943711	2.64249	0.837343	1.42077	1.7085	0.70891	0.561466	1.4161	0.483104	1.59	0.686521	0.469626	0.837041	0.642091	1.52707	0.245959	0.74212	0.917759	0.352453	1.33752	1.00573	0.764986	0.439836	1.54497	1.06115	0.681525	1.1224	0.435641	0.91421	1.14231	0.901261	0.72659	1.52362	1.62876	0.922922	1.24123	0.414747
AC012442.1	9.82058	12.17	0	0.859796	2.22089	4.13397	3.22986	3.40497	4.86301	0	7.03384	2.76338	0.584914	1.56812	19.184	3.58208	4.53828	5.81537	2.40922	5.3485	3.59315	7.83907	6.15466	6.26445	7.09535	3.29354	2.90398	4.57337	9.33464	3.74594	8.42597	0.956534	6.75297	7.62011	6.33821	3.14204	6.00514	9.60644	2.98142	4.62876	4.67469	2.23582	4.98753	5.76173	3.54129	9.12707	2.09279	1.59169	6.29124
AC024075.1	1.24893	0.228386	1.35714	1.0338	2.46495	0.849677	1.60856	1.33845	1.57424	0.593261	1.71369	1.12458	0.973785	0.67684	0.720023	0.952515	1.0074	2.65348	0.965598	0.913269	0.443111	1.24293	0.421666	1.05346	1.27017	2.0562	1.79061	1.52278	6.23127	1.34737	0.952508	0.707766	1.72963	0.892734	1.47502	1.90972	1.34888	2.38196	2.82648	1.39138	1.88669	2.27472	0.590465	1.50684	0.982611	0.115114	1.8195	0.736081	1.31393
GATA6-AS1	2.00634	0.625398	0.736732	7.21677	2.64073	1.88318	4.30844	0.400873	2.15541	0.355371	4.12509	1.9903	1.39346	3.09869	1.43254	2.10862	1.98634	1.63243	1.55725	3.05442	1.95754	2.70513	5.63261	0.189311	1.88944	2.7713	1.25136	0.886828	0.876938	1.71795	0.881781	1.16589	3.13699	4.20771	1.63118	0.373026	0.67729	3.31793	3.46878	0.865512	1.07129	2.19872	2.82957	2.56475	1.47149	2.14909	1.3218	2.00619	3.19321
AC011676.1	0.364355	1.12179	0.116656	1.0937	0.825789	0.116857	0.31604	0.541408	0.185578	2.61095	0.305519	0	0.148807	0.531925	0.424397	0.113914	0.92366	0.295895	0.612924	0.418678	0.304709	0.455845	0.579924	0.724421	0.116459	0.471321	0.164177	0.349051	2.06505	0.158833	1.01227	0	0.396464	0.323103	0.88427	0.913554	0.163688	0.103998	0.284436	0.147199	0.324349	1.27982	0.152264	0.202183	0.450466	0.633273	0.0532422	1.51852	0.206521
AC013403.2	0.172201	0.334014	0.0964843	1.17595	0.359472	0.676555	0.784173	0.179116	0.35814	0.134967	1.11905	0.310113	0.492302	0.659919	0.292509	0.0471081	0.286479	0.652614	0.25347	0.519422	0.315024	0.188511	0.575574	0.239663	0.481606	0.693016	0.475257	0.288694	5.03851	0.131368	0.295494	0	0	0.534466	0.989494	0.0944481	0.270767	0.645113	1.09785	0	0.581238	0.823293	0.125935	0.334445	0.372573	0.436474	0.792643	0.334917	0.512431
AC026979.2	2.05103	2.03337	0.344758	2.69353	1.02757	0.690705	1.43214	1.06669	1.76721	1.12528	1.80582	0.69256	0	0.131001	1.60263	1.00996	0.568692	0.777307	0.805065	7.32089	4.05232	1.85237	2.51367	0.856363	1.26198	0.825428	1.77906	1.20349	3.56003	2.6078	1.52513	2.15754	1.56224	2.48268	1.63973	1.79991	6.61129	1.8441	1.68121	0.725039	1.06507	0.280171	0.749986	0.995867	0.44376	5.30268	2.15043	0.299181	2.33964
AC022150.4	0.290227	0.0187648	0	0.594582	0.672494	0.358368	0.220273	0.22641	0.103475	0.136483	0.018252	0.254798	0.394118	0.111222	0.167618	0.0873352	0.346028	0.240605	0.968311	0.189677	0.244232	0.444801	0.0242517	1.0906	0.308444	0.240901	1.21294	0.235172	9.67209	0.413293	0.0747035	0.373142	0.147375	0.0900785	0.688827	0.0318365	0.334656	0.297187	0.343627	0.020519	0.813833	0.336982	0.0495251	0.0845508	0	0.669424	2.79058	0	0.12235
AL031714.1	0.451122	0.781772	0.29919	1.31546	0.980159	1.13681	2.71674	1.05339	1.12697	1.15454	1.71381	0.969923	0.394807	1.42304	0.44414	0.156152	0.653496	1.02493	0.325236	0.796084	0.444641	2.03083	0.877017	0.273351	0.911501	1.32922	0.704197	0.926085	1.12317	0.552513	0.763584	0.15065	1.16875	0.46291	1.22825	0.292876	0.289526	0.703603	1.58477	0.117163	1.63504	2.72903	0.161592	1.57798	0.358547	0.746742	2.19894	0.966924	0.872127
AC009120.2	1.09055	1.48045	0.505687	1.19842	0.957719	1.67446	2.64102	1.00396	1.07261	0.530534	3.09021	0.976333	0.752564	1.10487	0.911331	0.480083	0.535247	1.37174	0.356718	1.73928	0.51367	1.90055	2.53483	0.255873	1.61266	1.09722	1.09718	0.931667	15.5908	1.03915	0.810211	0.937677	1.01844	1.43951	2.36755	0.550016	0.394202	0.826496	2.24906	0.655811	1.39949	2.02051	0.391136	1.68592	0.92211	0.959529	1.92972	0.97519	2.01429
AC090589.3	0.828005	0.931049	0.322735	0.680797	1.08217	0.646583	2.62302	0.374458	1.19796	0.564322	3.01869	1.06973	0.411681	1.65555	0.733822	0.236361	1.07804	1.53489	0.565228	1.73744	0.368809	1.5764	1.44395	0.300622	1.00684	1.19527	0.624529	0.603542	4.85611	0.476038	0.782493	2.52465	0.731225	0.67041	1.43905	0.552867	0.452851	1.04297	1.50824	0.407234	1.49555	1.27858	0.175519	0.908945	0	0.583994	2.5777	0.420105	1.82119
MIAT	0.0862128	0.212128	0.076483	1.87567	1.60323	0.391139	0.79392	1.77481	1.38747	0.495524	0.243982	0.0954193	0.112966	0.532295	0.0927488	0.0904082	0.615537	1.33075	0.2256	2.56799	0.113031	0.302797	0.150085	0.264972	0.962459	1.21074	0.487207	0.722676	2.09855	0.617505	0.0780793	0.495436	0.132246	0.156089	0.240516	0.0866903	0.440571	0.414487	0.202843	0.182857	0.981185	0.147208	0.176889	0.333137	0.139897	0.442507	13.16	0.052399	0.0890798
AP001469.3	0.508209	0.962289	0.81357	0.629271	1.04574	0.387112	0.925717	0.509736	0.679475	0.512127	0.882724	0.996937	0.467006	1.69255	1.44289	0.744792	0.513322	2.00341	0.480891	2.35417	0.916434	0.864319	2.33566	0.378913	0.659908	0.593492	1.00186	1.07515	3.9245	0.683092	0.66444	1.14557	0.622119	0.923873	2.82049	0.49775	0.599327	1.57751	1.25633	0.821264	0.857689	0.867766	0.716785	0.801964	1.02102	1.40776	0.789046	1.53559	1.35028
AL596202.1	0.588874	0.53073	0.299951	0.449945	0.424661	0.495773	0.560704	0.654283	0.691892	0.419586	1.04368	0.313326	0.191309	0.256445	0.782046	0.190385	0.3414	0.507213	0.433394	0.96887	0.832447	0.549417	1.08107	0.322862	0.344361	0.30297	0.379924	0.306644	7.56639	0.544531	0.27559	0.469284	0.322811	0.855699	0.581793	0.337664	0.596249	0.508069	0.755734	0.321712	0.40309	0.731275	0.130503	0.623836	0.405391	0.47492	0.924066	0.403462	1.00229
AC005041.3	0.3184	0.658764	0.285439	0.602122	0.824181	1.00076	0.773299	0.463658	0.41624	0.399286	2.24267	0.11468	0.182053	0.894806	0.475948	0.348411	1.02408	3.34854	0.124977	0.640274	0.792172	1.70793	0.815914	0.443136	0.605533	0.448485	1.0545	0.249104	1.64218	0.874439	0.655641	0	0.970084	0.355762	0.318187	0.488976	0.534025	0.318084	0.405983	0.0900433	1.15738	0.0869868	0.527802	0.927583	0.275555	0.548788	0.55367	0.247704	0.284245
AC133552.5	1.31569	0.467036	2.5151	2.43931	0.613929	1.73754	0.516908	1.77103	1.05775	1.21319	1.71975	0.731727	0.11063	1.68069	0.893961	0.931576	0.686691	0.916593	1.13919	1.63414	0.622969	1.73684	0.862284	0.215427	1.42858	0.778669	0.732339	0.475751	0.767626	1.33828	0.486956	1.99009	1.572	0.960838	0.734749	0.424486	1.54145	0.270609	1.90317	0.656608	0.723407	1.69152	2.22627	0.526094	0.334897	1.56935	0.949985	0.978409	0.345459
MKLN1-AS	1.36239	0.813608	1.21112	1.26341	1.29648	2.27263	1.60821	0.728338	1.58294	0.334062	0.695643	1.08282	2.02361	1.43894	0.568858	2.51521	1.77269	1.62973	1.09043	1.1785	1.92704	1.09982	0.610554	1.13696	1.20056	1.62342	1.29636	1.72685	2.43079	0.774177	1.22769	1.24543	2.22229	0.765379	1.31584	1.05198	1.02921	0.805976	1.13684	1.01164	1.03551	0.623806	1.50658	1.62603	0.329346	0.401267	0.825245	0.947389	0.792712
AC090515.2	1.17213	0.561368	0.0972951	0.0912179	0.47124	0.779704	0.316305	0.270931	0.206371	0	0.473224	0.351809	0.744659	0.110911	0.176981	0.617552	0.62592	0.493573	0.511199	0.523787	3.62146	0.285143	0.145103	0.926427	0.388523	0.305742	0.410787	0.4852	1.11951	0.353259	0.546291	1.21777	0.661328	3.44933	0.303681	0.476209	0.455071	1.21433	0.632612	0.491077	1.12716	0.237203	0.888954	5.43825	0.751408	0.132043	0.355246	0.253298	0.559799
AC090181.2	0.553504	1.1664	0	2.19683	0.462178	0.55229	0.448099	1.02352	0.730898	0.867644	0.799323	0.138443	0.0879111	0.392809	0.626806	0.50473	0.750302	1.01971	1.62945	1.17488	0.315024	0.572265	0.719468	1.99719	1.54802	0.990023	0.581948	1.27163	21.8376	0.625563	0.844269	0.28753	0.468441	0.305409	1.07554	0.674629	0.644684	0.890871	1.00823	0.173923	0.510978	0.756086	0.119938	0.537501	0.266124	2.02649	1.57271	1.19613	0.427026
PAXIP1-AS2	0.847688	0.503155	0.809768	0.992784	1.63611	1.12315	1.17283	1.31536	1.47812	0.762422	1.66048	1.31386	0.715113	1.0651	0.538202	0.988415	1.01722	2.24487	1.28184	1.00601	0.83385	1.27026	0.774142	0.934797	1.40692	1.14648	0.668438	1.35125	4.13496	1.0248	0.492821	0.942061	0.688013	0.577956	1.38178	0.868897	1.20179	1.60346	1.18971	1.04143	1.36387	0.626428	0.711403	1.52491	1.20266	0.69742	3.06325	0.608121	1.21302
AL136295.6	0.533876	0.974631	0.281535	1.84765	0.576903	1.05758	0.724586	1.0453	1.04503	0.295368	1.81699	0.141389	1.70585	2.32677	0.298733	0.446739	0.417963	1.16042	0.184902	0.757819	0.781337	0.893851	1.74947	0.116553	0.526985	0.53714	0.346692	0.526494	4.85914	0.447211	0.431116	0.146824	0.956815	0.506849	0.972887	0.344492	0.3292	0.564719	1.20129	0.621682	1.10893	0.257391	0.214358	0.914896	0.543572	1.46464	1.09219	1.28266	0.872224
AC096992.2	0.245417	0.645284	0.220012	0.696159	0.829944	0.633625	0.834465	0.408435	0.772912	0.307763	1.27588	0.475114	0.280647	1.03455	0.61698	0.416252	0.544378	0.895213	0.433487	0.616891	0.808138	1.18211	0.628893	0.557884	0.741285	0.679024	0.425748	0.521158	5.37949	0.574151	0.350943	0.975279	0.249242	0.502728	1.23853	0.673027	1.0805	1.29942	1.00583	1.04106	0.662694	0.435812	0.490579	0.536224	0.849573	0.534966	0.778209	0.57278	0.511214
AC008649.2	0	0.0736119	0	0.17942	0	0	0	0	0.10148	0	0.286401	0.153775	0	0	0.232074	0	0	0	0	0	0	0.28043	0.190273	0.0792273	0	0.0859111	0.403997	0	25.7466	0	0.097684	0	0	0.424039	0.341328	0	0	0.0853042	0.466617	0	0.0886822	0.699848	0.0832629	0.331681	0	0	0.0873436	0.664298	0.0846994
AP003392.1	0.395108	0.374675	1.15117	1.32833	0.956758	1.06445	0.62374	1.39731	1.31478	2.10579	1.85531	0.675963	0.564783	1.21132	0.483228	0.34588	0.52585	1.53483	0.310173	0.715074	0.636072	1.16783	0.264126	0.109979	0.707215	1.19257	0.747742	0.750715	6.34855	1.00473	0.542398	1.84723	0.401265	0.588628	2.72442	0.433414	0.372758	0.51313	2.73487	0.111736	1.10793	2.26681	0.269689	0.844106	1.36776	0.120177	2.18242	0.768452	1.01898
AC080112.1	0	0.665947	0	0	0.161258	0.433574	0.234519	0.80351	0	0	1.45743	0.173895	0	0	0.787315	0	0	0.914879	0.37902	0.776706	0	1.05707	2.15168	0.358374	0.86419	0.971518	0.304571	0.215846	6.89572	0.392877	0	2.70869	0	1.1988	0.964968	0	0.607329	0.771724	0.70356	0	1.20342	0.527611	0.188314	1.87539	0	0	1.18526	1.50243	0.766253
TSPOAP1-AS1	0.619752	0.563956	0.154332	0.506422	0.934366	1.17237	1.07315	0.382007	0.627424	0.143925	1.99208	1.79815	0.295299	1.4221	0.608251	0.332805	0.197297	1.41904	0.0900975	1.63861	0.688662	3.04675	0.179018	0.228947	0.712579	0.375279	0.5611	0.583641	15.7659	0.898893	0.603953	0.160972	0.757623	0.498696	1.19853	0.251792	0.577477	0.567542	1.53656	0.405707	0.637694	1.16013	0.313352	0.936187	0.844265	0.395627	1.16809	0.69197	0.574902
AC022098.1	0.298352	0.28516	0.130826	0.831325	0.687802	0.247542	0.968772	0.539708	0.462489	0.671022	0.652628	0.379611	0.296679	0.198846	0.290857	0.269696	0.510734	0.632949	0.216396	0.560832	0.427152	0.653221	0.520293	0.421253	0.515164	0.678659	0.317094	0.478438	1.50533	0.316669	0.326472	0.151616	0.362284	0.491185	0.77779	0.25613	0.339946	0.544276	0.43713	0.275132	0.842008	0.620183	0.379466	0.843986	0.112263	0.374825	1.32024	0.290135	0.591886
ZNF32-AS2	0.388166	0.334629	0.102348	0.19191	0.877031	0.307574	1.19229	0.570003	0.461314	0.214754	2.12522	0.760719	0.456944	0.816696	0.496458	0.249855	1.26621	1.14658	0.492935	0.780568	0.568088	0.499919	0.686873	0.381342	0.61305	0.252702	0.54015	0.586958	2.03824	0.441281	0.182847	0.320254	0.173918	0.595295	0.867085	0.100188	0.215417	0.684319	0.4991	0.193717	0.901128	0.623806	0.267177	1.08648	0.395216	0.34725	1.47143	0.310862	1.58542
AL133243.2	0.637389	0.571457	0.0857109	0.160714	0.638666	0.372055	1.54803	0.212154	0.560551	0.0399655	1.03686	0.987158	0.0728887	0.293117	1.88823	0.530075	0.763472	0.845459	0.475353	0.71777	1.5485	1.06059	0.369277	0.22473	0.770095	0.461726	0.663442	1.08282	23.2899	0.376032	1.28333	0.238396	1.10045	1.39271	0.573266	0.195772	0.280622	1.31172	1.0217	0.684962	0.926759	0.243788	0.497215	0.458031	0.330972	1.37001	0.286871	0.421487	1.31506
AC004943.2	2.6545	1.30239	0.803438	0.807058	1.11895	2.42405	0.958758	1.43825	1.11582	0.428148	1.37058	1.50253	1.30549	1.25387	1.0091	0.92465	0.539588	1.22921	0.820818	0.875358	1.17422	1.65852	1.29332	0.542483	1.1697	1.03909	1.73647	0.915808	4.45299	0.8161	0.644448	1.65606	0.823496	0.651691	1.01503	1.59169	1.7313	1.08718	0.785147	1.77414	1.03272	0.664581	0.769864	1.64943	0.849485	1.29374	0.916729	1.61026	2.96749
NFYC-AS1	0.747192	0.633577	0.329431	0.334592	0.81824	1.21	0.475989	0.2803	1.1937	0.537628	2.10557	0.705888	0.49026	1.28307	0.565946	0.495934	0.720018	1.67119	0.408676	0.56653	0.681214	0.965462	1.10543	0.147747	0.904403	1.12148	1.0818	0.47916	8.82029	0.598048	0.224204	0.629941	0.310998	0.745147	0.42843	0.537464	0.500767	1.00343	1.07098	0.138561	1.19582	1.74015	0.286657	0.63043	0.424031	0.447082	1.29053	0.452644	0.619656
LINC00896	1.63138	0.142312	0.435268	1.16303	0.145951	1.74407	0.235842	0.060603	0.103864	0.243549	3.60713	0.314776	0.222091	0.595416	0.316702	0.095633	0.689272	0.901638	0.571736	1.40595	1.02324	0.68034	1.33075	0.540592	0.0869064	0.556888	0.336917	0.0976784	1.13651	0.602516	0.633201	0.590193	0.443786	0.19289	0.562837	0.234345	0.315556	0.0873086	0.477581	0.192231	0.55468	0.636704	0.142032	0.198027	0.0840391	0.659634	0.0595972	0.302181	0.818734
AL118506.1	1.07276	1.32941	0.586044	2.16958	1.65156	1.30958	1.53069	0.613712	1.80083	1.59753	1.84404	1.03841	3.39276	1.76435	1.00224	1.22524	1.59878	2.60453	0.684253	0.943791	0.863506	2.2313	0.911357	0.727853	1.53014	1.43685	1.73414	1.04162	2.76644	1.47992	0.774689	0.971742	1.29376	0.682563	1.42046	0.661934	1.22996	1.76161	1.18466	0.644677	3.39812	2.6194	1.42525	1.75144	1.33459	0.965286	2.29752	1.92996	1.74912
AC090116.1	0.0463321	0.0798838	0.10384	0.486768	0.270813	0.624112	1.51912	0	0.220253	0.145256	1.32091	0.333754	0	0.118371	4.84805	0.0506993	0.822181	1.14134	0.272792	0.652189	0.949311	0.456484	0.464589	1.76254	2.38428	0.139846	0.365348	0	35.6605	0.612659	0.15901	0.433229	0.470541	4.02647	2.54656	0	0.145704	0.370289	0.843956	0.262054	0.336833	0.253159	0	1.2148	0	1.45622	0	0.720897	0.781286
AC037198.1	0.0563824	0.121515	0.252728	0.118471	0.91805	0.0632911	0.718915	0.351878	0.435547	0.618675	0.0709165	0.0761532	0.0805952	0.504168	0.536334	0.709514	0.812928	0.72117	0.110655	0.05669	0.0412583	0.802393	0.0314092	0.235412	0.220764	0.311999	4.17923	1.03977	73.2026	0.344102	0.129001	0.131801	0	0.594985	0.281723	0.989579	0.502379	0.140816	0.308107	0.0797246	0.702682	0.616146	0.219914	0.684404	0.487954	0.543062	0.893932	0	0.111854
LINC02298	3.66933	5.70596	3.73805	2.06585	3.38642	3.07443	3.15535	0.986125	3.65139	1.10083	3.43012	3.46209	5.57134	6.54873	4.41374	5.07182	1.18778	2.51176	1.20597	4.09536	5.13888	4.82409	1.27145	0.961094	1.94443	1.13049	1.85511	3.96372	4.24888	2.69656	2.34989	1.64163	3.56604	4.96958	8.93034	2.23401	1.38029	3.34999	3.32592	4.1706	4.759	3.98107	8.14887	4.4498	4.10242	2.27842	0.826091	6.6585	4.40595
AL031600.1	0.616299	0.531297	0.08125	1.29497	1.24112	1.05807	1.89302	0.52792	1.03403	2.15947	1.30715	0.522295	0	1.20406	0.0985295	0.03967	0.763943	1.30523	0.284597	0.874816	0.530567	2.34151	0.767432	0.168184	0.892239	0.474169	1.14348	0.202592	1.22255	0.848132	0.29031	0.508474	1.19658	0.630107	1.30423	0.318141	0.228015	0.253518	1.51882	0.205046	1.99551	2.67416	0.282802	1.30258	0.941238	0.661603	3.33745	0.352544	1.00688
AL049552.1	0.46557	0.710093	0	0.150502	0.927025	0.482416	1.04375	0.67052	0.851237	0	1.38138	0.580454	0.20477	0.27449	0.438004	0.548642	0.516357	0.712559	0.562289	0.576135	1.31033	0.352845	1.15713	0.232601	0.681093	0.432384	0.960163	0.400269	14.3505	0.582847	0.450667	0.66974	0.545567	0.978156	1.39577	0.314281	0.375414	0.643995	0.848051	0.911513	0.483525	0	0.419056	0.347777	0	0.254169	0.879189	0.696534	2.45114
PITPNA-AS1	2.09691	2.03777	1.28171	2.08286	6.39886	3.68058	4.95389	1.34832	2.99048	5.37876	7.28896	4.49721	1.41696	2.24032	2.90135	10.5967	4.05933	3.46776	3.06782	12.9568	8.09066	5.92662	8.62299	4.3157	3.24151	2.87691	6.7944	2.89759	0.605037	7.8724	3.75092	2.49546	2.80719	6.01126	5.21973	2.34204	7.07392	3.80879	1.52784	1.72511	4.47436	3.12478	11.5247	2.81378	1.31982	4.90913	3.93884	2.81775	3.78178
AC006449.2	0.807857	0.439854	0.0952932	0.0893409	0.887584	0.0954575	0.619594	0.265357	0.960093	0	1.06958	0.68914	0.121556	0.217257	0.404458	0.744424	0.613041	1.40997	0.667574	1.28252	0.435589	0.512005	0.142117	0.276154	0.761057	0.641681	0.536446	0.237608	3.71114	0.605483	0.194564	0	0.215907	0.369507	0.764826	0.0932821	1.0697	0.594672	0.309798	0.240486	0.839014	0.116161	0.663362	0.578053	0.367974	0.30176	0.956826	0.248087	1.56049
AC092747.4	1.80992	6.39431	0.572374	2.49646	1.93779	2.29344	2.49452	2.40233	2.87678	1.14878	3.56601	1.32977	0.317444	1.47516	6.35253	1.23934	2.49995	2.47229	2.28817	2.72411	1.3163	2.49187	3.19179	1.68961	2.65828	3.11689	1.45346	2.1718	11.2335	1.86358	3.60754	5.55469	0.873953	3.06033	1.94186	3.62973	2.6422	1.90796	2.79118	2.60632	1.41844	0.788724	1.505	2.78195	1.53754	4.6157	2.75998	2.15959	1.37676
MIR194-2HG	2.83303	2.60837	2.51436	11.1436	2.59742	3.16745	4.63752	1.32016	3.87867	1.43886	5.77259	2.83668	3.01294	10.1331	1.54764	1.34543	1.0306	6.66214	5.18198	2.6434	1.69994	10.036	5.03134	1.15133	3.30244	5.23895	4.80749	3.12204	10.7002	3.46953	4.2262	1.58942	3.49577	1.13253	7.19675	3.00825	1.18196	2.30946	9.66039	2.33945	3.44837	7.78628	1.99452	1.60116	3.82483	2.25191	3.70349	4.49617	3.22044
LINC01703	0.578898	1.01981	0.451279	1.05773	1.36608	0.39555	0.79468	0.209441	0.35895	0.236726	0.590942	1.15584	1.43913	1.86481	0.51305	1.04659	2.81943	0.763105	0.0987945	1.92332	1.58395	0.743941	0.869321	0.443712	0.901032	1.06358	1.429	0.393834	1.0485	0.332821	0.604665	0.706041	1.5337	0.218734	3.39561	0.496974	0.63322	0.2263	0.550165	0.85415	1.12403	0.756393	1.61982	0.439952	0.653478	0.740039	0.283202	2.00705	0.424426
AC243967.2	0.109334	1.28814	0	0	0.121726	1.80006	0.0442567	0	0.216562	0.799804	0.152798	0.0328162	0.312573	0	0.495254	0.717838	0	0.448888	0.143052	0.0732871	0.160012	0.758034	0.203024	0.236704	0.733876	0.073335	2.64391	1.34418	13.0131	0.333634	0.500307	0.170388	0.462658	0.316721	2.1488	0.159912	0.0382035	0.072817	0.132771	0	0.908406	0.398267	0.461984	1.1679	3.46947	0	0.111837	0	0.0361504
AC009318.2	1.30143	1.36821	0.355703	0.733666	0.450582	1.49653	1.38766	0.660334	0.943094	0.497574	1.59698	1.20044	0.181494	0.162192	1.42346	0.868352	0.528072	0.96238	0.809857	1.21278	1.25429	1.63318	1.59145	0.971904	1.24286	0.990023	0.70084	1.31265	16.1824	0.678029	1.81563	0.890415	0.967104	1.41867	1.07851	0.974948	0.632206	1.26843	1.44548	0.8079	0.725259	0.693756	0.588084	2.09606	1.64825	0.868926	1.26628	0.802566	1.19646
LINC01816	0.936441	0.592009	0.139917	1.11501	0.390966	0.911028	0.303245	1.16885	0.296776	0	0.575831	0.618352	0.535435	2.55195	1.27255	1.81032	0.830875	2.3364	0.306308	0.56493	0.593882	0.546739	0.66078	0.231698	1.08252	1.25622	0.590738	0.13955	0.247681	0.825516	0.249965	1.45937	0.158506	0.310022	0.218357	0.068482	0.458096	0.561307	0.568587	0.3531	0.972557	1.27918	1.79581	0.394059	0.540288	1.17097	0.766302	1.63917	0.433477
AC120053.1	1.29151	2.54141	0.0629246	1.53385	2.13339	1.1346	3.57992	1.16815	1.70172	0.264066	3.41366	1.46629	0.9632	1.21942	2.17474	1.07529	1.71264	2.28769	0.936735	3.38754	3.41048	4.51812	2.94043	0.494955	2.66977	2.09035	1.59403	1.47485	19.4374	0.970982	1.83078	0.918845	2.20982	2.64909	2.55323	0.431176	1.47156	1.739	2.09682	0.793996	2.15777	0.460226	0.930825	2.56287	1.45789	1.9926	1.03388	1.96582	3.70399
LINC00106	1.81509	2.4374	0.0782305	2.27367	3.03122	5.95578	4.57788	0.65353	2.53049	0.766028	3.7757	1.3515	0.598746	4.81563	1.61275	0.229175	0.658127	2.4473	0.0685053	1.7548	1.48147	4.62361	1.86673	0.421029	1.67911	4.9869	2.09187	0.819267	8.03207	1.91727	1.03822	1.14235	5.9378	0.823367	2.96499	0.306318	0.256131	1.63894	2.28895	0.098713	2.35637	3.71912	0.442475	1.66093	2.11461	2.088	2.96349	2.10455	2.35441
ARHGEF38-IT1	0.0453161	0.351594	0	0.0952186	0	0.610426	0.0550297	0.282814	0.323134	0.14207	0.22799	0.244826	0.129553	0.231551	0.800552	0.0495875	0	0.386416	1.60086	0.182253	0.397925	0.347257	0.656357	0.294322	0.101391	0.136779	0.285869	0.405185	11.776	0.460941	0.570252	0.635592	0.345167	0.281298	0.498144	0.298257	0.047503	0.40744	0.330179	0.384461	0.0470638	0.371411	0.353502	0.044006	0	0.505391	0.13906	1.41018	0.13485
PPP1R26-AS1	1.57047	1.82416	0.25935	3.57778	2.25921	1.80621	4.14211	0.320975	1.38181	0.863788	2.85091	0.987399	1.41783	2.73119	1.39281	0.699461	1.03285	0.819683	0.519106	1.73972	1.41937	1.39347	1.68221	0.557295	1.05414	2.58911	1.55558	0.615881	3.71654	1.05935	0.661907	0.38644	0.755501	2.17549	2.45601	0.604468	0.895337	2.93965	2.23835	1.05968	2.03165	1.24952	1.19823	1.13979	1.62144	1.28498	0.817303	1.21106	1.10412
WNT5A-AS1	0.123985	0.0712563	0.3705	0.694715	2.07056	0.371139	0.200748	0.601829	1.22791	1.94352	0.0693091	0.707057	0.118153	0.105587	0.336971	0.407014	0.13751	1.17471	0.486662	0	0.241939	0.407184	0.138138	1.26542	1.57196	0.8732	1.10803	0.41572	0.901807	1.13502	0.189116	0.19322	0.104931	0.153926	0.206503	0.272011	0.563196	0.330298	0.376404	0.233752	1.45935	0.451635	0.402993	1.6856	0.715341	0.167606	0.465017	0.0803801	0.122983
AC092115.2	2.16664	0.279536	1.91592	1.20782	0.221529	2.31631	0.214781	1.77838	0.175165	0.462084	0.284256	0.371605	1.89617	0.338903	0.400584	0.225796	0.425019	0.349116	0.491753	0.118556	2.82578	0.177485	0.180637	1.3402	0.379239	0.222437	0.371915	0.329465	0.204664	0.254866	0.236058	0.757996	1.23492	0.384267	0.294584	1.22877	0.278106	0.427008	0.483258	1.29214	0.413302	1.28855	0.546138	1.07347	0.765343	0.268983	0.286452	0.687989	0.2193
EIF3J-DT	2.46356	1.34274	1.68283	1.004	1.95345	2.39624	2.50182	1.11019	1.91008	1.16728	3.77245	1.31309	0.940253	2.4098	1.3914	2.05069	2.68413	3.83337	1.57105	1.67213	1.85268	2.20779	2.01192	0.921226	1.88824	1.37979	1.99645	1.39405	2.01879	2.31019	1.25652	1.65368	2.26877	3.62089	1.73636	2.02851	2.41983	4.3209	3.10844	1.54431	2.20411	2.50908	1.79108	1.5969	1.61113	1.705	2.33588	2.29312	2.54831
TMEM92-AS1	0.826565	0.926332	0.06175	1.44732	1.21933	0.371139	0.903368	0.114634	0.22921	0.518273	2.07927	0.173663	0.236305	0.140783	0.224647	0.180895	0.794501	0.365464	0.432588	0.33243	0.0806462	1.08582	0.706038	0.38346	0.400696	0.665295	0.0869042	0.523499	1.36637	0.252227	1.00862	0.515253	0.279815	0.136823	0.66081	0.362681	0.173291	0.110099	0.451685	0.467505	0.772599	0	0.161197	0.374579	0.953787	0.558687	0.479109	0.214347	0.245967
AC005005.3	0.293108	0.290584	0.164229	0.985412	0.636341	0.230317	0.67628	0.182927	0.296092	0.0918924	1.78188	1.12169	0.293287	0.299538	0.398311	0.0481104	0.666419	1.16637	0.201338	0.559944	0.386072	0.721957	1.02869	0.380741	0.344297	0.309645	0.16179	0.360356	4.01191	0.342862	0.285015	0.548142	0.186047	0.291113	0.571179	0.12861	0.276528	0.497789	0.774165	0.0828909	0.776252	0.800772	0.0428716	0.569268	0.126833	0.34175	0.584645	0.256532	0.49426
AL021707.6	1.85178	3.88209	1.2262	22.8152	2.6005	1.70074	3.6286	4.11492	3.9013	8.57631	8.18722	1.81899	0.360955	2.04293	1.14383	0.690791	4.57433	2.31272	1.56934	7.87067	0.862307	5.89721	5.48613	0.976222	2.73074	5.88569	1.92481	2.02262	1.92016	1.36987	3.3702	1.37733	2.88506	0.888237	3.65902	2.12364	1.19116	1.80789	5.05961	1.54724	4.93911	5.17403	0.943873	2.16606	1.09268	3.20022	10.2457	3.76526	1.41936
PAXIP1-AS1	6.62242	4.44562	3.5925	5.38897	4.64254	7.46473	6.00643	2.13414	4.77883	3.35981	8.06455	4.11559	3.50896	6.38858	4.60547	8.31909	2.54987	5.46738	3.19983	8.41758	6.99756	7.73095	4.51071	1.75923	5.32841	5.69526	6.32713	4.52492	7.61318	4.05285	3.27977	5.82401	7.39538	11.8378	9.49219	3.31573	6.74998	5.39882	7.09095	5.3361	5.74579	5.33014	8.53858	6.37759	3.805	7.81939	4.21619	8.30166	4.88809
AC010536.2	0	0.158113	0.137019	0.642303	0	0.274511	0.371206	0.381548	0.508601	0.575007	2.15309	0.495447	0.349564	1.87433	0	0	0	0.637167	0.599928	0.24588	0	0	0.204346	0.0567249	0.0683938	0	0.385669	0.13666	8.24676	0.621861	0.559515	0	1.39701	0.0759005	0.916434	0.134128	0	0.549682	1.7818	0	0.317472	0.501075	0	0.831166	0	0.185954	0.62536	0.951243	0
LINC00339	7.1686	6.38004	3.47994	7.62284	6.82188	5.70131	5.53327	4.2867	4.05279	3.59406	10.7687	3.73703	11.2013	7.08116	6.82303	12.6715	6.03537	7.68563	5.98074	6.9159	4.09886	9.08665	5.2222	4.21429	8.70138	5.81082	9.08558	5.93607	5.58448	3.882	3.53597	6.58088	1.7685	12.8812	6.72875	5.47587	6.03902	6.01623	5.44517	2.42124	12.4336	3.92485	8.07966	5.48171	7.28402	5.25241	8.65377	4.40284	4.28945
AC020659.1	1.01256	1.84822	0	0.166405	0.344809	0.520692	4.60243	0.0823746	0.0470592	0.070938	1.19531	8.4604	0.113204	0.317946	0.230612	0.136179	1.64374	0.959359	0.0555093	0.966896	0.562956	0.408707	0.0252099	0.0787285	0.386023	0.165049	0.0535271	0.132769	0.17954	0.38551	1.18424	0.158681	1.66602	0.526712	0.429626	0.0248207	0.0770868	0.214743	1.10253	0.143976	0.481743	2.48814	0.237184	1.88417	1.41972	0.567787	1.29033	1.00117	0.00561108
AC005229.4	0.817916	1.0455	0.252843	0.395084	0.871367	1.2875	0.59366	0.547615	0.983221	0.530534	1.14306	0.431731	0.5913	0.840662	1.4181	1.9752	1.49104	2.30701	0.940997	0.548253	1.34838	1.32764	0.974129	0.566991	1.89312	1.3999	1.15648	0.956184	0.895168	1.11884	1.08626	0.923025	1.26509	1.26054	1.17438	0.742522	0.679998	1.20218	0.924742	0.717847	0.956864	0.488004	1.87929	0.985989	0.813627	1.02943	0.730857	2.17589	1.24961
ARMCX5-GPRASP2	0.998525	1.35363	0.478329	0.28829	1.51479	1.12943	1.68463	0.808696	0.91493	0.191174	1.1952	0.830476	0.784488	0.778953	1.89554	1.87668	1.09054	0.808846	1.1818	0.827703	1.91873	2.14448	1.04457	1.03963	1.35582	0.920272	1.04583	1.39715	5.92717	1.24051	1.39518	1.03345	0.754758	1.8453	2.64318	1.30437	1.47019	1.36304	1.18017	1.55203	1.68617	0.978737	1.37502	1.83569	1.12143	1.13603	1.09935	1.49731	1.10387
AL157838.1	0.25603	0.220718	0.129571	0.364434	0.531018	0.500637	0.551617	0.515441	0.402432	0.181251	0.387821	0.371838	0.14167	0.274307	0.168351	0.180751	0.34808	0.610358	0.145882	0.232515	0.229658	0.533436	0.469293	0.160925	0.341859	0.315763	0.507983	0.267694	5.43929	0.436844	0.170069	0.193066	1.40495	0.31786	0.288873	0.0724782	0.0865763	0.247526	0.496457	0.0700697	0.823447	0.518965	0.0563739	0.537358	0.285907	0.276329	0.794122	0.160632	0.442387
AC009054.2	0.99453	1.04789	0.990641	0.464382	0.0922708	1.48853	0.40257	0.919524	0.196991	0.346439	0.787603	0.398006	0.157958	2.68203	0.150165	0.604596	0.428952	0.366441	0.542181	0.444425	0.323447	0.0604848	0.369352	0.717706	0.247242	1.11179	0.435683	0.0617527	12.6043	0.337202	0.316036	0.516631	0.280564	0.411567	0.441718	0.606084	0.173754	0.441575	0.905786	1.71877	0.745974	0.301895	0.323256	0.697506	0	1.00833	0.0565165	0.42984	0.49325
AL139412.1	0	0	0	0	0	0	0	0	0	0	0	0	0	0	0	0	0	0	0	0	0	0	0	0	0	0	0	0	25.3928	0	0	0	0	0	0.365492	0	0.191694	0	0	0	0	0.499597	0	0	0	0	0	0	0
AL133410.1	0.716299	0.542656	0.778361	1.73314	0.94248	1.8518	2.26685	0.541863	0.670706	0.952708	2.71193	0.723162	0.496439	0.998197	0.530942	0.142512	1.15555	0.760926	0.468599	1.74596	0.88948	0.403952	2.27328	0.281956	0.388523	0.611484	0.445019	0.38816	3.27241	0.618203	0.422134	0.507405	0.82666	0.943175	1.82209	0.952418	0.523332	0.758957	1.77922	0.122769	0.541036	1.54182	0.402146	0.632354	0.187852	0.704228	1.64301	0.633246	0.775106
UNC5B-AS1	0.0292279	0.226771	0.196517	12.8969	0.195243	0	0.248451	0.182409	0.208415	3.84856	1.42147	0.0263179	0	0.896072	0.0794368	0.159914	1.88014	0.0553845	0.229449	0.411423	0	0.127985	0.390772	0.0542376	0.26158	0.147033	0.0460949	0.196002	1.21756	0.0891892	2.13993	0.273296	0	0.108859	0.262875	5.19398	0.214469	0.116796	0.425917	1.81844	0.121421	0.399253	0.171001	0.0567658	1.0118	0.918634	0.358764	0.227383	0.0579838
PLAC4	0.404653	0.0231375	0.0601521	0.125804	1.37568	0.333725	0.0225639	0.133142	0.0417114	0.0711985	0.141956	0.024167	0.0885347	0.300653	0.0729447	0.00903662	0.0114488	0.0312973	0.0162075	0.0913361	0.0302151	0.0768433	0.179418	0.0287337	0.0161674	0.143325	0.0488396	0.131526	9.21474	2.142	0.0614075	0.135132	0.623776	0.0435732	0.0722111	0.0679415	0.00216419	0.183563	0.236922	0.0817398	0.0257302	0.282018	0.0603945	0.0220535	0.142939	0.223972	0.0211181	0.317216	0.0204788
AL139287.1	3.74738	5.26115	1.07982	5.28685	6.07935	5.40844	5.6558	5.67973	4.96253	1.00701	10.9979	4.53118	3.36704	6.01792	3.71017	2.16746	6.23425	7.20242	2.62663	10.1193	3.05557	8.02881	7.75385	1.5398	2.99444	6.57108	3.54596	1.79499	10.4071	1.47023	3.24584	2.50285	4.07762	1.79448	4.92184	2.58387	2.46917	4.92024	4.97322	3.17928	9.50737	2.04757	1.25283	3.58705	0	3.58226	11.2257	3.43594	8.07146
AC097658.2	1.17661	0.803007	5.87833	2.31778	0.736853	4.89789	0.267903	2.29472	0.611769	2.15179	0.781063	0.52973	1.68189	1.37777	0.699524	0.348701	0.489359	0.325146	1.01027	0.690098	5.56057	0.644023	0.737391	2.52456	0.630716	0.641225	0.773169	0.328762	4.81392	0.623337	0.532801	2.63586	3.11183	1.52161	0.514421	1.77468	0.616694	1.19993	1.38417	3.11947	0.229122	4.55385	0.788775	0.78553	1.06071	0.994106	0.451327	1.19188	0.534922
AC132872.1	4.51325	3.20504	0.852615	4.14213	1.97815	2.32932	2.98183	1.40295	2.05508	1.3011	4.23394	0.856379	1.13703	2.87162	3.5953	0.889338	2.20553	4.62018	0.576935	1.32137	1.24006	7.42055	2.31193	0.561553	3.98504	1.82678	2.23624	2.18393	8.30116	1.14329	1.60234	1.69775	1.53664	2.018	2.81674	1.06225	1.14198	1.83115	3.93728	1.22255	3.51998	3.49592	0.590156	1.36017	1.79583	3.85705	3.44916	3.29592	1.52657
AC123023.1	4.20729	0.288877	1.0848	0.0782337	0.404163	3.26	2.9841	0	0.752232	0.583641	0.343423	8.54906	1.27733	2.56833	4.35128	3.17789	0	1.44633	0.292289	4.71691	7.62869	2.24175	0.248897	0.794557	0.874701	0.861587	4.46265	3.0794	27.1059	4.88548	2.38525	0.522216	2.17424	13.8672	0.818571	0	2.45886	3.16164	1.15295	1.15823	2.51346	1.83095	10.2745	0.940062	3.22226	1.05698	0	1.23105	1.10796
AC108865.2	13.0586	0.701017	0	0	0	16.1085	0	0.199017	0	0	0	1.63671	0.273501	0	21.4507	8.5318	0	0	0	0.0961893	0	0	0.159882	0	0.0535118	0.336883	0	0.0534619	3.13128	0	0	2.01271	1.70027	0.534466	5.11478	0.104942	0.100284	4.63526	0	0	0	0	1.72578	0.0464507	0.41397	0.0969943	0	14.327	1.32853
AC100861.1	4.06521	1.43533	3.27692	1.68706	1.48199	1.78359	0.954478	1.77577	1.02451	4.18646	0.829157	1.92536	1.13562	0.928476	1.05662	1.02655	1.22793	1.49741	2.17289	4.70773	2.28827	1.78565	2.30701	2.11726	1.02112	1.42005	2.86571	1.87031	0.553256	3.77395	2.2431	1.50151	1.71666	1.31157	1.95946	1.76149	3.3223	2.3641	2.0937	1.52967	1.43952	1.3392	1.50813	3.06951	1.68229	4.07876	2.04023	1.1342	4.04915
LINC02474	0	0	0	1.55751	2.39999	0	0.0734804	1.10144	1.95962	2.22903	0.076108	0	0.0864953	0.0386483	0	0.115874	3.50653	0	2.37512	0.03042	0.0221393	0.0165603	2.89894	3.20018	0	2.87657	0	0	9.00247	0.0153872	0	0	0.038408	0	6.25859	0.0331882	0.0317151	0	0	0	0.769834	0	0	0	1.30919	3.88034	0	0.0294217	0.945335
LINC01637	3.53465	2.31791	3.31771	2.28525	4.94431	3.39126	4.29232	1.13126	3.87761	2.0837	10.5382	3.61798	0.518213	4.09073	1.84743	1.91738	1.64181	5.26671	3.3203	5.28535	3.09497	5.02696	5.35183	1.87806	2.26439	2.58361	2.66811	2.12722	2.69679	3.53388	1.65891	3.53107	3.29826	0.862647	3.59267	2.2535	2.94519	2.17301	4.73257	2.64851	3.41997	7.01553	2.79856	3.37379	5.49055	1.83779	1.66872	4.58307	3.80578
AL132712.1	0.816624	2.47928	1.11405	0.820647	1.21553	0.876832	0.732973	1.25566	1.39247	0.333939	4.10853	2.11005	0.406023	1.81421	1.88171	2.29227	2.2052	1.21104	0.905871	2.07055	1.19514	0.66076	3.44158	1.12007	0.953282	1.60751	1.45587	0.91271	1.12691	1.51683	0.284324	1.32797	0.721174	0.793434	1.77408	1.94738	0.744378	0.141881	0.840766	1.30532	1.29062	0.970007	0.796291	1.1378	0.614554	2.77184	0.907953	1.3811	0.352187
AP005233.2	2.00515	10.3235	0.998652	5.38357	1.6743	2.37589	0.27055	4.51893	2.78017	5.06399	2.28851	7.07158	2.22929	2.27681	5.14691	0.0609485	2.34743	0.211088	1.20244	5.04021	0	5.48765	2.17198	0.361755	0.996964	11.3759	2.37171	2.17882	1.98879	1.58633	5.41606	0.520809	4.66673	1.31384	6.73501	0.733182	0.116773	0.0556432	0.811654	0.472545	0.34708	2.13035	0.162935	3.40755	2.41018	6.66359	5.24156	2.16658	0.0552487
MCM3AP-AS1	0.524415	0.50362	0.450641	0.274049	0.676118	0.298912	0.716016	0.412637	0.568342	0.323708	1.24401	0.655702	0.388404	0.666427	0.616635	0.350849	0.415875	1.06838	0.410617	0.792281	0.433453	0.755531	1.05049	0.415982	0.413402	0.358127	0.544223	0.504123	6.55429	0.624625	0.599925	0.685988	0.46222	0.45203	1.10244	0.33979	0.398763	1.02336	0.791909	0.268946	0.527709	0.259816	0.357686	0.620076	0.305701	0.330584	0.764328	0.613024	0.935246
JPX	4.0236	6.65966	1.80982	1.67716	4.01842	4.12889	2.64143	3.14616	3.43382	0.936567	5.31129	1.95861	3.21603	1.86036	7.41509	3.14125	2.39692	2.80387	3.34371	5.41598	4.3174	4.36381	2.36106	2.36469	2.51171	2.6581	4.41686	3.53711	17.2132	3.04815	3.17187	3.4262	2.09767	6.13109	6.81036	2.05836	2.98474	5.53046	4.78689	2.91729	3.98972	2.72899	3.87335	3.91181	2.90855	5.86357	2.0865	3.43163	4.19946
AC007406.5	2.02078	2.00057	0.409069	2.98596	1.05596	2.6489	1.70984	1.61374	1.77408	0.613099	2.04976	1.81372	0.484537	0.932631	3.41932	0.791773	1.38088	2.05666	1.12582	1.92694	2.33734	2.16936	1.19836	1.23989	2.68363	1.92164	1.30562	2.09827	8.0948	1.01448	1.64806	1.43239	1.22474	1.4729	1.37452	1.27282	2.37114	2.33787	1.84046	1.78817	2.15965	0.943875	0.788187	2.81061	2.03093	1.68531	2.58713	1.77495	2.26957
AC004687.1	0.228895	0.0548126	0.057	3.82093	0.509675	0.399688	1.82218	1.24334	1.02767	2.19269	0.885023	0.332059	0.181773	2.20921	0.0172806	0	0.282071	1.44579	0.074871	0.485859	0.428045	2.0742	0.198352	0.271372	1.5933	1.11309	0.381041	1.08016	1.28649	0.737279	0.174569	1.60521	1.22688	0.0947238	0.292281	0.278985	0.293262	0.724115	1.15817	0.431543	0.422618	0.5906	0.508391	1.28427	0.110052	0.296534	9.33937	0.0989293	0.10091
AC116914.2	0.284043	0.734601	0.318299	1.04446	1.77883	1.43481	1.72464	2.21586	1.51906	0.222626	2.02449	0.447586	0.406023	1.81421	0.578988	0.38852	1.73266	1.0092	0.418094	1.42796	0.93533	1.39926	1.10763	0.329433	1.11216	1.71468	1.45587	1.03176	2.6764	1.37237	0.731119	0.331993	0.901467	0.881593	1.49023	1.09054	0.446626	1.56069	0.90544	0	2.13873	0.582004	1.03864	1.17228	1.22911	1.07994	4.2129	0.13811	1.19743
NPTN-IT1	0.117667	0.18727	0.121715	0.114112	0.513936	0.50802	0.461642	0.338931	0.398008	0.17026	0.614765	0.521609	0.0776298	0.30062	0.0492	0.0594268	0.271044	0.497393	0.355279	0.109208	0.145714	0.356709	0.181522	0.335927	0.222767	0.418906	0.271219	0.445117	7.79247	0.313028	0.196737	0.211586	0.321732	0.15732	0.407036	0.218435	0.227715	0.642005	0.445156	0.179179	0.470019	0.247282	0.0264778	0.351585	0.156667	0.156007	0.694388	0.158436	0.421976
AC093673.1	7.14316	11.2988	4.85995	23.72	7.98826	5.15471	11.6561	7.03195	9.43671	4.29895	15.3753	3.87641	10.1196	10.021	5.20017	18.6339	9.16025	2.84008	8.44898	12.3764	3.40693	9.04154	5.8268	4.64531	9.77482	22.1701	12.5729	11.4408	5.50345	6.87656	10.47	11.4799	5.99142	7.00744	5.86367	6.71631	12.1678	3.69546	3.31096	8.6575	6.69003	2.43939	11.3186	7.74179	7.72745	32.5254	6.09977	6.14014	4.01721
LINC02441	4.67938	4.00171	0.838994	0.550612	5.50148	5.37882	2.40934	0	3.02528	0.117363	1.13004	1.65169	5.88622	4.20818	2.89966	9.33969	0.539743	2.55371	2.79184	1.0539	6.08134	8.56495	0	3.12603	4.10412	3.87938	8.56053	13.1795	2.7476	3.80777	2.78364	0.700072	2.75633	2.23081	2.2446	0.492773	0.0784833	0.598366	6.61435	2.75252	3.3047	2.76136	4.23434	2.6901	2.26784	0.417497	0.612671	2.54828	4.12173
LINC01569	1.59305	4.75565	1.20372	1.39632	1.92309	2.08459	0.862245	0.908992	1.02777	0.627864	2.19072	1.2787	2.02993	1.79079	1.27416	1.59379	0.68654	0.646864	1.89376	2.85568	1.25232	3.31846	0.770813	1.77371	1.85344	1.9783	1.39257	0.93603	1.67938	1.11113	1.16636	0.978868	1.94145	0.395552	3.67521	0.4194	1.12601	0.372858	1.57526	1.2357	1.28577	1.11914	1.34035	1.67959	1.41808	2.10431	1.32224	3.32851	0.948111
AC006042.1	1.53798	5.09945	0.0883826	4.72314	3.45751	2.21338	7.61426	1.72279	4.78041	0.865437	12.6978	4.26109	0.901928	1.71277	2.19717	0.819897	5.72958	4.67042	1.7027	3.33065	3.636	6.1302	4.70126	1.09769	2.55876	5.99115	2.6121	3.83456	19.5569	0.641799	3.33841	1.65933	3.90487	0.832298	6.62071	1.03821	0.413385	2.1274	2.80148	1.4498	4.62806	3.01665	1.1536	4.09759	3.75417	1.51933	2.33961	3.14464	4.02904
AL133367.1	0.244125	0.403371	0.284965	1.57093	1.03197	0.639422	0.784366	0.201026	0.568168	0.510237	1.32204	0.238137	0.305341	0.935549	0.15205	0.228178	1.10558	0.925192	0.219595	0.480686	0.595468	0.740496	0.640314	0.519082	0.318621	3.48469	1.09887	0.477486	1.84627	0.263836	0.29673	0.35667	0.245346	0.404105	1.33162	0.245477	0.303889	0.467441	0.453946	0.244511	0.971903	0.500211	0.21325	0.464256	0.616218	0.180477	1.51388	0.801229	0.499441
NUTM2B-AS1	0.742256	0.678517	0.210297	0.220703	0.691121	0.559664	0.615646	0.451583	0.724013	0.109766	0.723388	0.578821	0.188179	0.382847	0.492915	0.459747	0.997191	0.366225	1.05545	0.588596	0.729669	1.0318	1.21707	0.371635	0.463752	0.553755	0.642726	0.756024	11.1264	0.46867	0.695327	0.327381	0.64715	0.537255	0.975484	0.565345	0.678249	0.50927	0.831635	0.372293	0.616706	0.58157	0.376909	1.02544	0.715098	0.712795	0.488497	0.561108	0.170868
AL392172.1	1.5271	3.69946	1.51631	1.46222	1.90463	1.77931	1.94833	2.61385	2.15946	1.45446	4.78161	2.52384	1.82368	1.08649	3.02087	2.51713	3.21585	1.59338	2.57975	3.22634	4.46987	2.34889	6.80567	2.25987	1.6435	3.61743	3.14001	3.17591	7.55405	2.47744	6.23606	1.89786	2.50303	4.41572	2.76239	3.64716	1.72237	2.43321	2.00702	2.35064	1.02387	1.47869	3.31743	1.12629	1.84021	2.74379	2.90661	1.65422	0.901189
AC027644.3	0.482287	0.543697	0.0831463	0.467717	0.681512	0.666318	0.585666	0.463064	0.661351	0.116309	0.653272	0.50108	0.636369	1.23217	0.55456	1.50205	0.493752	1.75749	0.582479	1.64126	0.597245	0.73103	1.19868	0.585173	0.664046	0.746516	0.409557	0.580498	1.76623	0.566039	0.806375	0.346894	0.188386	0.644814	1.11223	0.244175	0.816677	0.85243	0.810925	0.524579	0.616476	0.304063	0.904382	0.540396	0	1.42932	0.341534	1.94817	0.699188
AC096586.2	0.281145	0.807895	0	0.196915	0.195631	0.420792	0.682818	0.48739	1.39219	0	1.25731	0.421922	0.26792	0.119713	0.509404	0.102548	0.46772	0.577141	0.459809	0.565357	0.754344	0.718137	0.835301	0.260857	0.314518	0.518583	0.738981	0.523708	14.5003	0.142986	0.375231	0.657211	0.594845	0.988944	0.889696	0.205601	0.442069	0.608542	0.34141	0.397538	0.340652	0.256029	0.0913815	0.409525	0.405522	0.237537	0.671021	0.455669	0.697186
AC064836.2	0.95184	0.688211	0.756965	0.903233	2.12799	0.344668	1.3423	0.574874	1.05823	0.57757	2.05971	1.16119	0.614464	1.41201	1.71072	1.27675	2.65621	1.77457	0.542342	3.21069	0.853795	2.82346	1.12891	0.712222	1.75182	0.772306	1.16217	0.926566	1.94906	0.999413	0.386381	0.430654	1.16936	1.06734	0.859151	0.404176	1.35183	1.34966	1.39823	0.173664	1.56255	1.17439	1.13772	0.834871	0.265728	0.996174	1.22489	0.597177	0.822327
AC009812.1	0.995157	0.218681	0.0874646	0.943015	1.12424	0.700923	0.995211	0.162371	0.347849	0.12235	0.441772	0.527104	0.390495	0.997045	2.43951	1.62276	1.12536	1.97818	0.153183	1.17716	1.1423	3.31096	0.869612	0.162943	2.11743	0.942344	1.01552	0.676073	7.16089	0.833611	0.26787	0.638593	0	2.44673	1.57949	0.599331	0.450001	1.52049	0.533151	0.772553	1.68203	0.586401	0.437622	0.720052	1.01323	0.870476	0.279434	1.9355	1.06454
AC004982.2	0.668897	0.741395	0.562175	0.225883	1.47612	0.804492	1.14589	0.819998	1.23501	0.262132	1.81285	0.838918	0.682963	1.19014	1.0226	2.27426	0.755112	0.848775	0.937691	1.225	1.03139	1.92216	1.17111	0.543051	1.02891	1.15369	0.546291	1.869	1.18472	1.11777	2.62358	1.00519	0.454902	0.934234	1.44433	0.9958	0.60101	0.906888	1.52302	1.38495	1.35217	0.261061	1.92179	1.11353	0.930356	1.71966	0.659773	1.92819	1.32699
AC055822.1	0.510799	0.840665	0	0.878151	0.310196	0.312758	0.39473	0.386407	0.275935	0.582329	0.778753	0.250878	0.796534	0.474549	1.00965	0.304879	0.515018	0.307975	0.273405	0.747034	0.747563	0.559179	1.13821	0.56011	0.571434	0.794243	0.292936	0.882301	13.2646	1.03914	0.84996	0.217101	0.707398	1.15301	0.696078	0.407506	0.292064	0.463902	0.676682	0.919251	0.241136	0.253728	1.08672	0.811687	0	0.988688	1.13998	1.08378	1.47396
EXOC3-AS1	1.1556	1.02835	0.946858	2.87202	2.13738	2.28754	1.01099	0.956432	1.21093	0.81808	2.01092	0.906283	0.710478	6.19046	1.51971	2.12114	1.15763	1.08311	1.68268	3.14839	1.65487	1.94519	1.14907	1.22209	1.47349	1.56272	1.86167	0.916599	1.1585	2.08546	0.682319	3.60182	1.0411	0.694195	1.08032	1.33579	2.29249	1.31583	1.81072	1.19477	1.36793	0.712894	2.39905	0.91706	1.18291	3.04876	1.16934	2.07838	1.05999
AC015982.1	0	0	0	0	0.233171	0.940386	0.339102	0	0.995602	0	1.28784	0.377164	0	0	0.379472	0	0.774267	1.19058	0.822063	0.280769	0	0.305694	0.777803	0	0	0.421428	0	0.312102	26.8659	0.14202	0	0	0	0.693361	0.837175	0	0.146361	1.11587	0.254327	0	0	0	0.136146	0.271172	0	0.283119	0.428456	0	0.415485
AL133297.2	0.0426065	0.18365	0.190979	0	0.213459	0.478272	0.362175	0.177269	0.202542	0.400727	3.394	1.99495	2.07071	0.326558	0	0.139867	0.0472542	0.56515	0	0.171356	0.748264	0.139926	1.66145	0.434852	0.0476641	0.214335	0.067194	0.190479	0.929698	0.21669	0	0	0	0.0528956	0.127734	2.14991	0.357301	0.0425642	0.310437	2.04835	0.0884993	0	0.415456	0.0827493	0	0	0.261491	0	0.0422624
AL031716.1	1.24765	2.82336	0.349528	0.163848	0.55345	0.437664	1.18366	0.648872	1.11207	0.122234	2.74621	0.175536	0.222929	0.398442	0.529829	0.21332	0.778358	1.29291	1.14779	1.96008	0.627671	2.30481	1.56383	0.434106	0.91596	0.392273	1.04531	0.566494	5.87799	0.396583	0.892057	0.364566	3.26671	0.290427	1.94814	0.513228	0.531317	0.389502	0.852236	0.551303	0.850345	0.426071	0.0760363	1.17371	0.337425	0.830125	0.877391	0.227491	1.9337
AL109614.1	0.690448	0.127547	0.221062	0.932643	2.10021	1.10722	1.078	0.205192	1.055	0.309232	1.32332	0.35526	0.704968	0.503996	0	0.215865	0.382883	1.5887	0.0967903	0.694216	0.28871	0.971799	0.604422	0.274554	0.386205	0.893147	0.933338	0.440965	32.3821	0.802632	0.677027	0.230573	0.751294	0.428593	1.52783	0.216397	0.310187	0.886838	1.97635	0	1.48537	1.21262	0.336629	1.62833	0.426814	0.200007	1.05938	0.191838	1.17407
AP003065.1	1.28008	0.315294	0	0	0.305392	0.821104	0.6662	1.14127	0.434658	0	0.460016	0.164662	0	0.4672	0	0.40021	0.202817	0.346521	0.358895	0.735465	0.535262	1.60151	0.203743	0.169673	0.613728	0.367973	2.30719	0.817541	5.80407	0.558024	0.627598	4.27478	0.928591	0.45406	0.182746	0	0	0.730748	0.999304	0	0.949606	3.99677	0.178315	0.710326	1.58261	0.37081	1.12233	0	1.26974
AC019080.5	1.11919	0.776572	0.305895	0.114715	0.455869	1.10312	0.76242	0.227148	0.421739	0	0.434898	0.66365	0.15608	0.627664	1.26123	0.537667	0.423852	1.18971	0.482161	0.713605	1.23846	0.866603	0.364961	0.253276	0.793982	0.466893	0.301352	0.42713	11.5339	0.249895	0.874381	0.127622	0.831684	1.42336	1.71859	0.598878	0.572296	1.17262	1.04419	0.77197	0.340202	0.149153	0.479119	0.848263	0.472484	0.664225	0.390912	1.06182	1.46216
AL022322.1	0.894052	1.80254	0.904919	2.63609	0.891028	2.07195	2.59166	0.719963	1.52525	0.678131	4.71572	2.5969	0.742061	1.51049	0.568281	0.315588	0.847642	1.24329	0.707521	1.65287	1.07631	1.89432	2.26534	0.481667	0.564619	1.59592	0.636772	1.28935	7.7234	0.704053	1.50118	1.07869	3.07543	0.268538	1.72927	0.664366	0.287206	0.9796	3.04696	0.367022	1.55754	1.85161	0.267162	1.24629	0.998382	1.0819	4.08583	1.31817	1.30164
AC015871.3	0.758568	0.638187	0.245798	1.47869	1.24392	1.108	1.63147	0.570382	1.67269	0.429793	2.13813	0.814715	0.15677	0.863937	0.645824	0.370031	1.28732	1.87038	0.412547	0.97406	0.775787	1.26063	1.25247	0.339195	1.03265	1.04826	0.778332	1.3177	5.74711	1.09696	0.637776	1.15368	1.13702	1.23676	1.00466	0.761934	0.785597	2.05432	2.33068	0.387692	1.53768	1.07366	0.39212	1.29577	0.870052	2.14975	3.15047	0.79989	0.688983
ASMTL-AS1	2.78618	5.13739	0.624438	5.13881	2.89516	6.70691	5.03751	0.998218	1.58203	1.11613	4.91913	1.12895	1.1948	3.55912	1.68275	0.304879	0.738193	2.12649	0.151892	3.17489	1.13267	5.20206	2.88003	0.56011	2.38963	5.76215	1.7332	0.640101	3.16262	1.60594	1.91241	0.796037	4.99109	1.17222	2.89259	0.509383	0.438096	1.06697	2.53756	0.0437739	2.42743	3.42532	0.649014	1.443	2.9471	3.86059	3.08745	2.13745	1.67356
ASB16-AS1	5.63644	5.60492	2.03323	6.79536	3.47898	2.58364	2.72357	3.93181	2.49575	2.50183	4.55017	2.67756	1.56096	3.64833	1.89489	1.26847	3.04646	4.67972	3.23122	4.86483	1.94239	5.076	3.97755	2.2992	3.31721	2.93264	3.49736	2.42221	3.26597	2.87088	2.08528	1.68871	1.53557	2.20044	4.02093	2.43262	2.38627	1.98884	5.01872	2.09047	3.55068	3.90132	2.12145	2.48795	2.10822	3.53438	5.07807	2.69567	4.71604
AC073896.2	1.25563	1.67007	0.321614	1.80915	1.28811	1.85247	1.08913	0.522421	1.10853	0.562362	2.19599	0.872192	0.820504	0.733244	1.6088	1.21696	1.59155	1.63153	0.422449	1.44284	1.83764	1.72802	0.91932	0.233005	1.56522	0.974553	1.35788	1.32318	2.20613	1.78807	1.31331	0.335451	0.182171	2.22694	1.57745	0.629654	2.294	1.39775	1.82974	0.60873	1.67665	1.27414	1.81906	0.975465	0.931433	1.16393	1.76143	0.697744	1.10315
AL035071.2	0	0.116432	0	0.378385	0.0751836	0.202145	0.10934	0.187311	0.214015	0.141142	0.18875	0.121613	0.257413	0.345056	0.122357	0.14779	0.0998619	0.213273	0	0.181062	0.0658874	0.295704	0.100318	0.0835425	0.201456	0	0.355001	0.100634	13.6638	0.137378	0.0515022	0.841917	0.457215	0.167676	0.539878	0.197539	0.0471926	0.0449752	0.574037	0	0.0935124	0.122994	0.0877979	0.393465	0.389619	0.0456444	0.184202	0.4378	0.312594
AC124319.1	0.727833	0.954813	0.283691	9.9739	0.211389	3.69434	0.883846	2.83074	1.46672	2.18262	0.291884	0.740851	0.361876	2.82967	0.301021	0	0.666842	1.70899	0.310529	0.572716	0	0.277137	0.38783	0.264253	0.885034	0.477576	0.948227	0.742735	11.0482	0.386259	0.543021	0.887687	0.883796	0.0785739	1.45469	0.138852	0	0.63227	2.47862	1.61085	0.328654	3.28525	0.123428	0.46095	2.4648	1.37961	1.39188	1.60022	0.313894
NUTM2A-AS1	0.856607	1.60953	0.642196	0.766864	1.56654	0.704248	1.32225	0.696488	0.795784	0.425527	1.48209	1.64585	1.06925	0.832244	1.91414	1.44893	1.9001	1.87754	1.64565	1.50421	2.06589	1.67736	1.37782	0.668858	1.85922	1.35953	1.50316	0.923686	8.80734	1.89296	1.84258	0.789689	0.842387	2.45647	2.17023	1.63447	1.85913	0.991352	0.906535	1.30507	1.49109	0.931156	1.86761	1.84528	1.09635	1.64218	0.978029	1.20846	1.52286
NALT1	0.360863	0.573063	0.1277	0.838064	0.729516	0.767521	0.807237	0.434619	0.541725	1.01225	1.30591	0.684072	0.108596	1.26161	0.309716	0.145481	1.11643	0.7018	0.484574	0.878434	1.38981	0.478208	0.655985	0.211467	0.552431	0.898118	0.718877	0.870328	0.678164	0.193189	0.803917	0.621572	0.482218	0.282953	0.740223	0.166673	0.418097	0.53127	0.51894	0.107423	0.867912	0.518882	0.314838	0.184437	0.328741	0.500662	0.699391	0.443272	0.376788
AL365330.1	0.739395	1.14064	0.872175	1.55362	1.59224	1.13578	2.03206	0.728606	1.66496	0.122004	2.31683	0.911066	1.11255	1.49134	0.740363	0.170334	0.69057	1.58545	0.381875	1.95639	0.96821	1.36324	2.03782	0.433288	1.08838	2.11429	1.71844	0.608922	1.77551	1.14793	1.02393	0.909698	0.691634	0.7247	1.59447	1.02452	0.285555	1.36069	1.27595	0.440212	2.50581	2.02003	0.607145	1.09592	1.01037	0.67074	3.10489	2.19494	1.93006
AC079949.2	2.00089	4.34875	1.24742	3.27165	0.0470634	3.41655	0.0598891	0.894052	2.7045	3.02606	2.24492	1.59233	3.18242	2.87998	0.0478706	0.555082	4.21172	1.44852	8.00594	1.38843	0.0721774	2.23668	2.1665	1.31394	2.49851	5.48647	3.13335	0.637824	12.159	1.08212	2.53079	1.97634	0.0357759	1.28578	0.387237	0.0463707	1.67649	2.3649	0.205335	0.059773	0.995127	1.50134	1.44269	2.51091	0.0609735	1.0429	2.15479	0.0274054	0.0209655
AL390728.6	5.47285	8.07781	0.185845	1.63782	3.462	3.7233	4.02786	1.38002	6.09027	0.103987	9.45629	8.91512	0.237064	3.64386	9.6007	5.66204	6.76881	5.59383	3.90579	4.93576	8.81057	6.71741	7.68664	2.01578	4.898	4.47179	4.81251	5.56072	24.3447	3.52564	5.21739	7.98622	1.93692	22.3601	4.73996	2.61969	1.72109	3.11477	2.44693	2.53263	4.51268	0.679628	5.66001	2.35132	1.14822	5.06114	5.30974	1.64502	3.8165
AL450998.2	1.80016	0.851727	0.806903	1.21392	2.07643	1.20304	2.2572	0.609632	0.885607	0.892488	2.66789	0.57298	1.29259	1.56156	1.01264	2.53788	1.09577	1.96736	0.920214	1.29645	1.27439	2.41978	1.306	0.784633	1.53614	1.60899	1.55815	0.776713	0.680973	0.792042	0.593862	0.900336	0.382649	1.07066	1.16304	1.12052	1.30776	1.26304	0.915084	0.686671	1.86958	0.731986	1.32262	0.601676	0.942	0.679118	2.2439	0.504818	0.822216
AL354696.1	1.28891	1.43373	0.931841	1.65991	0.486046	1.12014	1.71666	0.951439	2.17416	0.260701	1.42941	0.973392	0.594329	1.91204	1.35602	1.68338	0.922266	0.827257	2.6928	2.00662	2.37314	1.04686	1.01913	0.732972	1.53494	0.794807	2.29501	0.836458	5.60846	1.31104	1.61719	2.72141	0.950077	3.20034	1.37115	0.638523	0.566596	2.07682	0.908823	1.05824	1.03635	0.454361	2.51364	1.04977	0.359829	2.02341	0.552883	0.808653	2.10334
PSORS1C3	0.487855	0.330447	2.10866	1.53763	1.68764	0.2347	0.888642	0.579936	2.52622	0.109248	1.05191	2.10228	0.0996227	2.04764	0.426186	0.724495	0.657017	0.429206	1.84652	0.350369	0.662985	4.04361	0.543544	0.258658	0.2339	1.08685	1.42886	0.467363	5.18439	0.248115	1.87362	0	0.530847	0.173048	1.11435	0.0764504	2.30129	2.81979	0.444322	0.492733	1.37525	0.285604	0.101937	0.47375	0	0.211981	1.39013	0.135548	0.898699
HOXA10-AS	0.212388	0.549285	0.0560006	1.60133	3.8703	1.14999	6.28097	0.467823	3.69709	1.13588	1.93806	1.4062	0.678627	1.27675	1.18843	0.697223	0.637389	0.130207	0.662024	0.904435	1.00564	2.80373	1.03005	0.625963	1.02028	1.26955	0.591096	0.726099	0.0495662	1.56307	1.22914	0.17523	0.380644	1.72167	2.44707	0.657825	0.733396	5.71631	1.68403	0.989279	5.29391	2.01379	1.96136	3.74886	0.864983	0	0.766765	1.23923	3.76733
TRAM2-AS1	2.40243	1.25944	2.16464	0.767434	1.71462	2.82436	1.93179	1.35075	2.01597	0.916036	2.74269	1.37395	2.97006	2.86155	2.18383	3.74792	3.62768	1.37649	1.68847	1.46891	3.56351	1.59931	3.61712	1.11453	2.79657	1.55153	1.16481	1.54212	2.54384	2.59228	1.08634	2.69415	1.4631	5.85435	1.68706	3.45444	1.76967	2.11626	3.44471	2.01986	2.3265	1.15304	5.98316	2.39602	1.75604	1.24256	1.49438	2.08369	2.47964
AL136115.2	0.0352029	0.182086	0	0.147938	0	0.237099	0.213744	0.292932	0.0418368	0.110365	0.295183	0.0316981	0.100641	0.179876	0.143514	0	0.117129	0.0667067	0.138178	0.07079	0.15456	0.231223	0.117664	0.0326627	0.0393818	0.0708364	0.166554	0	11.3826	0.0716147	0.24163	0.329165	0.178758	0	0.175897	0.231696	0.0369018	0.070336	0.128247	0	0.146242	0	0.0686529	0.102556	0	0.0713825	0.108026	0.0684668	0.279349
SNHG6	31.9988	71.142	32.5339	38.4405	46.5197	70.2768	34.7728	38.196	23.6916	43.6916	52.9267	32.588	45.4324	38.1451	112.909	55.5415	109.004	60.8234	26.3429	71.4778	125.116	59.8821	111.755	41.1136	49.3301	75.2092	105.163	45.8762	53.877	53.1962	77.8379	44.0827	48.4684	268.949	121.534	62.6039	44.643	40.2443	44.3113	53.6112	62.2836	25.8957	95.3997	65.3979	58.5122	99.9152	35.3416	101.78	83.3698
CARD8-AS1	1.24887	0.778065	1.08196	0.617446	1.32323	2.02628	1.38913	1.26627	1.52163	1.34898	1.144	0.812688	1.41015	1.71599	2.43872	1.89485	1.44331	1.7898	0.782679	0.548704	1.73559	1.40163	0.444323	1.10033	2.03111	1.10868	1.09237	2.32246	1.89447	4.37672	0.504246	1.71729	0.719434	2.63189	0.576824	1.65776	1.74919	2.48478	2.40868	2.93823	1.83111	0.802805	3.7659	0.907028	1.18073	0.69162	3.90753	0.530696	0.551729
AC005261.1	6.38657	8.24602	1.30519	5.37393	3.61059	4.4453	8.95188	5.17913	4.6371	1.71926	8.509	4.21689	1.30417	3.09967	11.6267	2.25163	5.85606	6.93843	5.61943	5.9237	4.51717	7.68211	6.73711	3.994	5.858	5.29283	4.53859	5.91762	40.1537	3.8306	8.20555	6.30756	5.77883	5.00073	5.1941	6.3137	3.50001	4.75608	7.62886	6.58767	6.42119	4.12337	1.59475	3.95396	3.56998	6.70641	8.31984	4.82318	6.41683
AC011477.2	3.02527	1.2377	0.459677	1.72386	2.91145	0.345353	3.30014	0.853355	1.5844	0.321509	1.41886	3.4628	0.586365	1.44101	3.62334	1.62716	1.99042	1.11738	1.2076	4.22755	1.65095	2.30142	3.42774	2.18848	2.12241	1.39291	1.45559	1.08887	8.13722	1.82546	0.821224	2.39727	2.08299	8.72121	1.17855	0.56247	1.61251	2.61247	3.54922	2.75515	2.60941	1.26077	0.949982	2.04153	1.77504	1.03974	2.72737	1.89482	2.49222
AL133355.1	1.67009	1.04438	0.543027	0.436379	1.0188	0.874228	1.26098	1.36812	0.987263	1.11229	1.96637	1.16877	0.816381	0.464265	0.729069	0.624952	3.1671	1.00024	0.730264	0.678642	0.5319	0.852562	0.655595	1.05981	1.68441	1.08828	0.968938	1.47974	2.24868	0.431293	2.03925	0.56639	1.09852	0.655325	1.31442	0.531567	1.45135	1.0633	1.4659	1.10122	0.790861	1.0402	0.227822	1.20165	1.19823	0.798375	1.08872	0.89199	1.90552
AL117336.2	0.878079	0.492032	0.0655984	0.338255	0.34216	0.459981	0.586464	0.39578	0.452204	0.917622	1.44803	0.237197	0.251032	0.299114	0.59662	0.144127	0.551857	0.818078	1.14887	1.17716	0.428362	1.3137	0.831566	0.353044	0.802222	0.574241	0.346201	0.392558	3.45464	0.357262	0.7199	0.821048	0.445881	1.25365	0.614244	0.738461	1.16591	0.745627	1.7594	0.12416	0.197588	1.35938	0.199784	0.497404	0.253308	0.578669	0.823331	0.313095	0.798406
AL591846.2	5.1541	0.164564	4.59916	51.141	1.47442	2.99997	0.115905	28.7909	0.113433	95.1563	0.240101	5.97307	9.0047	10.3636	0.129704	4.69993	0.0529291	2.5773	3.84009	1.72741	21.2325	0	0.212683	6.6862	0.266941	2.35273	0.677371	0.426707	7.66811	6.74741	3.43947	1.56182	0.727003	40.3479	6.10448	1.9893	0.250132	0.90584	1.13008	0.809766	0.148691	55.6721	1.30298	2.73426	23.1288	0.483852	0.244078	0.556906	0.0946755
SATB2-AS1	3.57809	0.70539	0.196854	0.0971358	5.29605	1.27657	1.42028	0.00961695	0.752678	0.159424	1.28695	14.7605	0.528647	8.07848	5.39003	4.31497	0.630638	14.9619	0.244964	10.1607	1.98909	3.60322	0.0978605	0.201595	2.67372	1.45115	5.06698	2.12355	17.9371	4.47651	0.333174	2.44227	0.164321	2.43917	3.40476	0.608525	1.16303	1.23308	1.7936	1.26812	2.90469	3.10689	3.46195	1.45899	7.00138	1.7623	0.576898	3.50651	2.09099
ATP2A1-AS1	2.09123	1.71113	0.714944	0.521334	0.858292	1.75066	0.387379	1.40097	0.252743	0.444488	0.832184	0.734058	0.506658	1.99221	2.55281	2.48226	0.707598	0.906719	0.139126	1.21169	1.60808	3.72495	0.908282	0.690623	1.78434	0.998513	2.79495	0.514995	0.703109	2.30739	0.567673	2.65139	0.809929	1.71616	1.34599	1.94404	2.74947	0.566549	0.77476	0.902132	0.920287	1.54935	0.34562	0.653975	0.6135	6.89974	0.543838	2.34384	0.0703165
AC097641.2	0.534417	0.614279	0.0998114	0.280731	0.297494	0.199967	0.811214	0.555876	0.529271	0.698105	1.23233	0.240605	0	0.568896	0.484154	0.097465	0.493929	0.843897	0.349613	0.806	0.195532	0.633787	0.64504	0.37189	0.348749	0.537685	0.14047	0.597298	6.09568	0.543593	0.611367	0	0.56536	0.552896	0.934605	0.293115	0.373472	0.622868	0.405608	0.125944	0.462523	0.608345	0.0868518	0.691956	0	0.270915	1.18441	0.519699	0.397576
AC093010.2	3.05224	5.10338	0.606834	5.43069	4.73757	2.56968	13.9292	6.68243	4.11009	1.42764	6.91439	5.00909	1.4426	3.45878	10.5868	3.21873	4.17689	3.77809	2.05312	4.45484	4.1608	3.28743	2.49564	1.02774	8.15088	5.65887	3.43554	9.61511	25.293	1.85277	5.27982	1.4385	2.03112	2.06274	2.43524	0.891041	7.586	3.79921	3.16099	1.9839	4.76771	2.62266	1.38011	2.35446	3.08887	8.58495	4.93494	2.58518	3.74786
AC092794.1	0.284043	0.367301	0	0.0746043	0.266824	0.318848	0.388045	0.0738621	0.464158	0	0.77407	0.223793	0	0	0.192996	0.116556	0.27565	0.13456	0.209047	0.214195	0.57159	0.427551	0.197792	0.164717	0.397201	0.321502	0.11199	0.39683	8.94482	0.28892	0.121853	0	0	0.352637	0.532225	0.155791	0.148875	0.212821	0.323371	0.301227	0.147499	0.0970007	0.242349	0.344789	0	0.0719958	0.472136	0	0.598717
AC012615.1	2.068	1.12452	1.14088	2.17266	2.07215	2.17855	1.71927	0.794231	1.17214	0.797957	2.41435	1.04565	1.63722	1.91016	1.38351	2.45441	1.74666	1.40169	1.06149	2.71907	2.6075	3.46547	2.12683	0.516594	1.3525	1.24839	2.48369	1.03121	3.72361	3.23617	0.636939	1.85932	1.25206	7.66274	2.25739	1.6752	2.06775	1.55741	2.75277	1.97943	2.0982	2.17299	4.48287	1.51389	0.688357	2.19346	1.83872	1.60884	1.79883
AC019131.2	0.665053	0.778086	0.319396	0.6488	0.297494	0.58657	0.721079	0.494112	0.931517	0.223394	1.11532	0.363581	0.475326	0.364094	1.71068	1.37751	0.5532	0.472583	0.512766	0.764207	0.556181	1.45609	0.449874	0.418721	2.12571	1.07537	0.674257	0.663664	5.37127	0.74895	0.407578	0.777322	0.422135	1.35644	0.925704	0.625312	1.86736	0.450838	1.51427	0.738873	0.46869	0.25956	0.416889	0.461304	0.205558	0.602034	0.315843	0.600541	0.400521
AC003102.1	1.02704	1.75308	0.345272	2.00697	0.437369	1.12983	0.44899	0.491411	1.59897	0.708375	2.48886	0.35142	0.352344	1.25949	0.223307	0.292201	0.774575	1.00228	0.665169	0.743507	0.330682	2.67588	1.30448	0.56223	1.05704	1.54999	0.599302	0.883875	1.69099	0.438765	0.892944	1.1524	1.01697	0.293266	0.923722	1.05902	0.818223	0.564314	1.21602	0.493761	0.362662	0.841766	0.370545	0.658252	0.711074	0.770555	0.977016	0.719106	0.468625
AL591895.1	22.9799	15.7665	3.85937	19.5888	11.156	8.13199	27.3289	23.5939	13.0554	1.30313	53.2764	76.1915	2.03711	11.833	15.8157	5.19813	31.0187	41.9698	5.94342	23.165	21.552	10.0106	34.4021	7.05214	11.625	10.9927	5.05692	17.2553	22.2625	13.771	28.938	7.77322	9.6488	12.9009	34.5952	14.0695	7.59394	14.3556	19.9018	6.71702	10.5455	6.16456	4.22679	13.2048	5.65283	13.6662	17.7358	9.70104	13.7826
AC083799.1	5.42717	6.44048	4.93661	5.8211	3.98184	6.93336	5.10144	5.14908	6.04509	2.77646	7.9972	5.92963	4.47941	12.1831	9.75117	9.54172	5.61624	3.7866	11.5872	10.5026	16.2843	3.67907	17.6341	9.08084	7.03674	9.80122	8.20099	8.01999	15.1803	3.9959	4.62399	7.43154	3.28629	3.77768	8.0332	7.52264	5.30823	8.89264	5.91493	6.29333	5.80157	2.17132	8.76841	3.68257	4.32349	9.94586	5.87659	5.47644	5.36082
AC112496.1	0.477996	0.348674	0	1.08163	0.368426	0.577841	0.178602	0.458944	0.39328	0.345823	0.86328	0.165541	0.105118	0.0939387	0.449694	0.0402347	0.16312	0.522556	0.432973	0.221817	0.591932	1.00629	0.163865	0.170578	0.205668	0.369937	0.521889	0.205476	2.62577	0.261801	0.210316	0	0.840193	0.365187	0.440932	0.242002	0.11563	0.220395	0.267903	0.103982	0.496431	0.100453	0.322681	0.321353	0.318212	0.37279	1.09071	0.214538	0.765912
AC093157.1	2.05186	2.55921	1.54919	0.840874	1.53104	3.07104	1.23701	0.908192	1.28844	0.205302	2.69061	1.55275	2.51698	2.41661	0.454832	3.17681	0.823122	0.978921	1.41372	1.62411	4.68543	2.4294	1.83211	0.141772	1.84774	1.65445	1.96223	0.878281	4.35893	1.90946	1.14036	2.04106	1.4779	1.31885	1.22884	2.2029	2.33394	1.17029	1.89528	1.91364	1.82873	0.516836	2.92312	1.86536	0.629701	0.87049	1.13873	1.96705	3.50041
AC002401.3	2.72391	0.0404866	0.526278	0	0.235291	0.421749	0.513277	0.0976995	0.390698	0.147237	0.511942	1.7761	0.134264	1.07987	0.957304	0.77086	0.416697	2.35831	0.276512	0.566642	0.756058	2.05648	0.523249	0.130725	0.525389	0.330757	0.148132	0.209959	2.88802	0.0477703	0.214905	0	0.119239	0.0583054	0.234663	0.618206	0.344613	1.97053	1.1121	0.265628	0.536527	1.15475	0.457946	0.273637	0.406444	0.0476154	0.096078	1.18743	0.512431
AC087741.1	0.980356	0.365185	0.0994606	1.09355	1.39129	1.26805	0.391933	0.226605	0.67125	1.49249	2.94313	1.93624	0.103804	1.22656	0.646925	0.141269	0.890422	1.33785	0.308795	0.884295	0.649484	0.976047	1.54176	0.213366	0.604781	0.543913	0.203602	0.523054	3.78541	0.512957	0.299994	0.339512	0.55313	0.305528	1.52398	0.354042	0.262203	0.471555	1.00678	0.547643	1.59638	0.73847	0.342253	0.560238	0.453896	1.15757	0.940897	0.745422	0.592267
AC090948.3	0.412533	0.808261	0	1.41843	0.720248	0.0841967	0.865295	0.156035	0.713123	0	1.03775	0.101307	0.428866	0.47907	0.968307	0.205189	0.499128	0.639585	0.147206	0.603321	0.274431	0.985321	0.376056	0.173984	0.923006	1.43383	0.591453	0.502988	8.03458	0.305175	0.643544	0.350672	0.666529	0.325918	0.262345	0.164556	0.589693	1.01157	0.819755	0	0.389493	0.51229	0.292554	0.254931	0.973694	0.380232	1.22757	0.437641	0.558002
AC108449.2	1.27279	0.774525	0.587296	0.629271	0.593909	1.17662	1.18194	1.55753	1.46815	0.46945	1.78923	2.62922	0.321067	0.956405	0.661326	0.245781	0.539743	1.13498	2.13061	1.35501	1.47924	0.942555	1.79346	2.32716	1.04697	1.01693	1.88922	1.38071	59.2591	1.3708	1.02781	0.525054	1.61578	0.511228	1.72086	1.39619	1.49118	1.98209	1.43197	1.05866	1.32188	0.920452	0.182515	2.32658	1.29591	0.834995	2.75702	1.01931	4.12173
Z68871.1	0.784252	0.550303	0.122628	0.42155	1.75135	0.81893	0.73088	0.341474	0.541884	0.171538	0.336452	0.689748	0.104283	0.605751	0.669183	0.279405	0.222508	0.777607	0.286356	0.330083	0.480461	1.07816	0.243844	0.21999	0.428472	0.568848	0.805379	0.713454	8.32126	0.48234	0.438155	0.170538	0.555679	0.317	1.31229	0.24008	0.458847	0.692372	0.332219	0.257891	1.17439	0.548101	0.409039	1.2752	0.947053	0.203406	0.522366	0.496611	0.452278
SNHG20	3.21427	2.6624	1.60415	1.97742	2.26336	1.68131	2.93751	1.17189	2.26049	1.30898	4.31792	1.37253	1.28839	2.53978	1.68413	0.95727	2.89603	4.84123	0.741386	3.29178	1.67797	4.46187	2.71727	0.467334	2.02404	1.59363	3.05196	1.56291	4.36469	2.39311	1.23581	1.58021	1.51439	2.91265	4.08635	1.52668	3.46666	2.02596	3.42844	1.83673	3.58602	3.67551	1.35709	1.73766	2.06481	3.4134	2.57605	1.93345	4.07579
AC026347.1	0	0	0	0	0.763479	0	0.6662	0.380423	0.651987	0	0.613355	0.164662	0	0	0	0	0.202817	0.693041	0	0	0.535262	0.200189	0	0.169673	0.409152	0.367973	0.576798	0.204385	68.1978	0	0	0	0	0.681089	0	0.401196	0.383387	1.27881	0.333101	0	0.189921	0	0.178315	0.710326	0	0	1.12233	0	0.362783
AC116407.2	1.2014	0.86999	0.32311	0.605856	0.501588	0.647335	0.758642	0.149957	0.28556	0.677973	1.22903	0.692345	0.0686934	1.10498	0.88161	0.157757	1.25251	1.79848	0.235786	0.628138	0.843972	0.315646	0.29448	0	0.887051	0.556024	0.53052	0.56396	4.0038	1.6864	0.192415	1.12337	1.9522	1.1634	0.36018	0.316291	0.730442	0.45608	0.656519	0.475659	0.47414	0.853381	0.820043	0.840002	0.415896	0.828286	0.884811	0.0467326	0.0953361
AC004477.3	0.490335	0.483094	0.156991	0.515149	0.204716	0.629049	0.59544	0.801467	0.790856	0.439214	0.616733	0.157685	0.100129	0.178961	0.809111	0.344927	0.388446	0.763226	0	0.28172	0.256291	0.536777	0.546308	0.162483	0.705267	0.563809	0.110471	0.274015	3.82122	0.106876	0.160268	0.163746	0.177849	0.173928	0.805012	0.384196	0.440571	0.314903	0.382784	0.198095	0.254623	0.287056	0.204911	0.170057	0	0.674686	0.286606	0.885543	0.208447
CRNDE	5.20736	2.39105	0.267583	0.559632	3.49694	0.865991	2.53166	1.14634	3.1107	0.97896	3.23442	0.165393	0.525123	0.703914	6.40245	0.422088	4.58366	6.63926	4.07354	2.27161	0.551082	0.854583	4.226	2.21555	0.462342	2.56878	2.04225	0.759586	4.66389	0.0840757	2.67915	0.901693	0.862764	2.54263	1.21148	1.45072	1.80993	5.53249	0.401498	2.33752	1.10644	0.30109	1.9881	0.347823	0.397411	0.744916	0.995795	4.75136	5.96698
AC010761.1	1.56303	2.9525	1.18486	1.93191	0.710146	2.47701	1.61894	1.29107	2.04879	1.153	4.0668	1.73856	1.64283	2.76006	3.02986	0.754568	1.32564	3.74581	1.71423	2.35733	0.740079	1.66074	3.32924	0.767773	1.38857	3.39955	2.06627	1.54141	15.2292	1.7769	1.49883	2.14928	2.56783	3.02488	4.22654	1.96671	1.22884	1.67629	3.85197	0.910048	2.19624	2.76306	1.05343	1.74105	2.58605	1.98089	2.72737	2.90584	2.55361
DICER1-AS1	0.505222	1.57943	0.47283	2.09982	1.0987	0.68554	1.55739	0.496635	0.48826	0.504766	1.82956	0.349939	1.46024	0.638289	0.452674	0.45564	0.751218	0.636483	0.294194	1.52952	1.72256	1.36749	0.884547	0.180294	0.552773	0.53624	0.542859	0.583283	0.958151	0.310596	0.444591	0.311478	0.324208	0.461806	1.28718	0.499393	0.808956	0.499174	0.485422	0.376817	0.859135	0.652214	0.812048	0.539138	0.480481	0.681097	0.61333	1.40374	1.06286
AC131009.3	2.73602	3.22764	1.93641	2.26932	2.34471	6.46584	1.74868	3.14545	2.13921	11.9636	5.07139	1.75046	2.67593	3.31109	3.71803	1.18181	2.07622	2.86513	1.55438	4.19881	2.31823	3.78336	3.85053	2.13776	3.46354	2.60786	5.33689	1.28756	14.854	3.0027	2.22393	2.35634	3.47332	2.32409	5.03666	3.00128	2.18878	1.94208	4.5903	3.05426	7.62728	3.7374	1.96582	3.21627	3.73871	2.70097	3.68243	3.78094	3.57095
FAM160A1-DT	1.44303	0.7464	0.905551	0.727704	2.60265	1.0367	0.630843	0.48031	1.57776	0.361922	1.0648	0.779613	1.15512	1.03228	0.862821	0.947425	0.512141	1.75003	1.01954	0.696432	1.09818	2.14839	0.83603	0.535559	0.774875	1.45185	1.82062	1.22574	6.29754	1.17424	0.396193	0.26986	0.439654	0.931583	1.03828	0.253269	1.8152	0.92262	0.525704	1.14264	1.25889	1.41924	0.73169	1.2892	1.99816	0.175565	0.944677	0.785839	0.801569
AC017074.1	3.64661	1.20666	1.81618	0.154794	3.3525	3.47322	1.69974	0.229881	4.59645	0	2.16205	3.11771	3.36977	2.54087	5.50606	3.7485	0.490231	10.0859	0.289163	0.88885	2.91103	5.24202	3.40625	0.581	3.21414	1.66769	4.35683	2.38777	3.4342	4.57096	2.3176	1.89431	0.467606	4.39005	4.01227	2.02028	0.386121	9.89864	5.03214	2.81253	3.13692	6.94359	5.35168	2.79002	1.91267	1.75523	0.527487	3.51036	3.50755
DCST1-AS1	2.79041	2.03713	7.43704	1.63748	1.32244	3.78137	0.763186	1.93497	1.07554	2.83726	1.5388	1.06389	2.94663	1.47719	0.478264	2.00811	1.78439	0.643087	2.07216	1.31435	1.10373	1.56863	1.73653	1.63274	1.04055	1.79577	2.22018	1.37674	0.398942	2.17349	1.92682	0.587652	1.34036	1.49806	1.85903	2.15094	2.10816	0.301367	0.915826	0.853111	0.992118	2.3351	1.96103	1.2206	1.52293	1.29987	1.28571	1.12454	0.847818
AL034550.1	0.586811	0.198737	0.375761	0.264217	0.839982	0.517562	1.29794	0.0435981	0.622672	0.065704	1.12469	0.339677	0.659066	0.588975	0.427194	0.114665	0.139462	1.25095	0.164524	0.379294	0.460076	2.06483	0.303548	0.0972262	0.867477	0.337371	0.694088	0.655857	6.81802	0.767425	0.599379	0.58789	1.22384	0.156112	1.23567	0.0919576	0.0659069	0.523419	1.18342	0.118536	2.28541	1.37414	0.183921	2.64571	0.544123	0.212482	1.82217	0.529889	0.748378
AC090517.2	0.425438	0.340563	0.136213	0.319262	0.101498	0.34112	0.405925	0.126435	0.686184	0.381083	0.968288	0.246266	0.260631	0.698738	0.784614	0.465539	0.337034	0.892545	0.11928	0.427759	0.578162	0.232867	0.541717	0.310152	0.509936	0.305742	0.239625	0.271712	4.8225	0.401832	0.139056	0.568294	0.0771549	0.414997	0.0303681	0.666693	0.605245	1.03218	0.664243	0.257815	0.441846	0.581148	0.533373	0.324609	0.525986	0.924299	0.404093	0.295515	0.211001
AC009269.5	0.140572	0.393849	0	0.295372	0.117378	0.157797	0.170704	0.292434	0.0417656	0.110177	0.206277	0.126577	0	0.089785	0.334296	0.115367	0.0389767	0.133187	0.0689713	0.0706697	0.257163	0.153887	0.430702	0.0326072	0	0.17679	0.110847	0.235669	14.2215	0.107239	0.361829	0.657211	0.0892268	0.698078	0.105359	0.154201	0.0736782	0.0702164	0.320072	0	0.109495	0.192022	0.102804	0.477779	0	0.64135	0.0718951	0.205051	0.104578
LINC01106	1.58668	0.809147	0.233733	0.219133	0.933019	0.367928	1.3569	0.18596	0.717092	0.256894	1.06187	0.898813	0.212964	0.685136	1.77151	0.603201	0.487448	1.25629	0.570169	1.31822	0.74134	0.424048	0.962749	0.753373	0.683346	0.697013	1.33928	0.599451	2.51208	1.34115	0.698789	0.731366	0.0945663	0.832333	1.71217	0.653714	0.937046	1.03441	1.41118	0.421327	1.02896	0.508782	0.377715	0.629345	0.967025	2.03164	0.243832	0.970704	1.64776
AL031775.1	1.67736	2.26944	0.156637	0.342658	0.505773	0.784538	0.877001	1.16314	1.24591	0.146075	1.32836	0.67127	0.133205	0.595192	1.86784	0.892239	1.16271	0.993268	0.320052	0.609018	1.29561	0.867108	1.97266	1.18886	1.12067	0.984442	0.551112	1.19774	5.31454	0.710899	0.772882	0.326753	1.00554	0.983369	0.628589	0.715548	0.341893	0.698206	0.891149	0.988243	0.871025	0.381879	0.249883	0.588201	0	1.58253	0.691068	1.13275	1.17854
AC008870.2	0.343057	0.55669	0.045227	0.508825	0.471806	0.724881	1.3723	0.587723	1.2471	0.253063	1.06603	0.399755	0.0576917	0.41245	0.274228	0.176655	0.492385	0.84126	0.356442	0.689857	0.413469	1.21501	0.629534	0.224684	0.722409	0.873038	0.668331	0.631518	6.20473	0.55421	0.438624	1.32084	0.512357	0.501062	1.27048	0.354181	0.253844	0.503995	0.698407	0.114137	0.859282	0.661575	0.37387	0.568296	0.174644	0.654712	1.34171	0.274737	0.260219
AL121839.2	0.116074	0.654269	0.0533631	0.831747	0.260944	0.728326	0.459006	0.736792	0.63668	0.158625	1.81683	0.742341	0.229736	0.33457	0.420627	0.156326	0.505041	0.346845	0.531545	0.664334	1.0149	0.423559	1.7409	0.706941	0.339615	0.862402	0.483462	1.04118	3.82577	0.393556	0.75927	0.50093	0.937017	0.12563	0.871459	0.626843	0.199673	0.276517	0.590927	0.791183	0.302922	0.300852	0.22927	0.381507	0.566668	0.540139	0.5693	0.468874	0.755768
AL158801.3	0	0	0	0.239227	0.0475334	0	0	0	0.0676534	0	0	0	0	0	0	0.0622917	0.0631358	0	0.111722	0	0	0	0.190273	0	0	0.057274	0	0.063624	23.1493	0	0	0	0	0	0.113776	0	0.0596732	0.0568695	0	0	0	0	0	0.11056	0.492659	0	0	0.110716	0
LINC00997	0.984006	1.67638	0.157525	0.295372	1.34333	0.841585	1.02423	0.92604	2.24606	0.391741	1.82048	0.499275	0.446533	0.758184	1.50699	1.00839	2.86695	2.14578	0.459809	0.61247	0.902927	2.51348	1.87072	1.01444	1.48523	2.22362	1.49028	1.0736	3.12934	0.317746	1.64387	0.474652	2.3199	0.339344	1.27211	0.771005	0.851392	1.41993	0.782397	0.530051	1.36261	0.832094	0.464523	1.53193	0.946218	1.21936	0.591137	1.42776	1.1155
ITGA6-AS1	0.115121	0.165405	0.0430014	0.201577	0.16021	0.0430755	0.0931979	0.279401	0.205222	0.0601524	0.128708	0.0172765	0.109705	0.735286	0.0521465	0.0419905	0.0851191	0.163608	0.0753113	0.0771658	0.0561603	0.084016	0.0641308	0.0356045	0.300501	0.212345	0.151296	0.15011	14.5772	0.0780647	0.0658482	0	0.0487144	0.166741	0.191739	0.168376	0.181014	0.134174	0.279595	0.32556	0.139487	0.209673	0.149672	0.0745282	0.332099	0.155623	0.510275	0.261217	0.0570954
AC073508.3	2.22806	2.32248	0.685386	1.31575	1.53212	0.62118	1.66229	1.24207	1.50568	0.502202	2.19796	1.74398	0.249794	1.63701	2.5726	2.27872	2.58416	2.93883	1.429	1.75703	1.25743	2.34343	1.80095	1.08093	2.68803	1.75818	1.51577	1.09049	1.3866	1.61456	0.483119	1.15741	1.51591	1.24746	0.916821	0.894562	1.8013	2.00762	1.24672	0.9472	2.10225	0.5172	1.36319	0.947477	0.882203	1.68315	1.80239	1.2462	1.6756
CTBP1-DT	2.2276	1.73357	1.19038	2.09325	1.92625	1.15091	1.93496	2.16038	2.3616	3.00724	3.10428	2.84574	2.13793	1.78904	2.14018	1.86216	1.94014	2.46608	1.92403	2.84819	1.16406	3.23699	2.25225	1.78245	2.5482	2.15349	1.65863	1.29654	2.58947	1.69871	1.05199	2.10022	1.1003	0.688928	1.90131	1.54789	2.78385	1.12722	1.5499	1.34512	2.10769	1.47272	1.64907	1.25225	1.37214	1.75215	1.99208	2.77013	2.30398
AC005332.5	0.43066	0.879306	0.135466	1.31767	0.775985	0.474949	1.36707	0.911623	1.04159	0.56849	1.83726	0.823188	0.216001	1.23539	1.01646	0.256296	1.13963	1.05229	0.207595	1.41298	0.276438	2.44823	2.04555	0.350512	0.667733	0.813375	0.762596	0.565777	4.63119	0.453424	0.553173	0.565177	0.479574	0.16884	1.31377	0.464125	0.427684	0.211342	0.908325	0.320501	0.721909	1.01143	0.250489	0.594298	0.588489	0.727723	1.1979	0.484926	0.397205
PRKCZ-AS1	0.583935	1.52046	0.667712	2.37882	1.2538	0.561845	1.67869	0.818106	1.77034	1.30764	2.52814	1.00867	0.953942	1.82677	0.987852	0.469451	1.38779	1.77267	0.444376	1.70145	0.558105	2.3091	1.67295	0.751883	0.986543	1.31889	1.09006	0.905707	1.04015	0.557595	0.422621	0.390006	1.14976	0.147949	1.703	0.418317	0.599623	1.27386	0.976828	0.370715	2.01739	2.63714	0.244027	0.867937	1.34075	0.821599	2.70614	1.62244	1.7613
AC018809.2	0.6216	0.573145	0.278626	0.840455	1.00648	0.533943	0.905809	0.393558	0.55887	0.389755	1.12403	0.457504	0.834454	0.718092	0.470096	0.283905	0.377675	0.732334	0.318246	0.597818	0.435084	1.02367	0.650401	0.361092	0.616778	0.484005	0.596713	0.507461	11.5586	0.472829	0.49468	0.429602	0.466603	0.570395	0.869657	0.415048	0.572273	1.06377	1.31933	0.305719	0.606277	1.07799	0.353132	0.257198	0.37423	0.389094	0.586068	0.483584	0.659472
AL139407.1	0.175865	0.136448	0.118245	0.0739059	0.146848	0.513277	0.149494	0.146341	0.501614	0	0.575118	0.190027	0.0502777	0.179723	0.143392	0.0192442	0.429109	0.549862	0.13806	0.106095	0.154429	0.346539	0.29391	0.163175	0.314786	0.495433	0.221883	0.491394	16.2918	0.0894422	0.080475	0	0.178606	0.109168	0.281196	0.154332	0.184352	0.210829	0.256275	0.0994691	0.200912	0.0960926	0.0342972	0.222015	0	0.124813	0.323803	0.0342043	0.157
Z69706.1	1.01998	1.10727	0.169333	2.1432	0.567794	0.508874	6.7436	1.02165	1.07751	0.710612	2.09068	0.782369	0.108	1.44772	0.975388	0.578732	1.46644	0.60847	0.148282	0.987567	0.22115	3.26706	0.757611	0.455666	1.18332	1.4063	0.417045	1.09778	0.974198	0.422684	0.64825	0.529854	1.05506	0	1.58558	0.828795	0.673206	0.452877	1.72031	0.106834	1.4909	7.22451	0	0.550276	0.653876	1.14904	1.62296	1.1021	1.46141
BACE1-AS	4.22584	3.95675	0.906311	3.35632	1.89092	1.86114	3.29015	2.18724	2.57116	1.33118	3.49258	3.42277	1.84975	2.42788	6.92406	1.57088	2.62372	2.68197	1.82538	4.47252	1.27243	4.20553	4.59558	1.76347	2.7822	3.25487	3.95405	2.35023	5.85589	1.13115	2.79881	1.41796	2.25878	1.30531	5.21309	1.81873	1.84397	2.5855	3.57253	1.1436	2.2889	1.10478	0.867499	1.82603	3.49971	3.30046	1.88208	2.79207	3.6502
AL117382.1	1.95765	0.937583	0	0	6.90185	3.41838	17.9617	0	3.36059	0	3.28306	2.74205	0.621856	2.77861	4.43383	3.33228	5.54864	11.9531	0.853792	0.437408	7.95851	16.9065	3.15051	0.201821	7.54347	0.218847	2.05826	3.40355	28.9096	3.31878	0.995348	0	3.3136	10.5318	8.69487	0	0.912058	14.1246	4.35837	0	21.9129	8.91385	3.60572	8.44914	0	0.441069	1.11248	3.80748	11.4353
AC022306.2	2.29956	1.84474	0.429482	0.671093	0.453367	2.07941	1.66773	0.7973	1.21462	0.40052	2.59775	1.26537	0.273924	0.163195	2.34369	0.384437	1.4169	1.02885	1.19095	2.56901	2.61757	1.4335	3.06024	0.740843	1.03616	0.642673	0.705173	1.10659	9.12324	0.747195	2.77682	0.44796	2.67598	1.14989	1.08518	0.700697	0.703074	1.11673	0.581769	0.451608	0.663403	0.61079	0.218002	0.837405	0	0.777154	0.751398	0.621175	2.7562
AC108863.1	0	0	0	0	0	0	0	0.623011	0	0	0	0	0	2.29537	0	0	0	0	0	0	0	0	0	0	0	0	0	0	27.9216	0	0	0	0	0	0.29928	0	0	0	0	0	0	0	0	0	0	0	0	0	0
MAPKAPK5-AS1	9.41166	14.3835	14.1567	10.7317	10.0137	15.1535	9.57719	7.2272	7.42107	11.514	12.6587	7.45083	17.7229	9.79793	14.4696	12.1255	7.61608	10.3107	8.87254	14.1537	12.0177	12.0219	11.5617	7.10825	7.72252	7.98935	7.03013	10.9326	7.35694	13.8229	8.98095	7.38286	6.39207	23.201	9.14385	12.0168	11.6347	9.25808	10.8155	11.9939	11.7521	8.50514	11.6322	8.0004	13.1198	13.156	8.71331	10.6881	7.17851
CFTR-AS1	0	0.24182	0	0	0	0.20992	0	0	0.111123	0	0	0.0841935	0	0	0.635315	0.102316	0	0.26577	0	0	0	0.204718	0	0.0867557	0	0	0.294924	0.104505	40.6203	0.0951082	0.213932	0	0.4748	0	0.186881	0	0	0	0	0	0	0	0.18235	0.181599	0.809209	0	0	0	0.0927478
AC092953.2	0.443436	0.560672	0	0.372701	0.419641	0.331848	0.753883	0.430493	0.878332	0	0.966757	0.372668	0.0845154	0.377636	0.923978	0.388187	0.688533	0.364119	0.290094	0.713369	0.822037	0.93851	0.724614	0.164575	0.661433	0.803065	0.652714	0.561694	3.22535	0.24056	0.777838	0.276423	0.67552	0.146806	0.945365	0.454	0.247913	0.531595	0.753886	0.0836024	0.460538	0.161529	0.230611	0.660278	0.511688	0.329697	0.181435	0.517468	0.879711
AL355075.4	0	0.111687	0	0.204168	0.0270449	0	0.0393316	0	0	0	0	0.0291642	0.092596	0.0827485	0	0.0708837	0.0359221	0	0	0.130263	0	0	0.0360862	0	0	0.032587	0.30648	0.0361999	44.8462	0	0	0	0.0822341	0	0	0.0710582	0.067904	0.0323568	0	0.366383	0	0	0.37899	0	0	0.0328382	0	0	0
MIR17HG	0.698273	1.07129	0.159149	0.808213	0.578119	1.14254	1.91867	0.233897	0.499321	0.148417	0.382073	0.602109	0.084588	0.604737	1.29468	0.479175	0.570989	2.01839	0.824574	1.04717	0.831404	1.72964	0.764795	0.269037	1.1254	1.30982	1.19456	0.714295	17.1149	0.403284	0.406177	0.719318	1.42732	2.74029	1.82139	0.324564	0.148875	1.2119	1.08868	0.0836743	0.866556	1.47118	0.934777	0.62062	0.716979	0.473972	0.871635	1.26601	1.24439
AL162274.2	0.622414	2.03896	0.418486	0.915476	0.623661	0.69868	1.13375	1.68326	1.33147	0.780532	0.782858	0.392311	0.711762	1.11312	0.76123	0.408649	1.1045	1.06148	0.244308	0.750972	0.546548	0.681365	0.485424	0.462	0.487409	0.939329	1.07976	0.904343	0.617338	0.12662	0.21361	0.581988	0.948169	0.540905	0.808597	0.136551	0.456716	0.435257	0.566874	0.352037	0.517135	1.36035	0.788991	1.20884	0.53866	2.77661	0.954992	0.484217	0.617387
AC090114.2	0.20506	0.492451	0.347967	0.93561	0.716701	0.960205	1.1846	0.487528	1.66762	0.321441	0.926053	0.841446	1.05523	2.31262	0.820055	2.0227	0.659543	1.54596	0.712906	0.895403	0.943197	0.779271	0.362284	0.440321	0.989703	1.10525	0.674512	0.933119	1.1564	0.831341	0.351878	0.725876	0.490887	0.512796	0.775777	0.379185	0.629513	0.968676	0.99784	0.770448	1.25043	0.65626	1.26828	0.603082	0.811274	0.650442	0.859989	1.43007	0.720629
MCF2L-AS1	15.8754	1.20095	6.30943	12.3795	4.72564	14.0741	6.90777	2.5358	4.07003	8.27999	7.25214	6.63781	2.32322	8.6012	7.6907	5.30363	8.30467	8.44182	3.47453	7.58706	3.69534	13.1534	4.1713	2.01963	4.25329	1.0512	5.35523	2.8545	3.97247	3.15874	3.51937	1.76395	11.4952	3.6752	4.58251	5.60321	10.4352	9.82892	4.70505	4.18588	4.18973	27.0379	4.13181	4.19935	15.0704	11.5641	2.73121	11.12	10.4214
AL158206.1	0.567869	1.15134	2.54542	2.27594	1.72107	0.897155	2.72006	1.96891	1.57472	1.05501	5.95211	1.12682	1.11238	3.30464	3.28682	3.1415	2.25101	1.27534	1.40343	2.60107	1.95459	2.03764	9.67785	0.78058	2.07054	5.50181	2.10627	3.37324	13.5594	1.6045	15.7236	2.50744	1.0947	1.52751	4.10904	10.036	5.72125	1.90152	2.04963	6.63191	2.18433	0.40222	0.738307	0.949722	3.64041	1.85518	1.04341	2.55662	1.63769
TP53TG1	14.2407	9.42074	7.69611	3.6077	9.86702	17.3688	13.6138	6.38723	16.2761	2.59643	20.664	10.6402	10.6834	12.4888	8.31722	22.3024	8.26672	14.813	7.29437	12.4296	25.7193	20.8523	2.49809	1.08703	18.2813	12.1938	13.3797	20.1155	3.92683	13.0469	20.3351	9.82154	13.3343	14.3695	14.7358	6.86895	9.80374	14.6705	9.12495	20.3934	7.67816	4.96666	22.2178	19.5959	11.8874	10.7519	7.02506	11.6681	17.0109
LINC02542	5.35457	0.520119	1.23951	0.897974	4.4501	0.903014	2.07586	0.941338	2.36021	0.788128	0.147556	1.01862	0.646821	2.76171	1.05901	0.770235	2.28625	2.45326	1.97349	0.556072	3.67911	2.66942	0.700212	0.209923	2.16547	2.20045	7.61205	0.0842902	7.92896	5.1908	0.40262	1.29283	0.574438	0.280887	3.06489	0.110304	0.711505	0.753417	1.74007	2.63043	4.3601	0.412076	1.86298	0.781186	1.52293	1.07048	2.03143	1.76015	0.0498717
AC100814.1	1.60721	2.57314	1.02917	0.964882	0.958591	2.06188	2.78817	0.955284	3.27442	0	4.42808	1.44719	1.31281	1.75978	6.86422	0.75373	2.29183	0.652614	0.450613	2.30854	4.36834	5.27831	4.34878	1.2782	2.31171	3.00307	1.0863	1.5397	24.1393	1.86835	3.93992	2.14689	2.91474	6.27107	5.2773	3.02234	1.44409	2.06436	2.50936	1.94794	2.62302	1.25454	0.671654	1.33778	1.98706	1.6295	0.704572	5.35867	2.96071
AC107952.2	1.23304	0.476508	0.381173	1.16143	0.42604	0	0.826125	0.353809	0.202125	0	0.285222	0.191428	0.243112	0.217257	1.32893	0.93053	1.13177	0.604272	0.500681	1.28252	0.248908	3.58404	1.32643	0.236704	1.42698	0.299451	0.201167	0.427695	2.19295	0.129746	0.680974	0	0.32386	2.53376	1.01977	0.186564	0.267425	0.509719	0.851944	0.240486	0.927331	0.116161	0.331681	0.701922	0	0.560412	0.0869842	1.15774	0.843508
GAS6-AS1	6.84577	3.85901	0.258404	0.575376	0.575235	1.53368	4.56437	0.443729	2.36024	1.50913	9.79357	0.687794	0.716925	1.86313	0.591466	0.350107	1.46736	8.43328	0.226281	3.70964	1.26555	17.5127	2.75543	0.75419	2.44424	1.47903	0.281842	0.399476	6.1181	0.601043	2.77646	0.673804	6.05961	1.04851	3.93188	1.02445	0.302154	1.4801	2.32595	1.57324	2.20927	6.14234	0.101184	1.57029	4.78956	1.04622	0.916956	1.60895	0.457464
MIR100HG	0.127753	0.282843	0.136653	0.29284	1.20736	0.202074	1.31867	0.604015	0.127673	0.355006	0.0340848	0.0627459	0.348631	0.348644	0.402452	1.75062	0.724549	0.401637	0.17095	0.0700639	0.212465	0.12714	0.0355842	0.269397	1.55262	0.8939	0.586118	1.48302	4.6365	0.378027	0.222544	0.678727	0.0884621	0.432559	0.136373	0.503228	1.8566	0.353874	0.327906	0.0985327	1.32379	0.0634587	0.512447	0.171992	0.402046	0.556372	1.07512	0.0395293	0.593289
AC073487.1	0.15625	0.74085	0.0875472	0.738709	0.13047	1.31547	0.711537	0.325049	0.324966	0	0.360302	0.281388	0.335026	0.399195	0.371581	0	0.606534	0.185051	0.306655	0.785515	0.285844	0.427624	0.435217	0.181219	0.131099	0.353713	0.308025	0.349271	6.97394	0.397333	0.223436	0.365255	0.198357	0.436464	0.585548	0.257099	0.0409478	0.156095	0.782693	0.331407	0.567968	0.426876	0.0761801	0.531066	0.338063	0.158418	1.23866	0.0759736	0.464966
AC000120.1	0.22461	1.54905	0	0	0.18755	0.504265	1.90929	1.40177	0.266937	0	1.31838	1.01124	0.642134	1.72153	1.52614	0.245781	0.996448	0.425618	0.440817	0.451671	0.657442	0.491768	1.25125	0.625207	0.502546	1.12992	0	0.502077	36.5357	0.456933	0.513903	0	0.570276	1.11541	0.89784	0	0.4709	0.448775	0.409135	0	0.466545	0	0.438035	1.52682	0	0.683177	1.83801	0	1.33678
NOP14-AS1	0.640459	1.15129	0.875399	3.55444	0.729035	0.825326	1.30438	1.17104	1.13319	4.50202	1.52682	1.38613	1.59288	1.35744	0.671288	1.56193	2.24564	1.4558	1.40351	1.55935	0.63469	1.61918	1.39514	1.1645	1.40405	2.82889	1.27276	1.00471	2.03389	1.07797	1.0448	1.38302	0.780235	0.552665	1.33459	1.3484	0.873079	1.02142	1.49097	0.576665	1.09766	1.33388	1.57948	0.911996	1.14335	1.6714	1.58639	1.65899	0.928715
MALAT1	5.36017	6.82856	5.36389	74.7186	11.7363	82.0066	19.8484	26.9563	14.1935	8.65761	26.2947	13.8185	11.3969	102.186	8.24626	2.06619	4.83496	16.2911	4.68318	8.66198	3.83772	21.7092	16.5566	3.63094	7.02094	11.0376	21.9581	12.3299	1863.39	5.82191	6.66389	35.5984	75.9504	3.12951	16.4801	15.11	5.23288	8.09947	110.131	19.6907	20.6325	45.1764	1.43153	4.48092	61.5863	8.48082	27.9696	30.5453	9.25947
AC124283.2	0.454871	0.392134	0.145637	0.95578	0.705378	0.437664	0.631284	0.405545	0.617816	0.407447	0.381418	0.526607	0.185775	0.830087	1.14796	0.568852	1.65761	2.40113	0.382596	0.522689	0.285305	1.28045	0.361996	1.02497	0.799648	0.523031	0.409925	0.508392	4.51161	0.528778	0.148676	0.60761	0.824927	0.403371	1.10395	0.712816	1.22612	0.843922	0.710197	0.183768	0.809852	0.532589	0.126727	0.820337	1.68712	0.724712	0.66469	0.379151	1.22468
SNHG3	9.02792	15.1211	8.54198	9.16614	7.49614	11.8024	4.69583	7.32937	11.9006	6.10124	19.2261	7.7331	7.93368	5.55314	8.87489	4.03231	10.6014	10.249	16.5673	29.3052	12.0659	13.1699	14.5696	5.37013	5.36081	14.0671	19.3159	6.34449	30.1217	5.55808	9.26382	10.611	12.9238	18.607	14.1491	16.3907	44.3984	14.0082	9.97177	8.6342	5.8115	6.09012	11.9971	8.25641	8.22432	12.4741	6.3184	4.41422	7.30541
AC007342.5	4.91038	3.80067	0.778361	0.344601	1.16803	2.14418	0	0.862966	2.22422	0.483915	0.614786	1.11189	0.634339	1.62669	2.01889	1.66792	0.0106995	0.914025	1.91226	2.19215	1.45423	1.62637	0.537418	2.3183	0.906553	1.68886	1.46057	1.01353	0.0191369	1.41304	3.54262	0.721643	1.1512	0.371282	1.87993	2.92075	0.0101127	0.144563	0.720475	2.70092	0.86165	0	0.630264	1.61133	1.08537	1.11503	0.0690757	0.506597	2.98559
LINC02361	0.208869	0.456156	1.15469	2.54549	0.813898	1.28173	0.524191	0.782122	0.645397	2.31372	0.618831	0.438839	0	1.56531	0.0756898	0.548536	1.89956	0.26386	1.17511	2.01608	0.672504	0.3506	0.155141	0.529712	0.389439	0.490341	1.3835	0.66921	0.248599	0.524056	0.430099	0.390606	0.035354	0.121011	0.598358	0.947027	0.875797	0.264305	0.279006	0.708818	0.853237	0.114126	0.25798	0.892455	0.964071	1.00236	1.80891	0.189576	0.372928
AL356356.1	0	0.441671	0	0.35884	1.1408	0.383408	1.45169	1.06581	0.60888	0	2.57761	4.76702	0	1.30893	1.16037	0.186875	0.189408	1.13264	2.011	1.7171	1.49962	1.30867	3.23463	0.316909	1.1463	1.71822	1.34666	0.381744	7.11418	0.34742	0.390736	1.59686	0	2.54424	1.02398	0.74934	0.895099	0.511825	1.86647	0.482959	0.709457	0	0.166526	0.663362	0	0.692588	1.57218	0	1.01639
AC113143.1	0	0.355098	0	0.288503	0.114649	0	0.0833673	0.142816	0.0815886	0	0.0575657	0.123633	0	0	0	0	0.228422	0.0650446	0.134735	0.276105	0.200946	0.300615	0.152977	0	0.460806	0.276285	0	0.153459	23.9683	0.209491	0.314146	0	0	0.0852304	0.274423	0	0	0.20575	0	0	0	0	0.0669423	0.2	0	0.417623	0.280892	0	0.204292
AC067838.1	2.4711	2.71688	0.321057	1.35451	0.358849	0.804027	0.869794	1.19204	1.74503	1.34733	2.52251	0.870681	0.614311	0.914966	0.973342	0.31351	1.31075	0.712559	1.5463	1.94446	2.411	0.901716	4.70834	1.09655	1.28206	0.468416	1.86385	2.00135	9.09338	1.60283	2.74497	1.50692	2.00041	1.11154	1.14525	1.02141	1.20132	1.25221	2.21798	1.62047	0.929856	0.587048	0.593663	1.73888	0.929819	2.61431	0.549493	0.835841	2.59324
AC025857.2	4.77532	5.46398	3.11344	3.64871	2.39245	4.87315	2.95218	5.59925	7.01662	0.544404	3.9314	2.11085	2.23398	1.55275	3.89357	1.99517	2.50368	2.96144	4.43039	3.49191	3.68499	3.32666	10.3507	3.38347	4.56514	4.4551	9.0373	5.62832	9.47277	8.21327	10.0319	17.8607	4.40885	4.31166	4.25153	2.66677	3.00347	2.68888	4.27013	2.94646	4.9595	1.42322	1.94723	6.74511	2.25422	6.25002	5.59513	1.85752	4.99513
IQCH-AS1	2.05352	1.14844	0.474682	0.902965	0.984222	1.23355	1.06234	0.632173	0.871866	0.259829	2.09513	1.53398	0.78979	0.619532	1.31812	1.01102	1.13366	0.933552	0.795199	1.31476	1.19496	0.850147	0.9781	0.555368	1.20187	0.676339	0.348546	0.988044	3.23936	1.32695	0.818183	1.27723	0.701409	1.59292	1.19325	0.902392	1.36429	1.76937	1.64383	1.3889	0.870302	0.880528	1.03262	1.31453	0.982903	0.669105	0.841467	1.88652	0.739874
AP000759.1	1.24922	0.897435	1.63319	3.17172	1.65158	0.818001	1.5802	1.40766	0.98975	1.63184	0.829265	0.984237	0.744034	1.19683	1.55612	1.70871	4.6183	1.72606	0.715078	1.04669	0.457063	2.79205	0.811893	0.772716	2.67855	3.35161	1.23133	2.38518	2.99432	0.582388	0.654999	0.4867	0.792928	0.581585	2.75684	0.79936	2.56445	1.24798	1.23256	0.883196	2.05421	1.13762	1.72566	1.26365	1.3514	0.527727	2.23617	1.61975	0.309782
AC090559.1	0.167095	0.0800273	0.332884	0.195057	1.72081	0.125047	0.946926	0.57935	0.330973	0.698481	0.0311362	0.0835884	0.212314	0.66407	0.15138	0.284426	0.761884	1.38966	0.218626	0.261344	0.244547	0.203246	0.124113	0.413434	0.851573	0.616429	0.409925	0.539518	0.699761	0.415468	0.127437	0	0.0942774	0.0460995	0.204091	0.325859	1.69321	0.797552	0.338189	0	1.46545	0.152168	0.343974	0.414676	0.160679	0.0564711	5.35551	0.0722193	0.14733
AC092279.1	1.53731	0.0650446	0.232514	0.138721	0.519765	0.296437	0.446667	0.156961	0.67252	0.295683	0.814563	0.271756	0.485337	2.2409	1.23038	0.381853	1.05648	0.661252	0.333178	0.550004	0.151833	0.402662	0.241683	0.43754	1.1184	0.313138	1.05606	0.316233	17.0251	1.82273	0.0971044	0.308658	0.478917	1.18261	0.433553	0.68282	0.721717	1.04584	0.80744	0.133359	0.999101	2.93738	0.404648	0.256444	0.163245	1.42477	0.713898	0.825446	0.290011
AC020978.3	0.269532	0.154905	0	0.283172	0.11253	0.605118	0.327307	0.373807	0.160162	0.140835	0.37668	0.161798	0.256853	0.229537	0.183136	0.147469	0.249112	0.127685	0.352653	0	0.262977	0.295061	0.550549	0.166722	0.452291	0.13559	0.354229	0.200831	19.6045	0.0913866	0.205561	0	0.798386	0.111541	0.314244	0.0985546	0.14127	0.0448774	0.981924	0	0.139964	0.245454	0.0438035	0.26174	0	0.364361	0.367603	0.174739	0.133678
AC063948.1	0.817842	1.12807	0.122197	3.43692	0.728428	0.489629	1.25799	0.226848	0.518378	0	2.37736	0.196378	0	0	1.11138	0.29831	0.665175	1.34311	0.749039	0.219281	1.11713	1.61155	0.72896	0.151765	0.73194	0.548561	0.687896	0.426566	2.16313	0.388212	0.0623734	1.01963	0.415293	1.62455	0.817295	0.119618	0.857311	0.708093	0.297945	0.15419	1.01926	0.148956	0.425322	0.264732	0	1.10558	0.892334	0.106042	0.43266
AC022211.2	0.172922	0.496906	0.32296	0.363345	0.601626	0.647034	0.384978	0.59955	0.78778	0.361418	0.628325	0.700673	0.164787	0.589049	0.274151	0.346905	0.287677	1.11955	0.791871	0.173865	0.168716	1.16735	0.610093	0.695256	0.45138	0.550933	0.727232	0.934129	15.1502	1.1726	0.659401	0.67371	0.292694	0.572482	1.64166	0.442602	0.392745	0.489458	1.15494	0	0.808158	0.708633	0.281027	1.03552	0.748264	0.467521	1.06128	0.560531	0.600338
AC009065.5	1.56035	1.72687	0.141773	1.99376	1.16205	0.520731	1.25468	0.789571	0.676603	1.45434	1.73273	0.398716	0.30141	1.67	0.515772	0.899861	0.584651	0.719207	0.703507	1.18725	0.678909	2.3083	0.775263	0.13695	1.01432	0.997094	0.864608	0.212102	1.0457	0.60054	1.10961	0.295745	0.910114	0.497381	1.05359	0.185041	1.06097	0.337039	0.652946	0.357784	1.13875	0.806492	1.25421	0.962383	1.27739	1.19719	0.776467	0.615154	0.418311
AC084036.1	2.84742	2.13909	1.094	1.28208	0.373624	1.36985	3.55656	0.676973	2.0304	1.78539	2.35351	0.915687	1.16292	3.22165	4.75385	0.623162	1.08275	1.42599	1.27733	2.69936	1.42877	2.93899	3.35374	0.301937	2.18429	1.7189	1.34719	1.04566	7.90776	1.11715	0.604948	2.09195	0.206557	1.26252	2.35771	1.87409	1.74826	0.934652	2.96381	0.805249	1.0984	0.889046	0.396646	0.592521	0.352038	1.52594	1.08182	1.1076	1.00872
AC005332.3	2.27027	2.1968	0.311519	1.4603	1.70225	1.56028	3.48834	1.73493	2.20253	0.290512	4.73975	1.62705	0.529832	1.77557	2.58143	1.21678	3.08318	3.33623	1.27303	1.95657	1.76301	4.9706	3.2005	1.07472	2.28061	1.67816	1.53446	1.24281	53.8584	0.98968	1.80212	1.5163	1.05872	0.57521	2.59286	2.64285	1.45704	1.3423	1.8567	1.70335	1.39545	0.506318	0.496964	1.16981	0	1.1274	2.22746	1.17146	1.24087
FOXD2-AS1	5.71579	4.67895	2.89799	6.93954	5.9762	4.08637	10.1714	1.31927	6.72438	2.96938	9.44056	10.4714	3.67314	7.38563	3.17855	4.48813	1.58026	3.13692	1.60022	5.73041	4.80936	7.47432	2.3491	1.71174	2.81938	3.14053	6.93605	2.79834	3.62697	2.01896	2.03513	4.92869	4.53766	1.01227	3.90949	3.144	4.00593	2.13101	5.59581	4.19245	6.32114	6.77273	2.16032	3.68703	7.34158	5.30241	2.14826	7.86501	5.55525
AL121832.3	1.87653	0.611456	0.100135	0.680633	0.540956	1.17862	0.590037	0.13942	0.982327	0.507767	1.20823	0.296703	0.335298	0.627815	0.235272	0.336123	0.421201	1.75147	0.252099	0.786152	0.400506	1.48567	1.38138	0.362733	0.912188	0.477619	1.63826	0.131083	2.37085	0.607844	0.159726	0.548327	1.27618	0.429884	0.502305	0.416593	0.263449	0.396134	1.37337	0.221117	1.31087	5.05038	0.28863	1.74092	0.821675	0.651173	0.742657	0.49966	0.56506
AC112491.1	3.58289	3.59155	10.0842	0.700318	0.208725	7.29557	0.809469	3.81343	1.48537	1.04491	3.21393	0.225082	0.238211	1.27726	2.94397	1.09412	2.67996	5.52617	1.30823	2.01067	3.5364	1.55065	1.20685	2.31932	2.79642	3.77246	3.548	1.21065	2.80988	0.847537	4.00347	11.2971	4.23108	4.75847	1.91515	9.68855	1.83423	2.33073	5.31216	5.89094	0.692293	0.682916	2.27496	2.58925	0	4.89978	0.767074	0.810283	5.45491
AC010973.2	0.554404	1.34692	0.338872	0.953115	0.715436	1.39554	1.02006	0.489292	0.59898	1.73811	1.28194	0.453824	0.528324	1.03012	0.36528	0.330906	0.726678	1.40073	0.19783	1.72296	0.516332	1.30578	1.12307	0.155878	0.789364	2.06215	0.66238	0.525752	0.199957	0.512656	0.807203	1.25672	1.53557	0.37543	3.00521	0.368578	0.264163	0.369236	1.28528	0.427596	1.3435	1.00975	0.245727	1.23989	1.01776	1.20935	1.117	1.37234	0.666578
AL513165.1	10.0103	10.109	4.16652	10.3666	8.59746	4.81582	14.5872	4.90864	3.56901	6.27666	5.21617	7.66161	6.95015	5.29762	7.57893	2.34726	9.43695	7.04552	4.63086	11.7903	8.58087	5.00957	6.61213	6.2362	2.47969	5.75515	6.20207	4.55517	5.24801	4.36379	3.76269	4.01149	4.72007	4.88232	12.8618	7.21597	6.67081	5.07162	7.42389	5.45962	5.64375	8.98582	3.55582	5.34649	4.95045	5.50955	9.50806	6.67516	8.79467
AC124248.1	4.21507	1.41804	2.88013	0.432037	1.11597	4.03914	0.561796	0.534674	2.19924	0.483464	1.6379	0.277713	5.29041	2.62655	1.39706	2.98117	0.741139	1.55848	1.91678	4.54817	1.95597	2.08206	2.51993	0.23847	2.12769	0.672329	1.05387	1.83845	1.12165	8.67945	0.823267	1.68226	2.3492	4.40336	0.873272	0.676643	0.916029	1.54057	4.11985	3.1981	1.28126	2.94911	5.21284	1.34776	3.11404	1.61561	0.7887	3.99901	3.26324
PLBD1-AS1	2.01094	1.79336	0.233117	1.09278	4.0531	1.86815	1.68413	0.432763	2.63712	1.30438	2.32581	5.96291	3.17188	1.86018	1.64905	8.15697	0.384535	2.13523	0.408273	2.71912	1.3193	2.77073	1.1975	1.5763	1.90057	2.89532	1.14827	2.82881	5.29585	2.50393	1.42789	1.13468	0.880291	2.10917	3.742	0.912787	2.21702	3.08269	1.19995	2.25516	2.44858	0.663055	3.41462	2.59251	1.50029	0.738198	1.45407	2.62988	2.26983
AC009065.6	17.6477	16.5288	24.0887	6.11955	11.3776	15.023	22.9042	16.8777	9.47715	1.73917	20.031	14.0487	28.3487	20.6391	21.0607	32.4382	8.53668	14.7495	18.9167	20.0797	15.5778	25.5439	22.9843	17.5967	26.9182	15.3138	26.0275	16.2366	4.26419	15.4115	31.6516	22.6936	26.8489	14.2476	29.7628	17.7994	6.433	6.3732	19.5149	13.4329	15.7717	12.7875	14.6727	30.1674	10.8021	39.687	8.19242	12.8123	6.29362
FMR1-IT1	0.240981	1.19453	0.135022	1.0127	0.40244	0.676273	0.658431	0	0.644384	0	1.06085	0.488224	0	0	0.654948	0	0.534538	0.799119	0	0.363444	0.44085	1.91259	0.201367	0.111796	0.606571	0.848591	0.475059	0.606005	8.60458	0.183839	0.13784	0	0.30592	0.37397	0.662255	0.132172	0.0631527	0.180557	0.438955	0	1.0011	1.15213	0.176236	0.526532	1.04277	0.305405	2.0336	0.585861	0.776864
LINC00667	2.27703	2.57356	2.42284	0.861606	3.11528	3.03378	2.11251	1.58328	5.35318	0.379823	7.36122	25.8822	1.88277	2.59523	5.74114	3.09333	1.59863	7.91142	1.88387	7.51491	3.41886	2.77495	4.84548	0.354522	3.73585	7.07289	2.56715	2.84701	7.13588	1.97487	4.66607	4.8944	1.64053	5.57284	3.91772	0.66108	4.60125	11.0852	3.64974	4.5243	5.02974	0.797762	3.80759	2.16595	6.23719	2.06925	1.85888	1.51649	3.82398
AC008537.2	0.25723	0.184793	0.192168	0.630577	0.286384	0.192499	0.885042	0.535117	0.254753	0.134407	0.718974	0.424636	0.122565	0.657181	0.524332	0.18765	0.28529	0.853001	0.168279	0.344844	0.501947	0.516254	0.191062	0.318224	1.00718	0.34507	0.202837	0.527076	5.35778	0.392469	0.294268	0	0.108849	0.319349	0.642645	0.188112	0.179762	0.770924	0.234277	0.484963	0.578826	0	0.125413	0.37469	0	0.521596	0.350824	0.0833818	0.680407
LINC00920	5.99616	2.88742	0.107854	0.141564	2.35473	4.71054	6.61525	3.52392	0.571918	0.392265	7.14235	5.42517	1.87107	0.565557	3.77987	1.90627	0.266864	3.00014	1.71892	1.70318	10.494	1.12738	4.03197	4.23289	1.48587	0.668161	0.212504	1.00041	0.496401	2.68243	4.66845	5.03974	6.4757	9.51135	2.4815	1.58367	0.363209	0.94228	3.20829	3.15734	0.109954	0.0788837	0.976042	2.0749	0.916249	4.08867	1.94931	0.0374383	2.95955
CASC9	7.39307	4.08768	1.2262	0.50111	12.6276	5.2282	4.65074	1.40082	4.41814	0.527773	15.2569	7.23807	1.3235	3.83497	18.244	7.33773	7.71723	10.5535	4.23998	4.09049	10.7994	7.26401	8.42456	0.611766	4.17457	6.54907	3.0089	6.89887	32.5592	6.50687	9.93406	3.86965	2.03023	4.87659	4.09361	2.3083	3.74993	9.82429	2.75979	8.3313	4.96825	0.383261	0.123114	2.96982	3.76367	6.28665	0.631388	6.65741	10.5756
NNT-AS1	3.70887	1.15873	0.858681	1.0228	2.06374	4.09635	2.02503	1.25435	0.899471	0.285523	2.20146	3.20104	0.736209	1.11524	3.00013	3.91069	2.0933	1.91916	1.51003	1.67352	3.78259	3.79199	2.00489	0.582766	1.87255	1.61774	2.08511	2.08141	7.08314	1.74412	1.53046	1.38014	1.58672	5.85996	2.881	1.10237	2.38341	3.74597	1.51019	2.09596	1.73841	0.909448	2.93058	2.01582	1.05997	1.27042	1.39736	1.5453	4.04026
AC079907.1	0.442014	1.33367	0.495321	0.928764	0.461354	1.24044	0.26838	0.459762	0.393981	0.692878	0.185318	0.0995015	0.473874	0.141159	1.57674	0.423217	0.796626	0.41879	0.433745	0.777744	0.161724	0.665333	0.800264	0.307588	0.494483	0.277948	0.26141	0.432269	5.91852	0.618203	0.758487	0.774946	0.420845	1.2347	0.773006	0.606084	0.0579182	0.275984	0.805143	0	0.401678	0.301895	0.107752	0.804815	0	0.728236	0.734714	0.42984	0.164416
AC004908.1	0.343766	0.395137	0.171211	0.561808	0.414621	0.686024	0.602987	0.238379	0.499335	0.359246	1.82561	0.619079	0.109198	0.292755	0.0519056	0.125389	0.169451	0.361893	0.299853	1.30576	1.06211	0.627208	1.02135	0.389839	0.341842	0.345867	1.80716	0.554976	4.47039	1.049	0.305872	0	0.484893	1.23293	0.648901	0.0837987	0.280277	1.14475	1.25236	0.324056	1.15041	0.626112	0.111736	1.63204	0.330564	0.813246	0.898622	0.297154	2.53848
MIR4435-2HG	0.984585	3.98826	1.81981	2.04839	2.11725	2.55977	3.18836	3.2873	1.19324	3.33829	1.07837	1.14924	2.00164	1.42853	2.02513	3.38114	2.30262	1.84267	1.27868	0.747968	1.97465	1.25881	1.23511	1.31053	3.05146	1.54339	1.58728	1.77428	4.0075	2.47281	1.65199	2.03449	1.93196	2.50809	1.90226	1.7174	1.78898	1.12447	1.47019	1.07939	1.67144	1.38147	4.72212	1.97126	1.3886	3.35459	2.4345	0.756518	0.58598
AL049555.1	4.23332	4.89357	6.27722	6.42423	4.25787	5.92805	3.79064	7.11644	8.01666	3.72014	6.49885	2.87813	3.75912	10.6243	2.38245	6.4221	6.88853	4.25398	15.4206	5.50324	3.64535	4.95024	12.1368	10.1271	5.78824	5.98008	0.876685	3.95479	21.6089	6.71996	5.0263	15.0438	8.52257	5.41489	6.39914	17.5665	5.04274	4.86989	7.76955	9.55325	3.36405	2.27804	2.66855	7.2045	3.14557	7.40268	4.4177	6.61171	8.00591
MIR22HG	0.913485	1.50937	5.31989	6.17996	6.87643	3.52681	7.38688	2.93687	7.41844	9.6764	4.82796	0.897312	2.94788	5.23339	1.02506	5.45987	3.21593	2.22929	7.37489	0.960217	1.18498	6.62882	2.44417	2.45281	5.08638	9.49705	2.84854	8.84065	3.61041	3.80114	4.75007	4.20606	1.38807	1.4262	2.24069	4.44849	4.43964	2.82761	4.34894	3.67929	3.62955	2.59017	5.19599	2.64778	4.49184	2.30136	6.95134	0.955624	0.961023
AL450384.2	0.170561	0.4298	0.499881	1.84706	0.646364	0.589109	0.955945	0.900696	0.717255	0.370195	1.74923	0.815154	0.112526	0.871513	0.748824	0.186638	0.378334	0.410214	0.386239	1.24002	0.326425	1.12029	1.25713	0.10956	0.616456	1.63684	0.662127	0.469242	3.7738	0.547159	1.02063	0.736076	0.366425	0.993598	0.563786	0.259058	0.495117	0.799531	0.788657	0.185518	1.04921	0.716881	0.217488	0.547853	0.454184	0.758219	0.738123	0.791042	0.806876
AP001628.1	1.01508	1.68765	0.1625	0.3047	1.39248	0.16278	0.264143	0.754171	1.03403	0.227313	2.85748	0.261148	0	0.926203	0.295588	0.07934	0.0804151	1.03044	0	1.16642	0.530567	1.58746	1.93878	0.403642	0.32445	1.16718	1.25782	0.243111	4.4587	0.442503	1.74186	0.338982	0.368178	1.1702	2.39109	0.477212	0.304019	0.651904	0.924502	0	0.37651	0.990428	0.0707004	0.633686	0	1.10267	0.593324	0.423053	0.575362
AC004812.2	0.710515	1.5398	0.663503	1.86618	1.17009	1.86101	1.10249	0.574812	0.879591	1.23752	2.71411	0.64866	1.52346	2.21864	1.8506	1.73855	1.09448	1.46791	0.600386	1.2105	1.42979	2.79796	1.36335	0.35709	1.74427	1.84672	2.17883	1.05882	5.36371	0.923467	0.530591	1.66092	0.901983	1.49467	1.34119	0.84435	1.05514	1.17316	1.36613	1.1163	1.66031	1.0784	0.596598	1.21704	0.683229	1.96101	1.23149	0.767718	0.587314
AL355488.1	1.2471	1.80641	0.1625	0.548459	1.13215	2.57193	1.849	1.14634	0.896158	0.454625	3.50801	0.692041	0.103643	1.66717	1.28088	0.35703	1.1419	1.50445	0.768413	1.96834	2.09043	1.43665	2.31845	0.396915	0.884127	1.05047	1.62374	0.575362	21.0566	0.818631	0.622093	1.8983	1.08613	1.28722	1.27525	0.763539	0.608039	1.28208	3.96215	0.574129	1.90514	2.33741	0.480763	1.07727	0.627492	0.999756	1.9283	1.26916	1.83397
SCARNA9	0.468309	2.01859	0.918378	1.96803	0.68432	7.88539	0.21326	2.19201	0.904409	0.917622	1.07989	0.948787	1.00413	6.87961	3.10242	0.448394	0.519395	0.332778	0.344661	0.824012	0.856723	1.47391	1.10875	0.217258	0.196463	2.82703	1.38481	0.981396	258.14	0.297718	0.334837	2.46314	8.17449	1.38083	1.63799	1.15585	0.859092	1.28657	3.62542	1.48992	0.547167	4.31804	0.342487	0.284231	7.59923	2.37403	0.658665	3.64329	2.84523
RUSC1-AS1	1.40464	2.44716	0.461017	1.75358	1.7078	1.59655	3.60416	0.819164	1.7811	0.718595	2.78932	3.93727	1.02493	2.04207	1.51745	0.308695	2.41829	2.17167	1.45334	1.78459	1.14398	2.47059	3.33296	1.07971	1.11115	2.37707	1.79815	1.53051	10.0846	1.22551	4.11473	1.67611	3.16344	1.26958	4.5224	0.902576	0.850191	0.980514	3.63986	0.282551	3.99801	3.78932	0.464198	2.81368	1.57676	1.24537	2.32653	1.63458	1.35832
AL121832.1	2.35565	2.86619	0.467803	0.156637	0.298782	0.401666	0.90525	0	1.47066	0	0.15002	1.26193	0.426236	0.571359	0.992759	0.440491	0.248034	0.791047	0.146303	0.929413	0.981894	2.67669	3.15611	0.276667	0.66716	1.21503	3.2448	0.199961	0.73938	0.348799	0.324063	0.0697042	1.09776	1.27717	0.37248	0.228965	0.421975	0.37236	1.11346	0.252979	0.418073	11.0383	0.741437	1.0569	1.03224	0.241856	0.0610019	0.898911	0.236621
AL442067.1	0.741314	0.319535	0	0.194707	0.3095	0.624112	0.450108	0	0.110126	0.290512	0.388504	0	0	0	0.629617	0.811189	0.308318	0.0877956	0.363723	1.11804	0.406847	0.811527	0.51621	0.257933	0.207328	0.466154	1.16911	0.207135	12.3157	0.18851	0.31802	0	0.235271	1.15042	0.555614	0.203296	1.0685	0.277717	0.506374	0	0.288714	0.253159	0.271071	0.269956	0	0.751597	0.379142	0.180224	0
AC069281.2	0.629174	0.700258	0.599821	1.82519	1.1409	1.35983	1.56799	1.40655	1.7689	1.35427	1.14176	0.951266	0.0671169	1.53546	0.44664	0.652513	1.68724	1.20558	0.589759	1.15191	1.14757	0.966328	1.14042	0.487929	0.814167	1.7101	0.866376	0.598248	0.20491	0.501474	1.18708	0.680507	1.97893	0.29729	1.23405	0.669571	0.502036	0.436232	0.957902	0.982599	0.921642	1.56497	0.595195	0.98031	0.446986	0.909247	2.26212	0.99539	0.959426
AC015813.1	1.4115	5.08186	0.478105	3.65317	1.40127	4.78132	3.63105	1.17602	2.63244	0.267519	8.61593	2.77565	0.559049	2.06196	3.10185	0.404617	0.358838	3.00481	2.00264	7.49998	1.78998	2.25357	2.5986	0.861004	1.81373	2.04614	2.4111	1.44248	52.8542	2.16626	1.5578	1.94483	2.77131	1.56698	6.01886	1.52885	0.805034	2.48633	6.11366	0.985364	3.91779	3.5454	0.457631	1.91966	2.86161	2.46925	1.9857	2.37185	5.36766
AC109460.2	0.624466	0.962482	0.424107	1.31213	1.94352	0.977129	2.61966	0.551125	1.82162	0.533935	2.7292	0.971233	0.486892	1.54706	0.540018	0.455551	1.59505	2.38455	0.557076	0.837164	0.553889	2.1337	1.30716	0.386269	1.37602	2.32274	1.40264	0.655642	6.53157	1.19338	0.671085	0.796236	1.05699	1.43307	1.70195	0.249094	0.357056	1.09646	1.96475	0.214059	2.00461	1.39585	0.479753	1.6906	0.327537	0.479642	3.5035	0.699277	1.31393
DNM3OS	0.14225	0.416943	0.127524	0.259044	0.534506	0.15968	1.12858	0.355108	0.247948	0.13379	0.0993992	0.10247	0.0542233	0.230169	0.360838	0.980644	0.210356	0.633446	0.279177	0.0572103	0.166548	0.228393	0.0950926	0.409153	1.34204	0.624955	0.418767	0.598851	9.68816	0.40996	0.0976391	1.13059	0.0601943	0.459165	0.265355	0.364096	0.521901	0.412115	0.345483	0.0670469	0.723905	0.0518168	0.406876	0.349947	0.0820721	0.331713	1.2077	0.0645549	0.108177
AL117336.1	0.061684	0.265882	0	0	0.103013	0.138485	0.599249	0.256643	0.293232	0	0.103446	0.166628	0	0.630371	0.251471	0.472487	0.273651	0.175329	0.12106	0.124041	0.81248	0.742789	0.412352	0.228931	1.38013	0.434428	0.389123	1.03413	4.28267	0.690173	0.0705657	0	0.156613	0.765802	0.123286	0.135329	0.452626	0.123245	0.224719	0.174442	0.256252	0.168521	0.360889	0.599006	0	0.500317	1.38811	0.239941	0.183558
AL133406.2	0.258733	0.624534	0.154633	0.652383	0.648129	0.503423	1.15204	0.645893	0.737975	0.162231	2.51665	0.667856	0.147937	0.881362	0.375037	0.150998	0.344349	0.57199	0.677047	0.485603	0.176708	0.698655	0.787931	0.992259	0.733263	0.989196	0.272029	0.828971	3.83224	0.859705	0.374917	0.967713	0.788294	0.449701	2.13743	0.567635	0.198894	0.482489	1.41387	0.341458	0.770306	0.61261	0.336388	1.20601	0.447834	0.507156	0.776323	0.335476	0.410629
AL031985.3	2.87729	1.67302	0.98336	0.354591	0.937063	0.890339	1.36278	0.895213	1.27354	0.290986	1.52118	2.11216	0.675433	1.07786	2.9239	1.27417	0.63636	1.38304	1.39103	1.79857	1.51891	0.94217	1.11871	1.06473	1.6047	1.04419	1.23756	0.528113	2.89567	1.42472	0.627427	2.36693	0.685542	0.838036	0.784189	1.9067	1.53903	1.56787	1.59845	1.62262	1.31448	0.945133	0.411385	0.630926	1.02233	1.18912	0.975296	0.705664	2.36024
LINC00324	0.992514	0.308024	1.95749	1.31385	1.40888	1.20326	1.34989	0.805246	1.28571	2.58265	1.09856	2.61853	1.33361	1.2425	0.445086	2.07438	1.92637	0.883944	1.1103	1.45698	1.133	1.41247	1.00629	2.61534	1.60998	0.808851	0.626111	1.18695	0.452833	1.53452	1.28303	1.43848	1.33557	1.82365	0.466169	0.892766	1.89355	1.59636	0.849712	2.66648	1.02048	1.0575	2.40015	0.539739	1.03075	0.412575	2.88326	0.463286	0.315039
AC087277.2	0.136849	0.353922	0.306705	0.575095	0.114269	0	0.332365	0.284687	2.92747	0	1.377	0.492895	0	1.39851	0.371933	0	0.455331	0.648292	0.537154	0.550381	0	1.19848	0	0	0.153093	3.02908	2.37404	1.5295	36.1049	0.139198	0.156553	0	0	0	1.50433	0	0.286906	0.136713	0.249274	0	0.284253	1.12161	0.266883	0.664461	0	0.554987	0.559925	0	0.271487
LINC02595	0.275522	0.427538	0.1235	1.27364	0.368099	0.494852	0.334581	0.57317	0.720373	0.518273	0.785503	0.396944	0.315074	0.563131	1.04835	0.663282	0.427808	0.365464	0.108147	0.33243	0.967754	0.784206	0.245578	0.204512	0.308228	1.27515	0.347617	0.862233	20.8782	0.728656	0.756465	0.257627	0.139908	0.478882	1.37669	0	0.115527	0.605546	0.702621	0.62334	0.515066	0.752725	1.39704	0.321067	0.476894	1.62019	0.901852	0.750214	0.273297
AC116366.1	0.930817	1.12341	0.834459	1.56467	3.10894	1.6718	2.48675	1.16183	1.32747	0	0.780507	0.838143	0	0.951235	0.505962	0.407421	0.825885	2.29297	1.09608	1.49743	0.272453	0.815183	0.414828	1.03638	0.833048	2.99682	1.46798	3.32909	12.5559	3.02975	1.06484	0	0	0.23112	0.930194	0	0.390295	1.67381	1.35641	0	1.16006	1.0172	0.544585	0.723125	0	0.754983	12.7585	0	0.18466
AC016746.1	0.0745998	0.300117	0	0	0.0830548	0.39079	0.150984	0	0.11821	0	0.229362	0.111954	0.0710906	0	0.371709	0.0272105	0.0275792	0.306281	0	0.100009	0	0.0544436	0	0.0230722	0.0278184	0.150112	0.313733	0.11117	39.8567	0.0252935	0	0	0.0631352	0.0308717	0.1988	0	0	0.0745257	0.0452953	0	0.0516512	0.135871	0	0.193181	0	0.0252115	0	0.0967269	0.0739973
BX255925.1	0.211768	0.134518	0.224818	4.00473	0.446722	1.82667	0.33837	0.208678	0.662303	0.209657	1.60749	0.923313	0.924063	2.93297	0.0908767	0.390281	0.0988924	0.359043	0.240618	0.0896521	0.244679	0.597866	0.608482	0.548096	0.399001	0.482195	0.22851	0.535657	0.59696	0.215404	0.140256	0.416872	0.0282985	0	0.779677	0.268979	0.257039	0.111346	0.954207	0.18912	0.20836	0.426301	0.163023	0.173176	0.0964591	0.36161	0.775257	0.325162	0.0663342
BX322234.1	0.400631	0.181776	0.0472576	0.84181	0.845125	0.236696	0.76817	0.394786	0.225534	1.18991	0.0884044	0.37973	0.120564	0.430968	0.659042	0.230734	1.02899	0.879031	0.331062	0.127205	0.185157	0.23083	0.0469857	0.195643	0.896377	0.381866	0.39905	0.353503	1.67311	0.772123	0.0723659	0.295745	0.160608	0.392669	0.252861	0.138781	0.508379	0.400234	0.192043	0.178892	1.00736	1.03692	0.657947	0.49143	0.36497	0.726864	0.905878	0	0.439227
AC145207.5	3.63664	2.96901	3.16002	1.76463	0.51468	1.83355	1.72156	1.31432	1.60242	2.19812	2.66822	1.13084	0.881078	1.14169	4.69062	0.876822	2.48666	2.11698	1.05849	2.69588	1.62375	2.49661	2.20615	1.25818	1.68939	1.20154	1.7133	0.947244	7.03056	0.760192	1.28686	3.20592	1.72146	1.78873	2.71026	3.92161	0.94496	1.03911	2.14727	1.41629	1.05625	1.68395	0.698701	1.75079	1.06688	1.64044	0.929972	2.15785	3.74484
LINC02362	0.560105	0.160951	0.0502123	0.643371	0.75454	0.251495	0.272066	1.56912	0.82541	0.327784	0.225436	0.403472	0.341605	0.915826	0.152228	0.155268	0.646053	0.615584	0.307791	0.0600705	0.437186	0.51505	0.0582439	0.0277167	1.48711	0.638667	0.800888	0.742863	1.18515	0.508951	0.162324	0.104745	0.0948055	0.166888	0.0522415	0.147458	0.688906	0.276044	0.65296	1.11934	0.922974	0.244833	1.47827	0.130539	0.387788	0.121147	2.51324	0.116198	0.170378
AL354733.3	0.52985	0.502448	0	0.779328	0.752125	1.54641	1.41553	0.4409	1.07048	0.332226	1.15515	1.38358	0	0.406104	0.360012	0.289896	0.822708	2.05824	0.311963	0.319644	0.6979	0.870051	0.944532	0.245808	0.296373	1.38603	0.668494	1.00673	3.5736	0.485052	0.181842	0.247718	0.40358	0.789365	0.794243	0.116244	0.166626	0.741053	1.54422	0	1.26565	0.868529	0.0516657	0.360172	0.917103	0.2686	3.41446	0.412206	1.36648
AL592148.3	0.335812	0.430877	0.402565	0.541516	0.326051	0.210396	0.578498	0.552375	0.491906	0.342773	1.15253	0.590691	0.245593	0.418996	0.28654	0.188005	0.207876	0.29597	0.383174	0.314087	0.388601	0.538603	0.809197	0.268103	0.454304	0.479297	0.455705	0.40151	3.26877	0.142986	0.482439	0.328605	0.43622	0.203606	0.437044	0.428336	0.319272	0.17164	0.384086	0.110427	0.21088	0.0640073	0.236069	0.310935	0.067587	0.285045	0.479301	0.212646	0.302114
AC024075.3	0.930468	0.367645	0.521341	1.95511	1.39203	0.26112	1.4124	0.32261	1.56656	0.972369	1.13781	0.628371	0.221675	0.891448	0.368792	0.381814	0.730978	1.72643	0.684796	0.155924	0.567398	1.0186	0.561536	0.899297	0.910805	0.936156	0.733713	1.03995	7.84448	0.788702	0.443518	0.181257	0.984341	0.818244	1.16231	1.44596	0.81281	1.89782	1.7655	1.20604	1.20794	1.1651	0.793888	0.790621	1.3421	0.314458	1.62593	0.301614	1.03832
AL391121.1	0.24509	0.303724	0.205986	1.1909	1.13837	2.06341	0.874275	3.47344	0.892032	3.07352	1.1817	1.07586	0.175171	3.13083	0.333058	0.301715	2.12364	0.536991	0.751578	0.431247	0.605295	0.63722	0.938668	0.852765	1.02819	1.37165	0.507317	0.650578	0.668501	0.311622	0.455617	0.859392	1.90571	0.247225	0.367389	1.5459	0.834983	0.520299	1.39512	3.29229	0.970442	1.08808	0.552658	0.669386	4.77247	0.295081	1.88025	0.655434	0.942053
AC026368.1	0.569012	1.0327	0	0.314636	0.175047	0.605118	0.509144	0.0623011	0.355916	0	1.2556	0.458428	0	0.612099	1.54649	0.196625	0.597869	0.056749	0.176327	0.240891	0.525953	0.491768	1.26793	0.138935	0.234521	0.150656	0.0944611	0.133887	6.35661	0.152311	0.513903	0	0.0760368	0.520523	0.658416	0.262812	0.251146	0.119673	0.163654	0.0846929	0.217721	0.245454	0.116809	0.639808	0.259181	0.364361	0.765839	0.465971	0.178237
MIATNB	1.0597	1.12003	1.2363	0.777803	0.975763	1.61322	1.18108	0.845562	0.905728	0.705412	1.27201	0.679699	0.664012	0.649025	0.483303	0.937198	0.853298	0.825223	0.455836	1.48875	0.987895	0.564142	0.687374	0.518553	0.771382	1.03697	0.984426	1.24928	5.41367	1.1591	0.971487	0.882283	0.75556	0.756925	0.979204	0.796191	0.814109	0.93538	1.16346	0.389998	1.2061	0.912154	0.927152	0.60616	1.19349	0.883067	1.32154	0.663481	0.698361
AL031275.1	2.37291	2.04564	0	0	1.73372	0.443946	3.66198	0	0.117503	0	0.663245	1.11285	0.141331	0.252601	0	0.432763	0.0548285	1.49883	1.06724	0.0994109	0.723501	0	0.826183	0.0458684	0.663649	0	0.0779643	0.0552525	0.784521	0.0502845	0.169662	2.54237	0.502061	0.429619	0.74104	0.216914	0.414572	0.0987733	0.0900489	1.81745	1.79698	0.81035	0.626663	3.16843	1.71134	0.150364	0	0.192297	0.245182
LINC02195	0.281145	0.242368	0.787627	2.0676	0.293446	0.157797	0.76817	2.33947	0.334125	0.440708	0.0589363	0	0	0	0.0955133	0.999845	0.701581	0.19978	0.55177	0	0.61719	0	0.234928	0.847786	1.72985	0.495011	1.21932	0.785562	0.139426	0.929408	0	0.328605	0	1.39616	0.0702392	1.23361	1.39989	0.210649	0	0	0.510978	0	1.50779	0.341271	0	2.06657	4.02613	0	0
AL606834.1	0.278409	1.22672	0	1.62499	0.568266	0.694496	1.01426	0.900941	0.404401	0.193964	0.752232	0.222836	0.0884376	1.10645	1.05093	0.440052	1.02927	0.468944	0.97138	0.248825	0.724367	0.135457	0.516983	0.746255	0.96898	0.466852	0.48786	1.21009	4.35685	0.283189	0.24772	0.578503	0.078541	0.268833	0.989237	0.746536	1.0701	0.401747	0.225392	0.612375	0.642548	0.0845126	0.120656	0.33044	0.267717	1.72499	0.822704	0.360988	0.552321
LINC01503	0.337056	1.25168	0.842573	0.817184	0.790206	2.61939	2.09375	8.92657	1.1555	1.30056	0.228276	0.35019	0.555925	2.28529	0.281866	1.10648	1.10709	0.626411	0.228981	0.547446	0.796849	0.581853	0.28887	0.61344	2.00136	0.978222	0.388452	0.767919	0.514319	0.896666	0.385588	1.394	0.329143	0.257509	0.285011	0.369734	0.679466	0.46623	0.944553	0.549919	1.35983	0.425002	0.859583	0.3399	1.34631	0.867472	1.82994	0.3782	0.141449
AL138689.1	0.123737	0.666695	0.13866	1.36499	0.232473	0.138899	0.788869	0.193059	0.698511	0.678875	0.648475	0.167127	0.265313	0	0.504448	0.643153	0.58325	0.117236	0.48569	0.248825	0.0452729	0.406371	0.241259	0.688851	0.242245	1.43168	0.24393	2.66221	10.4319	0.251723	1.13243	0.144626	0.471246	1.42098	1.20563	0.88227	0.0648544	0.494458	0.169044	0.699858	0.224892	0.169025	0.603282	1.08144	0	3.04225	0.348067	0.300824	0.61369
AC018695.4	0.20994	0.180985	0.201651	0.378111	0.801376	0.807995	0.509883	0.187175	0.356432	0.75221	0.729304	0.243049	0	0.612988	0.244536	0.164092	0.266105	0.937718	0.294304	0.542792	0.263358	0.853635	0.400981	0.0834819	0.60393	0.603497	0.472991	0.435765	7.31774	0.122026	0.377409	0.420653	0.609177	0.521279	0.569457	0.131597	0.0943166	0.149809	0.874088	0.169632	0.747556	0.901304	0.0877342	0.698986	0	0.304075	0.889663	0.291655	1.48746
LINC01473	0.399032	0.307139	0.191638	0.179668	0.594987	0.767874	1.02105	0.0592935	0.372607	0.0893574	0.549693	0.218148	0.244454	0.364094	1.2007	0.639371	0.600618	1.01268	0.167814	0.544497	0.70913	0.327619	0.333436	0.0396683	0.589885	0.473162	0.47198	0.732686	18.2906	0.289916	0.570609	0.26651	0.36183	1.38003	0.640872	0.187593	0.224083	0.797271	0.389384	0.201511	0.858443	0.311473	0.458578	0.664277	0.246669	0.447913	0.174928	0.360324	0.932979
USP30-AS1	2.20501	1.4664	2.18855	8.93546	2.47246	5.30401	2.25689	7.4049	1.87181	7.0117	1.39992	0.56728	0.360221	2.01195	0.385256	0.413632	1.71189	1.99962	1.36008	4.18071	1.61354	0.965544	0.070192	2.3674	1.72673	5.32439	1.04325	4.18959	1.31222	5.83147	1.009	1.91453	0.719799	0.86036	0.220354	0.621976	0.594367	1.66785	1.26233	4.98862	0.981452	1.89329	5.12955	2.20244	2.72615	6.16387	9.44083	1.16404	0.156229
AL078581.1	0.765338	1.84739	0.343055	1.28651	0.894685	0.343647	0.929391	0	1.09147	0	1.7969	0.137828	1.31281	1.56425	1.45605	1.50746	0.848826	1.45025	0.600817	0.615611	0.448035	0.670261	0.511622	0.852134	1.54114	0.924021	1.4484	1.19755	5.16186	0.155696	0.70043	2.14689	0.777265	2.85048	2.29448	4.02979	1.28364	0.611663	1.39409	0.86575	0.635884	0	0.597026	0.445927	1.32471	1.55191	1.096	0	0.759158
FOXP4-AS1	6.79217	2.02173	1.63631	0.650831	1.75502	1.88748	3.00908	0.50628	0.499578	0.277448	2.50448	1.35467	2.02403	1.8653	2.70587	3.63146	0.515294	2.09619	1.73684	6.22861	5.1807	3.34234	4.88067	0.451613	1.13853	0.979423	2.582	0.816009	4.52045	2.99306	1.16426	1.86186	4.21296	4.09261	2.60893	1.26201	3.29327	2.32075	4.47333	1.75189	4.77934	2.71997	4.16368	1.46096	2.68061	4.2395	0.633662	5.33572	4.47692
MINCR	6.6037	4.52642	1.15369	4.172	5.19481	3.53308	4.41146	1.10147	1.81783	5.02596	3.89709	1.31108	2.69102	4.20845	2.33841	4.15222	1.30496	1.58857	2.33805	6.59537	4.82155	2.99471	4.57182	2.3608	3.14261	4.01012	4.49984	1.41368	2.21732	5.05651	3.51648	2.95675	3.65951	8.1254	4.18885	2.90403	6.47529	1.85131	4.7151	2.20443	6.46124	2.57159	4.48885	1.98525	4.45497	4.35418	1.4292	7.4373	5.44162
AC007566.1	0.736952	0.508248	0.132133	0.619397	0.763044	0.198541	0.715936	0.551911	0.840793	0	1.60667	0.557407	0.252823	0.602494	0.560817	0.419336	0.5231	0.726161	0.347119	0.533501	0.603984	0.968102	0.624018	0.246158	0.626569	0.830433	0.650852	0.527145	8.01113	0.599684	0.775619	0.551269	0.224531	0.841727	0.972126	0.388032	0.278106	0.323937	0.590649	0.333456	0.673529	0.241602	0.48865	0.830149	0.510229	0.268983	1.68856	0.458659	0.760241
AC004253.1	0.169378	1.16814	0.189805	1.33462	0.424294	0.760531	0.925582	0.528538	0.301945	0.398263	1.13621	0.495672	0.847406	0.865468	0.8056	0.0926717	1.08017	0.922753	0.0831048	1.10696	0.185916	0.0927103	0.990743	0	0.142113	0.426034	0.73459	0.473269	6.38388	0.603002	0.29065	0.989856	0.860088	0.998838	1.86191	0.0928998	0.0443881	0.549933	1.61977	0	0.659664	1.15685	0.247741	0.411203	1.0994	0.90157	0.866277	0.658853	0.882054
AC080162.1	0.0420858	0.0725625	0	0.442156	0.351418	0	0.255535	0.262654	0.250083	0	0.317608	0.189478	0.120318	0.107522	0.0571913	0.138158	0.233384	0.159498	0.247791	0.169262	0.307967	0.322503	0.18756	0.35144	0.0941633	0.296402	0.265491	0.517415	9.85126	0.171234	0.0962913	0	0	0.0522492	0.378519	0	0.220584	0.252264	0.306643	0	0.262254	0.344935	0.0410379	0.245214	0	0.213348	0.645738	0	0.250476
SNHG16	5.49168	5.35552	8.9481	3.51439	4.41502	6.70535	3.36016	4.24907	3.90677	3.81794	5.19947	5.45503	7.53603	4.0565	5.26844	6.13161	6.08647	7.87591	4.01618	6.75772	6.79634	4.84743	7.15335	6.25393	5.80299	2.85762	5.15396	4.36756	37.4976	4.99405	6.29564	5.44129	4.68685	9.124	9.15053	10.1712	4.4155	7.25337	6.67588	7.17126	4.23058	5.05373	3.60378	5.04475	8.40479	5.35296	3.25217	6.95568	7.06815
DGUOK-AS1	1.52891	1.93586	1.33851	0.702747	4.96694	1.39445	1.97267	1.44121	1.41955	1.423	1.72271	2.17258	1.09274	3.11268	3.14896	1.20248	1.24527	2.60291	1.45342	6.10096	2.02781	1.09838	2.90116	1.81756	1.36297	1.7065	2.14749	1.8156	9.76208	3.08601	2.81488	1.45194	1.15242	4.38942	5.82506	2.30606	0.951599	2.14789	2.78496	1.1485	1.46382	1.89269	1.2346	1.27592	3.51468	7.72635	0.928569	1.25449	3.67292
LINC00525	0.452245	1.15462	0.194918	0.109646	0.827874	0.156203	1.45745	0.325665	2.25323	0.0545321	0.510483	0.109636	0.745913	0.399951	0.16546	1.10395	0.598037	0.379043	0.443785	0.629602	1.50193	2.22786	0.0387592	0.161389	1.03132	0.647515	1.9751	2.11903	1.24216	0.26539	0.776045	0.162643	0.927418	0.345513	1.19939	0.114483	0.200568	0.729825	0.538626	0.393523	0.88518	0.570247	1.05158	1.30062	0.752673	0.423248	0.427013	0.37213	0.155282
TPM1-AS	0.160187	0.127471	0.0552325	0.0776739	0.329248	0.926741	0.336676	0.179436	0.175729	0.193155	1.33287	0.299572	0.634092	0.220367	0.385129	0.087643	0.423654	0.251005	0.22974	0.0991145	0.153285	0.431653	1.56507	0.171494	0.206772	0.316134	0.204046	0.344298	5.19418	0.388543	0.570901	1.15218	0.344138	0.359498	0.283218	0.419019	0.213126	0.406225	0.763133	1.65522	0.166365	0.85843	0.240306	0.358975	0.69316	0.39353	0.245781	0.539222	0.201673
AC003070.1	1.94433	3.89805	1.31742	3.99043	2.0766	2.63939	2.9651	3.95074	4.35276	5.38686	10.5784	3.62364	1.2927	7.04684	2.58074	0.395832	1.85553	3.72718	2.66226	3.90987	1.45587	5.34596	3.22422	1.46839	3.38916	5.73217	2.35326	2.62794	8.25207	2.7136	5.01758	4.01661	3.32931	2.24546	6.05502	1.09122	0.663587	2.16826	9.55424	0.895113	4.22647	6.54723	1.05819	3.95187	5.47854	2.10883	6.19777	3.16595	1.88377
AC023043.1	1.59477	1.46257	2.05326	4.49169	1.18998	1.14267	0.906499	1.62351	1.12911	3.19134	2.50378	1.13046	1.55209	0.953578	1.56774	2.56194	4.66645	1.25379	3.39624	4.23043	1.44011	3.30591	2.83534	2.61307	1.78408	0.887606	0.588637	1.4411	0.538473	0.379652	3.33826	2.53819	1.0338	1.97989	1.42416	1.56328	1.63616	1.59319	0.679876	1.53532	0.352399	0.0927002	3.01086	0.296552	2.64288	1.92651	2.01306	0.923909	0.60583
LINC02577	0.175021	0.880142	0.183053	0.625185	0.287415	4.7283	0.0354228	0.631102	0.450672	0.164612	0.0342436	0	0.166788	0.104335	0.0634239	0.459643	0.0711749	0.248738	0.148847	0.0586586	1.14412	0.657819	0.526499	0.416805	0.339381	0.410879	1.74814	0.723773	1.95582	0.0652761	0.567295	0.627338	0.903554	0.101401	0.151583	0.230387	0.0183467	0.39632	0.34006	0.527956	0.199948	0.239079	2.57132	1.1614	0.201959	1.72125	0.895137	0.158854	0.0347215
LINC01278	5.5005	4.09956	1.57545	3.43736	4.02491	4.39997	3.82756	0.849108	2.38306	1.15777	3.14004	2.5756	3.34324	3.97255	4.03231	1.83972	1.9904	2.98326	1.47496	2.41024	4.70773	5.59948	2.74659	1.17521	3.34127	3.03432	3.03974	3.29471	3.92627	2.13847	2.3532	1.86284	2.45919	1.3352	4.86556	1.69856	2.97127	2.51452	3.94165	4.81869	3.39798	4.90292	2.26166	3.66165	5.83128	2.5782	2.02458	4.66227	3.28714
AC087588.2	0.92164	1.4636	0.326144	2.34426	0.688565	1.19792	0.412335	0.302731	0.576483	0.760377	0.976184	0.131034	0.83206	0.247857	1.05468	0.955432	1.34497	0.73534	1.7136	1.26807	0.354957	0.477915	0.972802	1.98031	0.59692	1.41531	0.459001	0.867438	4.13761	0.641422	1.55377	1.81427	0.615791	2.46908	0.533224	1.0642	0.457635	0.193837	0.265074	0.685893	0.352647	0.132522	0.662194	1.08341	0.419801	3.59016	0.297706	0.566057	0.0962313
LINC00654	1.82215	0.234917	0.154522	0.082783	2.8977	0.265352	1.99744	0.273198	0.928638	0.226446	0.0330358	1.67029	0.488079	1.12398	2.01215	2.31364	0.254891	0.245741	0.206191	0.686621	1.75381	2.82856	0.248739	0.124896	1.19001	0.644128	2.76494	0.66784	26.4352	0.160297	0.304226	0.33769	0.133372	0.913025	0.0426524	0.136855	0.836307	0.252551	0.855193	0.445667	3.53593	0.0986652	0.643482	3.50705	0.994476	0.216365	0.544045	4.75716	1.57295
ILF3-DT	10.0872	7.61792	5.20811	11.4516	15.1054	4.14092	14.4766	3.88039	7.40584	2.97295	11.8399	3.30287	4.88578	5.05838	10.2383	15.5079	10.1012	9.76453	7.07618	17.2669	8.49469	16.1076	6.45526	6.60371	12.6602	8.93267	11.2903	6.75512	8.95069	8.36305	4.88765	5.79757	5.60901	15.2141	6.4773	5.78406	15.0417	13.5126	8.21902	4.833	15.1948	5.66537	8.12895	7.53893	4.32884	16.936	10.6166	7.70157	7.62833
UBR5-AS1	1.71982	1.77763	0.609634	0.884987	1.85368	1.67446	1.51307	0.876184	1.75192	0.605202	3.31094	1.596	0.677308	1.83825	4.06607	4.6856	2.84167	2.58552	1.67042	2.87612	3.58285	3.41961	3.22615	1.53873	1.83563	3.54012	2.5324	2.97153	21.5487	2.50799	2.77049	3.11777	1.60404	6.97189	3.18304	1.73255	1.64645	3.02422	2.04585	2.45663	3.63608	0.431499	4.21816	1.98537	1.82252	2.51765	1.48095	4.18113	3.29871
AC005837.3	1.82666	0.984203	0.51174	1.67921	1.42994	1.02525	1.52502	2.13751	0.678403	4.29508	0.765846	1.028	0	2.04174	0.310286	0.249855	0.886343	1.08168	0.896246	0.918315	0.334169	2.12465	0.890391	0.105928	1.27719	1.03378	1.26035	1.276	11.7765	0.696759	0.653025	0	1.44932	0.992158	2.2818	0.50094	0.478705	0.684319	3.53529	0	2.01568	1.24761	0.222648	0.997792	1.97608	1.04175	1.7517	1.11022	2.0384
BOLA3-AS1	0.169009	0.281684	0.202017	0.213074	0.922003	0.151774	0.437837	0.304712	0.227638	0.0353239	0.0661346	0.142036	0.547599	0.403004	2.58761	0.51783	0.212438	0.768618	0.0884517	0.135945	0.0494694	0.764734	0.138088	0.12545	0.453771	0.20405	0.355388	0.46594	1.4975	0.343821	0.103117	0.316063	0.0858212	0.167858	1.20479	0.296631	1.21653	0.281402	0.38995	0.223046	0.631897	0.861899	0.307628	0.306362	0.390044	0.297012	0.541683	1.5778	0.0558813
AC138207.4	0.261256	0.225223	0.250941	0.627377	0.353195	0.642399	0.48344	0.698778	0.517481	0.234018	0.771955	0.291256	0.4268	1.33494	0.659335	0.163361	0.400139	0.69544	0.415074	0.500346	0.345939	0.394954	0.318801	0.15006	0.361857	0.851145	0.627845	0.653516	6.71259	0.417594	0.199249	0.756129	0.410626	0.293457	0.671353	0.409408	0.430359	0.385281	1.04242	0.56292	0.465141	0.271906	0.133441	0.205379	0.323001	0.643281	0.712631	0.290355	0.333188
AC004839.1	1.42511	1.1057	0	0.299446	1.07098	0.639895	0.692236	1.7788	0.338734	0	0.358495	0.641613	0.407423	0.364094	0.968307	1.71538	2.52892	0.540094	0.839072	0.859733	0.208568	0.312018	0.158779	0.396683	1.27543	0.716913	1.34851	1.11496	13.2868	1.01471	1.14122	1.33255	1.08549	1.06156	1.13933	0.937968	0.298778	0.427109	1.03836	1.20906	0.444022	0.389341	0.416889	1.10713	0	1.01142	0.291547	0.554345	0.989523
AC008115.3	0.677513	1.23303	0.337432	1.58177	1.35146	2.28159	3.06242	1.09623	1.11831	1.06203	1.38871	1.35569	0.538035	1.8271	2.14827	0.453062	1.71157	1.96141	0.886451	2.49777	0.44069	1.68939	1.09034	0.628623	1.72641	1.6284	1.60274	0.841367	17.173	2.64172	0.775066	1.05585	0.477827	3.22432	1.95595	1.23866	0.789122	2.18093	2.39966	1.49022	1.29001	3.18777	1.87182	4.56892	1.30299	1.22117	4.35063	0.951677	1.1574
AC018809.1	0.261571	0.515417	0	0.9422	0.468028	0.335569	1.36131	0.466413	0.44409	0	1.22199	0.235529	0.106829	0.668273	0.355455	0.163558	0.248662	0.814292	0.293346	0.450854	0.765629	0.490878	1.29062	0.208025	0.334425	0.939895	0.41252	0.125292	3.70626	0.152035	0.213739	0.524105	0.189748	0.649478	0.63482	0.409901	0.195853	0.783935	0.204198	0.105675	0.853786	0.510438	0.218622	0.36287	0.323391	0.303085	0.726232	0.218029	0.481852
SOS1-IT1	0.510836	0.625055	0.110795	0.830999	0.550387	0.258968	1.18064	0.479927	0.705019	0.051662	0.580339	0.311597	0.235551	0.252601	1.07487	0.486859	1.38899	0.718187	0.679153	0.231959	0.699384	0.54118	0.716025	0.428105	0.811126	0.348166	1.01354	0.663029	14.0887	0.217899	0.867159	0.693373	0.920445	0.675115	0.428156	0.289219	0.604584	0.954809	0.270147	0.419412	0.684564	0.0900389	0.337434	0.672091	0.570447	1.43681	1.39903	0.352544	0.65382
AC011468.1	0.581657	0.923693	1.09778	1.47949	0.178937	0.756024	3.38298	1.14634	0.58212	0.0959765	1.0268	0.523746	0.700163	0.703914	2.12167	0.904475	0.916732	0.609106	1.02139	1.47747	0.896069	1.00539	2.72865	1.02256	0.856189	0.924021	0.869042	1.06068	10.8703	0.653922	1.54095	0.572504	0.699538	1.1782	1.80499	0.402979	0.641819	0.764579	1.00375	0.952325	0.890238	0.669089	0.567175	0.713483	0.794823	2.26579	3.10012	0.357245	3.18846
ACTA2-AS1	0.168793	0.229462	0.276449	0.477439	0.775185	0.320651	2.10493	1.09394	0.486071	0.630948	0.615137	0.251364	0.556798	0.762961	0.379352	0.348094	0.554417	0.492075	0.178376	0.156659	0.218528	0.18478	0.180828	0.397555	0.646378	0.574792	0.327631	0.827172	10.8048	0.184898	0.259938	0.182111	0.065932	0.233734	0.596867	0.313343	0.993579	0.784756	1.00516	0.165235	1.335	0.603032	0.202572	0.529564	0.618029	0.276448	1.32149	0.164144	0.218946
AP001505.1	8.30297	8.64566	0.836343	4.80263	3.34966	2.51336	4.02177	4.26966	1.94026	3.36351	5.55411	1.72207	1.73362	4.64774	7.54318	3.8282	9.00177	4.19853	1.09856	7.87927	2.25281	9.14044	9.25076	5.97263	4.43556	3.14438	4.85526	3.91008	1.01784	5.31404	7.20392	3.70738	3.55296	3.18508	11.6071	2.86542	3.91176	4.24056	6.03266	1.8468	1.69557	2.54873	1.95583	5.97925	2.82584	14.1406	2.76739	5.98768	3.19258
AC127502.2	0.703161	1.3639	0.453078	0.572527	0.491731	0.710389	0.768497	0.639971	0.355159	0.385784	0.965492	0.261175	0.326666	0.381748	1.26609	0.19236	1.46225	1.02431	0.293253	0.618622	0.398772	1.11615	0.734463	0.497471	0.403148	0.751676	0.499024	0.707307	1.15075	0.259272	0.583195	0.862956	0.848015	0.894793	0.0527018	0.250683	0.534394	0.316108	0.672436	0.173997	0.575095	0.456246	0.411392	0.469447	0.532474	0.74856	1.37558	0.547036	0.741075
TNFRSF10A-AS1	5.57964	1.7898	0.945153	0.886116	1.67942	2.98601	1.14241	2.83436	2.77581	0.406808	2.91054	5.72516	0.185483	0.745906	2.20415	1.98786	1.87088	1.38309	5.0296	6.71905	6.64666	2.66342	5.99971	6.14018	1.95969	1.76246	3.32542	4.89466	6.17764	4.0586	5.71505	3.63994	3.54162	3.18162	3.11213	4.19901	2.99247	6.54633	4.84539	3.21089	1.24656	0.97488	1.29692	4.50477	1.40373	3.55209	2.45549	1.07258	7.14347
AC004080.2	0.854811	1.15343	0.166592	7.18455	2.76198	2.41975	4.96455	1.9329	5.78619	2.09733	4.48764	2.67723	1.27503	6.83657	2.17172	1.09806	1.56636	0.035213	0.218823	2.98948	1.03346	2.56321	6.45968	1.72419	0.748395	3.44015	1.23088	1.45385	0.147451	2.04141	1.70069	3.30142	7.54897	0.0461409	1.8199	1.7123	1.98693	6.49754	4.26501	4.09908	1.23517	2.74149	3.11667	0.144365	3.21646	0	0.380165	7.08385	2.80178
AC010168.2	0.373081	0.249423	0.0170643	0.647936	0.715234	0.623921	2.05723	0.229669	0.678653	0.0954814	1.14281	0.291374	0.141487	0.6322	0.362134	0.220787	0.261779	0.948623	0.231615	0.574158	1.04745	0.475098	0.945859	0.211935	0.489769	0.3294	0.240155	0.340391	5.80734	0.30204	0.126298	0.533953	0.251308	0.590788	0.399463	0.283971	0.319254	0.680768	0.922288	0.193789	0.48236	0.301617	0.133638	0.621077	0.0329468	0.432293	1.32399	0.222126	0.464474
AP002336.2	0.805096	0.396603	0	0.483336	0.256099	0.516427	0.465557	0.558283	0.273375	0	0.353618	0.448772	0.219207	1.17537	0.625178	0.503419	0.977961	0.472207	0.150483	0.616753	0.504974	0.545598	0.256285	0.106714	0.300222	0.462868	0.181386	0.299942	9.35422	0.233977	0.263149	0	0.58403	0.428366	0.34481	0.672877	0.281317	0.153199	0.488837	0.433678	0.278715	0	0.299067	0.148918	0	0.466436	0.235293	0.298256	0.570425
AL139384.1	1.16647	0.268936	0.516779	0.24225	0.588934	0.258835	0.798843	0.15519	0.443288	0.233878	0.227467	0.158771	0.290825	0.970279	0.322557	1.13542	0.782246	0.346975	0.106479	0.245477	1.22081	1.7224	0.0755595	0.0818015	5.94808	0.238814	0.35295	0.136436	0.363231	0.151761	0.209474	0.0951198	0.774841	0.463075	0.460854	0.119029	0.263036	0.277778	0.308832	0.191789	0.471904	0.722587	1.09113	0.190986	0.352153	0.220028	0.534152	0.514411	0.733246
AL355075.2	0.216152	0.596287	0.193776	0.545017	0.577561	0.776441	1.10244	0.269798	1.07892	0.271063	1.55873	1.59598	0.247181	0.441787	0.469973	0.236526	0.239731	1.18781	0.76359	0.69546	0.759222	0.757199	0.674313	0.120333	0.386897	1.04387	0.613602	0.773072	7.20348	0.703562	0.0989101	0.808452	0.10976	0.644043	1.29604	0.189687	0.226583	0.691	1.10244	0	1.8857	0.590527	0.21077	0.965553	0.374132	0.482131	1.59192	0.336318	1.92966
AL021068.1	0.206641	0.178141	0	0.434197	0.517639	0.927847	0	0.859755	0.736745	0	0.866363	2.04675	0	0	0.561618	0.226119	0.229183	0.978921	0	0	0.90727	0	0.23023	0.19173	0.231171	0.831619	0.651781	0.923821	38.5318	0.210189	0	0	0.524654	0.769631	0.413006	0	0.433228	0.206436	0	0	0.214611	0	0.201496	0.602001	0	0.209508	0.845486	0	1.02486
AC018690.1	0.660196	0.398398	0.147963	0.693605	0.358323	0.592874	0.801711	0.343353	0.902297	0.620934	1.55004	0.624189	0.84934	0.759013	1.21116	0.28897	0.878657	1.5325	0.453492	1.19484	0.531415	1.37318	1.87567	0.888206	0.886278	1.36168	0.728829	0.959239	4.78013	0.335765	0.830782	0.617316	0.670484	0.368833	1.58341	1.30357	0.622851	1.05526	0.721542	0.840164	0.411395	1.26256	0.257503	0.897553	0.571358	0.669354	0.675309	0.770416	0.982297
AC012615.6	0.27788	0.377478	0.150978	1.16777	0.780466	0.90743	0.736241	0.402901	0.980726	1.08238	1.60281	0.841627	0.0722204	0.903557	0.434831	0.092143	1.03665	1.0611	0.264418	0.88052	0.197179	0.921814	1.01324	0.250015	0.348546	1.05054	0.571039	0.357632	2.23832	0.496779	0.481653	0.354315	0.726904	0.397256	0.908816	0.258636	0.158886	0.370138	1.61053	0.333388	0.927007	1.70237	0.139586	0.891309	0.218625	0.358571	1.96384	0.458566	0.576329
ZNF236-DT	0.271267	0.165073	0.858301	1.54232	0.49299	0.967254	0.678204	0.597513	0.777518	0.950501	0.762667	0.948299	0.456188	1.22302	0.455366	0.506367	0.796389	0.347725	0.313167	0.256703	0.513769	0.593919	0.21334	0.251692	0.606935	0.385306	0.201322	0.749044	0.284881	0.422001	0.365089	1.71585	0.729248	0.495258	0.494332	1.29529	0.869801	0.573877	0.697583	2.6173	0.464023	0.828289	2.27169	0.44937	0.966677	0.436812	0.865073	0.806904	0.522324
AC009065.3	18.5708	15.1072	14.4768	7.72883	14.9823	16.6502	26.9093	13.6242	9.38257	6.00027	20.211	17.0988	15.2179	16.9612	17.1493	33.4106	8.59022	17.9917	16.1399	23.6935	13.3924	27.27	23.8226	17.9522	25.5258	16.5782	24.9488	13.8373	4.27116	16.0303	30.8922	15.9385	26.1947	11.3607	27.0755	13.5808	7.58619	5.975	17.1043	11.6707	18.3242	20.0981	17.3211	35.1966	17.0812	33.4121	10.6756	12.6793	7.17849
AC026124.2	0.189001	0.787513	0.282393	0.728074	0.18412	0.42432	0.153009	0	0.336926	0.0987563	0.501857	0.198548	0.0900553	0.080478	1.24138	0.275755	0.524047	0.387987	0.741862	0.253377	0.461011	0.27587	0.35096	0.379953	0.704789	0.316928	0.397428	0.492892	10.2478	0.32041	0.324323	1.0309	0.0799777	1.72072	0.188875	0.41465	0.165102	0.314689	0.229515	0.890825	0.19629	0.344234	0.337875	0.214126	0.272615	0.638743	0.322213	0.183796	0.124983
AP002498.1	0.072761	0.0313628	0	0.305773	0.698691	0.73509	0.0441788	0.0756827	0.302654	0.798396	8.57212	0.163792	5.20038	0.836518	0.0494382	0.597145	0.161396	0.827257	0.1428	0	0.372705	0.836352	23.9147	0.135021	0.569788	1.02488	0.401626	2.11438	3.68055	1.14716	0.457808	0.680352	0	0.135498	0.145425	7.66227	0.572044	0.109033	1.06029	1.74903	0.0755672	0.198783	1.09972	0.777232	0.629701	0.258196	0.66984	0.141514	0.685648
AC025171.1	0.534417	0.45431	0.565598	1.06054	1.16518	0.699885	0.829241	1.99189	0.582198	1.48929	1.73646	1.56393	2.14321	1.15675	0.574932	0.950284	1.39123	1.39946	1.04884	1.23885	0.651774	0.495654	3.37406	2.55502	0.74732	1.65786	0.971585	1.12823	1.2368	0.687041	0.747226	0.659335	0.56536	0.645045	0.645322	1.48186	1.47833	1.0307	0.50025	0.503777	0.817125	0.44612	0.680339	0.43968	0.578131	0.745017	2.36882	0.288722	2.26766
AC000123.1	1.80211	2.0714	0.179506	0.673174	1.27069	1.70825	2.13976	1.33295	2.61763	0	1.98122	2.12752	0.228978	1.63701	1.57819	1.53375	0.799476	1.44182	1.88628	2.25486	1.64106	3.55102	1.56164	0.631669	1.34402	1.69225	2.27366	1.92463	19.304	0.651749	2.70297	0.748915	3.35534	0.745766	2.88144	0.966446	0.839589	1.28022	1.89661	1.13252	1.53888	0.765854	0.702894	3.34445	0.34658	0.974455	1.63854	1.79142	2.26423
AP001318.2	3.48235	1.84088	1.32532	1.58768	0.932683	1.99141	1.19683	1.02515	2.57685	0.514977	2.34152	2.75108	0.375684	1.59472	4.37509	2.15694	2.55053	1.33843	3.93301	1.91583	2.11552	1.87013	2.15955	1.76794	1.43333	1.75182	2.59055	1.87261	2.34608	1.06933	2.25496	1.99671	1.33457	1.18279	2.46228	1.29735	1.85964	1.54253	1.31652	1.95103	0.955342	0.359011	1.40951	0.797564	1.99022	2.63134	1.00813	1.46959	1.92264
LINC00265	2.44122	1.38395	1.12994	1.28238	2.90254	1.57868	4.39036	1.32482	3.38217	0.811101	4.01614	2.27582	1.02412	1.76261	1.36122	0.950933	4.34087	4.92132	0.93739	1.96096	2.05823	5.77334	1.12343	0.652436	2.63453	2.04234	1.37052	2.32067	1.9081	1.12686	2.20079	0.341159	4.27808	1.25183	2.10812	0.713136	1.00832	3.08826	2.24755	0.787929	4.306	2.35604	1.15141	5.75911	1.49269	1.03577	2.36818	2.42559	7.10659
AL390208.1	0.128349	0.414924	0.143828	0	0.482272	0.144076	0.350686	0.0667512	1.60162	0	1.426	0.34671	0	0.737798	0.261623	0.21067	0.0355874	0.851236	0.0629738	0	0.422641	0.140505	1.03675	0.0595435	0.502546	0.161417	0.253021	0.358626	3.75541	0.815952	0.256951	0	0	0.796719	0.0961971	0.0703961	0.0336357	0.993715	0.467583	0.181485	1.19969	0.350648	0.500612	0.436233	0.277694	0.0975968	0.295395	0.124814	1.24129
FLNB-AS1	0.178283	0.701228	0.174811	0.526796	0.255865	0.287685	1.46137	0.799718	0.887246	2.30561	1.94809	0.426416	0.430051	0.967906	0.128707	0.0670614	0.401642	0.417011	0.448304	0.336105	0.154922	1.06733	0.328988	0.553117	0.467453	2.94845	0.316313	0.684958	6.69741	0.442026	0.866804	0.286522	0.381926	0.262838	0.779467	0.220014	0.245289	0.551016	0.842318	0.0472673	0.839002	0.852372	0.222738	0.59513	0.723248	0.344566	1.15687	0.400925	0.795795
AL157394.1	0.151942	0.276526	0.454044	1.27705	0.296035	0.227414	0.553534	0.878018	0.461469	0.317569	0.707813	0.288831	0.19306	0.129396	0.0917677	0.517265	0.748964	0.17595	0.563266	0.475288	0.148247	0.258741	0.188096	0.516919	0.585482	0.288757	0.346126	0.962314	5.22437	0.137378	1.31331	0.315719	0	0.0419189	0.303681	1.07412	0.371641	0.202388	0.522784	0.859384	0.333138	0	0.181083	0.163944	0.146107	0.564849	0.587143	0.06567	0.0167461
SH3BP5-AS1	0.201848	0.590385	0.234269	1.954	0.936018	0.283226	1.10301	0.689844	0.723937	0.350307	2.59924	0.752969	0.360661	0.948497	0.362461	0.118325	0.471718	0.614707	0.396143	2.11647	0.174079	0.370906	0.734904	0.331088	0.713715	1.06618	0.31833	0.825847	4.50453	0.439956	0.676239	0.556101	0.201332	0.170045	0.414231	0.371664	0.649879	0.810189	0.610598	0.112126	0.838528	0.551447	0.228454	0.364022	0.530298	0.285045	2.61403	0.399587	0.471941
AC018647.2	1.17589	0.950084	0.396964	2.60518	6.35956	0.563336	1.87007	0.962107	2.15761	1.12601	2.35568	1.42652	1.18153	1.38269	1.77846	1.84664	2.81568	4.0835	0.424863	2.33493	1.38971	2.25675	1.5239	1.26907	1.92643	1.16328	1.07854	1.0558	4.67495	1.89671	1.28329	1.51816	0.724522	1.53315	1.99128	1.74864	1.965	1.66132	2.03438	0.946141	1.62491	0.739284	1.65515	1.01767	1.02191	1.25705	2.38045	1.32053	1.56658
AC020663.2	0.459203	0.519577	3.34479	1.44732	0.431366	2.70622	0.48793	0.895578	0.375194	0.899779	1.25141	0.671911	1.88716	3.59289	0.273009	1.06778	0.190986	0.625422	0.506939	0.577136	0.336026	1.41383	0.735456	0.505954	0.321071	0.837394	0.588414	0.481157	0.51239	2.42301	0.459657	0.939264	2.11319	1.21146	0.717025	1.25931	0.451279	0.516091	2.6662	2.43492	0.50672	2.35227	1.31532	0.557409	1.98706	0.611064	0.146786	1.61877	0.227747
AC009032.1	0.143834	0.0826639	0	0	0	0.322917	0	0.0997396	0.170939	0	0.0402025	0	0	0.244982	0.195459	0.157391	0.159524	0.0454256	0	0	0.140336	0.104971	0.106835	0.0444849	0.053636	0.0482378	0.226838	0.107172	116.126	0.0975355	0.27424	0.224153	0.121729	0.178569	0.287475	0.315558	0	0.047897	0.261998	0	0	0.130985	0.0467509	0.093117	0	0.194439	0	0	0.142672
AC008906.1	1.01153	0.444907	0.462662	0.347011	1.62031	1.85384	0.551507	0.944786	1.98723	0.323597	1.22901	0.167294	0	0.105482	0.420793	0.203304	0.228954	0.332501	0.405146	0.498147	0.57403	1.03954	0.184	0.498	0.993042	1.05926	1.10692	2.0073	8.64051	0.650935	0.92102	1.25467	0.209652	0.435688	1.114	1.22283	0.216397	1.23738	0.902468	0.0583797	0.493112	0.394786	0.342201	1.74406	0.893282	0.460457	1.98491	0.441649	0.450489
AP000873.2	0.394459	0.405679	0.0310197	0.319904	0.27159	0.295196	0.319342	0.273532	0.3701	0.173568	0.841411	0.348955	0.336335	0.548091	0.648889	0.355914	0.184206	1.27856	0.31238	0.598396	0.46589	0.590912	0.578273	0.173366	0.309673	0.417759	0.916772	0.232038	8.75834	0.323801	0.22167	0.355897	0.140564	0.532676	0.77456	0.242921	0.340953	0.594558	0.542042	0.176136	0.632477	0.605004	0.499354	0.181447	0.119782	0.42098	0.658324	0.309568	0.288307
AL080317.1	0.358079	0.398727	0	0.1881	0.161957	0.401956	0.38048	0.248305	0.23051	0.140327	0.400341	0.161214	0.0426544	0.304945	0.912376	0	0.496425	0.268585	0.17569	0.600054	0.218356	0.473659	0.681547	0.0969033	0.283748	0.135101	0.2353	0.116728	12.4898	0.303522	0.221887	0.209263	0.303049	0.592736	0.939328	0.490994	0.2346	0.253387	0.570721	0.168774	0.20144	0.529897	0.18913	0.594033	0.129123	0.484061	0.30523	0.696434	0.636377
ELF3-AS1	1.88918	3.35798	3.31739	1.9234	3.51273	3.19193	4.56461	2.91717	5.94859	0.610595	2.97226	2.82346	5.34526	2.9855	2.14378	4.45418	1.49045	3.46913	3.21077	2.62404	2.56533	4.11491	5.35973	2.07813	2.0045	3.44875	2.61081	3.65697	2.66578	6.16106	5.10222	1.82111	5.29104	4.20722	4.90469	1.88006	1.36787	3.61896	4.75383	1.65235	4.71294	4.73557	6.26708	3.10174	2.86541	3.9295	2.4504	5.83343	2.12507
PRR7-AS1	0.75319	1.4976	0.0544532	0.612624	0.415897	0.927302	0.383558	0.0758162	0.28875	0.266601	0.967719	0.251591	0.208382	0.248294	0.396203	0.11964	0.606304	0.702107	0.381471	0.879445	0.266687	0.425563	0.16242	0.338148	0.502841	0.58668	0.536446	0.257975	4.62688	0.247136	0.903333	0.056796	1.2646	0.286557	1.67533	0.39978	0.267425	0.339813	0.442568	0.103065	0.529903	0.63059	0.225069	0.837588	0.841082	1.68739	0.33551	0.330782	0.409704
AC015922.3	0.958337	0.903613	0.402717	0.44049	1.17532	0.403412	3.41854	1.37062	0.67624	0.28167	1.58205	4.31461	0.77056	2.14235	5.29061	3.3754	0.963233	0.766112	1.11674	0	2.76126	1.93429	2.1021	1.41714	5.29348	2.3201	1.32245	6.35964	7.30713	3.83824	0.445382	0.700072	0.22811	2.86288	0.209496	3.41656	2.10335	2.93199	2.29116	3.72649	1.71067	0.163636	2.5114	1.10512	2.07345	1.09308	1.31724	0.757204	0.267356
AC015726.1	0.473676	0.102086	0.729853	1.86618	0.271921	0.465253	1.40207	0.615871	1.02032	0.742511	1.4398	0.959661	0.423183	0.226906	0.72415	0.61551	0.525348	0.785381	0.464815	0.773924	1.16983	1.4908	0.824605	0.576838	1.68907	1.16165	1.07385	1.02573	0.70472	0.150565	1.21923	0.830458	0.300661	0.257279	0.5917	0.71445	0.806871	1.06471	0.862818	0.167444	0.645677	1.05144	0.288677	0.919964	0	0.510262	1.0296	0.345473	0.557948
AC100830.2	0.430503	0.0742253	0	0.180915	0	0	0.209113	0.179116	0.306977	0.539868	0.288788	0.232585	0	0.439946	0.117004	0.188432	0.0954929	0.652614	0.337959	0.173141	0.12601	0	0.383716	0.239663	0.288964	0.433135	0.135788	0.192463	9.73542	0.262736	0.098498	0.402542	0.218606	0.213786	0.602301	0	0.270767	0.602106	0.470505	0.486984	0.357685	0.470453	0.167914	0.418056	0	0	0.704572	0	0.768647
EPB41L4A-AS1	5.25873	9.41845	3.68395	7.62182	5.1702	8.22688	6.33342	3.22665	5.47859	8.71796	5.09351	7.8233	6.50122	3.18908	9.81656	2.73182	8.28595	3.51873	3.40789	16.4898	8.70009	3.65973	4.35812	2.80371	4.25841	6.04938	8.04007	4.66193	5.81036	3.11764	6.71577	3.03351	9.35088	17.7064	11.7887	5.1246	13.5772	7.408	4.26607	5.22518	3.08054	5.13222	5.06151	4.96267	10.1076	9.94911	4.18445	5.36027	8.63042
AL513327.1	0.200723	0.315019	0.0922789	0.34606	0.468432	0.4853	1.14999	0.321204	0.366996	0.403388	0.573979	1.04272	0.382561	0.420771	0.153868	0.157692	0.256868	0.42424	0.232321	0.413985	0.218438	0.411297	0.292446	0.186238	0.328188	0.579958	0.275972	0.419919	5.02309	0.261755	0.353268	0.288747	0.405087	0.102234	0.576049	0.0903315	0.134878	0.329064	0.281249	0.189214	0.791094	0.281217	0.0903346	0.274886	0.222709	0.255688	0.837063	0.380379	0.490096
HNF1A-AS1	3.37352	1.98498	1.22412	0.348798	2.86608	3.95519	1.86625	1.19194	2.42463	0.083939	2.95897	2.19385	3.03112	2.87293	2.16847	1.13675	2.56562	6.46357	1.24009	2.4228	1.63006	3.44684	2.24323	0.7701	1.50959	1.33072	2.72772	1.50818	20.7346	1.85733	2.61572	1.65231	1.41394	1.96779	2.57393	1.72694	1.67274	2.99036	6.91554	1.30233	4.16542	5.26654	1.03385	1.75759	3.05859	1.37355	4.4531	1.64551	4.22799
AL078581.2	0.182331	0.419155	0.40864	0.638525	0.304494	0.955137	0.516632	0.632173	0.650069	0.190542	0.764438	0.273629	0.347508	0.776376	0.412955	0.532044	0.471847	0.345502	0.357839	0.366651	0.622636	0.3992	0.338573	0.676694	0.47594	0.305742	0.479251	0.543424	2.8935	0.370922	0.278112	3.12562	0.771549	0.679086	0.850307	2.00008	0.70081	0.485732	1.10707	0.687507	0.631208	0.332085	0.414845	0.413138	1.57796	0.492959	0.310841	1.06385	0.844005
AC005674.2	0.21194	0.274063	0.145139	1.05147	0.363773	0.370082	0.836452	0.306181	0.608707	0.55371	1.11566	0.471796	0.117816	0.406104	0.568018	0.161053	0.372178	0.697237	0.288854	0.473547	0.275714	2.31369	0.465707	0.229421	0.58616	0.989176	0.408524	0.592193	3.85388	0.574876	0.276131	1.04592	0.179369	0.518934	0.558912	0.387479	0.18514	0.588137	1.22251	0.233086	1.08834	0.772026	0.45351	0.21153	0.152851	0.21488	1.51754	0.618308	0.204389
AC093110.1	0.23406	0.490031	0.149879	2.00236	0.446722	1.08849	1.31964	0.695595	2.06638	0.0524143	2.52339	0.707539	0.382371	0.469846	0.522541	0.29271	1.66881	1.25137	0.557797	0.77325	0.244679	1.20793	0.838215	0.620486	0.71072	2.45583	1.39743	1.5696	7.89314	0.663218	0.669404	0.703471	0.594268	0.311339	3.29135	0.440147	0.140203	1.48647	1.21814	0.14184	1.21543	0.730801	0.179325	0.892936	0.578754	0.74582	1.74433	0.422711	1.27693
AC026356.1	0.319784	1.74596	0.170643	0.479952	0.279736	0.546999	0.610234	0.538535	1.06775	0.190963	0.446908	0.383927	0.087069	0.350141	1.98656	0.733178	1.89156	0.360693	0.86669	0.275596	0.534868	0.616793	0.152695	0.55103	0.715489	0.597515	0.552357	1.44666	9.81736	0.449188	1.04523	0.213581	0.734592	0.699493	0.913057	0.434308	0.494844	2.61658	0.582498	0.904348	0.300487	0.0832047	0.816676	1.50833	0.263574	0.633001	0.716514	0.621953	0.528669
AC025575.2	0.182868	0.252235	0	1.38328	6.56592	0.0821104	0.444134	0	0.608521	0.114662	2.72943	0.164662	0.20912	0.18688	0.0497007	0.040021	5.15155	0.103956	3.01472	0.0735465	0.42821	0.680641	0.529732	0.339345	0.654643	0.735946	0.230719	0.163508	6.45703	0.22321	3.09615	0.170991	0	0.181624	0.0730984	0	0.0383387	0.14615	0.399721	0.310291	0.379842	0	0.0356631	0.532745	0	0.593296	0.82304	0.0711328	0.145113
AC138207.5	0.555759	0.0871104	0.452934	1.80473	1.39218	0.567144	2.82226	2.62761	0.480355	0.316793	0.593109	0.318453	0.866645	1.93619	0.343287	0.387001	0.728455	1.14886	0.495784	0.507992	0.517595	0.608397	0.675491	0.8438	1.80867	0.914984	0.717119	0.847024	2.30513	0.411128	0.520185	2.12589	0.128277	0.125449	0.706857	1.10844	1.27108	1.31231	1.1964	1.14304	1.25933	0.13803	1.03458	0.490629	0.874499	0.81959	3.35921	0.393057	0.501155
AC156455.1	0.417571	3.54141	3.33875	1.23311	2.48783	3.11647	0.191868	1.38519	1.11323	5.0596	0.189266	0.0508104	1.32284	3.89248	3.51203	1.91417	1.66474	1.27244	0.155044	3.58574	0.264269	2.31032	0.113166	0.240841	0.820651	0.204385	2.77657	0.693749	9.15643	0.608412	0.400232	0.263817	0.0573079	0.966768	3.03383	1.06467	0.248438	0.281863	0.390589	1.37239	1.60577	0.431656	0.264113	0.734282	2.63711	5.61815	2.08947	1.22919	0.638091
AL136320.1	0	0	0.107703	0.201952	0.0401271	0.215778	0	0	0	0	0	0	0	0.122776	0	0	0	0	0	0	0	0	0	0	0	0	0	0	11.6301	0	0	0	0	0	0	0	0	0	0	0	0	0	0	0	0	0	0	0	0
AC002467.1	2.24702	2.53452	1.31783	1.14727	1.99901	2.54592	2.72867	0.961109	2.1713	0.921725	1.58481	1.34256	3.12192	3.27277	1.68371	4.96359	1.32759	4.87471	1.6898	1.60472	2.64313	1.74717	1.16987	1.44187	2.37279	1.26771	2.41769	2.18281	1.29139	2.75553	3.7237	1.57089	2.07942	2.58108	1.46903	0.875373	1.38686	2.68535	1.41534	1.78165	3.31513	2.06541	6.65511	2.10048	1.99917	1.76719	1.86883	2.65483	1.89558
AC103591.3	1.08759	0.340939	0	0.4155	0.825581	2.88565	0.960519	0.411366	0.705019	0.929916	1.32649	0.0890276	1.97863	1.76821	1.6123	1.29829	1.09657	0.936766	0.582131	0.596465	4.1963	2.16472	1.32189	0.0917369	1.21669	0.696332	1.0915	0.552524	22.7511	16.3927	0.452431	0.462249	0	2.82321	0.988053	0.216914	1.96922	1.58037	2.52137	1.39804	0.308054	0	12.244	1.24817	0	0.801944	0.303404	0.384594	0.784584
AC092338.1	0.0977028	0.0421137	0.109486	0.205294	0.203956	0.219349	0.296614	0.101626	0.116114	0.153154	0.696368	0.307914	0.13966	0.748845	0	0.106912	0.216722	0.323993	0.19175	0.196472	0	0.481305	0.272139	0.135979	0.163951	0.24575	0	0.163798	20.8348	0.0993802	0.223542	0.228392	0.372095	0.0606486	0.244093	0	0.153627	0.0488029	0.177969	0.414455	0.202942	0.266924	0.047635	0.142317	0	0.049529	0.299818	0.190024	0.193828
AC020558.2	0.259926	0.403338	0.291273	0.491544	0.781342	0.583552	1.45195	0.270363	0.710488	0.733405	2.63723	0.865976	0.0743098	0.464849	0.247253	0.199098	1.23961	0.689554	0.306076	0.784033	0.608651	1.22354	1.15839	0.096468	0.46525	0.810698	0.942828	0.493867	0.41249	0.449461	0.356823	0.972176	0.857924	0.193618	1.32474	0.285126	0.0544941	0.259668	0.615504	0	0.917833	1.49125	0.304145	0.807717	0.4499	0.316238	1.30279	0.303321	0.747699
AC132192.2	0.756664	0.636772	0.201885	1.17351	0.812337	0.889827	3.54416	0.374784	1.02772	0.282407	1.78258	0.470441	0.463545	1.3348	0.905836	0.906841	1.71837	2.01417	0.353576	1.59404	0.975559	2.62305	1.12405	0.250737	0.886794	1.05131	1.5911	0.442983	5.93247	0.78798	0.164879	0.336914	0.640379	2.01298	1.58433	0.474299	0.963148	0.935892	1.11576	0.305692	0.916821	1.2797	0.948631	0.629818	0.311831	1.05941	1.05041	0.49055	0.446758
AL161772.1	1.30205	0.589496	0.808264	0.521587	0.899494	0.672963	0.46638	0.428708	0.940692	0.631396	0.365239	0.447035	0.254408	0.99317	1.14564	0.840514	1.4285	0.905258	0.358488	0.452081	1.32293	0.907519	0.516608	0.282467	0.482043	0.447664	1.0932	0.790441	0.455252	0.743189	0.423282	0.350353	0.868081	0.657059	0.683351	0.544597	0.466417	1.15103	1.0067	1.21856	0.899887	0.8829	1.84507	1.92389	1.49975	0.517596	0.282659	0.901816	1.43091
SDCBP2-AS1	0.264794	0.201934	0.0913011	0.898781	0.731345	0.422996	0.587454	0.4767	0.496247	0.462972	0.516658	0.320964	0.247486	0.52039	0.366754	0.401197	0.276737	0.299128	0.409749	0.655358	0.536581	0.657791	0.53898	0.184265	0.501307	0.532826	0.522003	0.557753	15.6268	0.191646	0.291271	0.26188	0.129289	0.202301	0.366393	0.446871	0.891437	0.615544	0.241166	0.0720036	0.629342	0.125207	0.23834	0.702187	0.528837	0.283956	0.916742	0.485291	0.459648
AC012640.4	1.16967	0.533829	0.87382	0.674668	0.746871	1.5447	0.612717	0.477112	0.654158	0.57522	1.05771	0.578235	1.11465	1.93362	0.747993	2.28377	0.966588	0.934375	0.945236	1.47583	0.57061	1.43109	1.25208	0.851188	0.923658	0.692247	1.01276	0.333232	0.955401	3.52259	0.708399	1.07225	0.349381	2.7619	0.66466	1.40886	1.03378	0.824828	1.54572	0.713451	0.452564	0.75189	4.33854	0.445432	0.793941	1.74396	0.797629	1.73964	0.295743
AC096637.1	0	0	0	0	0.392151	0	0.285154	0	0	0	0.196901	0	0	0	0	0	0	0.444964	0	0	0.343663	0	0.523249	0	0.788083	0.472511	0	0	18.1666	0.238851	0	0	0	0	0.469325	0	0.492304	0	0.427732	0	0.243876	0	0	0	0	0	0.48039	0	0.232923
AC073046.1	1.27164	0.182708	0	0.44533	2.6988	0.118955	1.93027	0.66135	1.4483	0.664452	1.59944	1.52671	0.151478	0.541472	0.648021	0.173938	1.70418	5.17071	0.727913	0.426192	0.310178	2.32014	0.590333	1.22904	1.06694	1.43934	1.00274	1.12517	5.4655	1.23958	0.545527	0.247718	0.269053	0.657804	1.80028	0.116244	1.22192	3.65233	1.06165	0.299683	2.75142	1.73706	0.36166	2.00667	0.458552	0.752079	3.08928	0.72136	2.25995
AL391988.1	0.758439	0.986485	0.834996	3.1034	0.611078	1.49364	0.581692	3.6815	2.2455	0.333724	0.859111	1.61746	0.570602	0.81587	1.0849	0.524165	1.71186	1.02115	1.17513	2.94328	1.88893	0.859406	0.504045	0.370374	2.48587	3.84215	1.28006	1.04101	0.897426	0.433101	3.12048	2.30172	2.02699	0.313865	1.39619	3.9993	1.19954	1.12988	0.43627	0.790213	1.10553	1.12691	0.389239	1.77021	1.49701	3.38612	1.52438	1.29395	1.22746
AL731571.1	0.296942	0.305215	0.170643	1.13589	1.11895	0.461531	0.901481	0.316785	0.601739	0.34612	0.849125	0.589603	0.195905	0.350141	0.21728	0.104145	0.413779	1.27685	0.298859	0.658368	0.234005	0.800164	0.53019	0.282579	0.502546	0.819669	0.540349	0.302097	2.84703	0.503401	0.522613	0.320372	0.270639	0.274126	1.04241	0.167042	0.219487	0.193962	0.527022	0.0645963	1.17032	1.04006	0.115077	0.935313	0.263574	0.443872	0.868384	0.310977	0.823213
AC060780.1	2.55049	2.25854	0.816593	2.00511	2.37595	1.24648	2.128	0.685783	2.00012	0.598342	2.22592	1.37481	0.496022	1.6401	1.03741	1.63276	5.84985	3.4028	1.56636	1.91894	1.54893	3.89368	2.43568	1.22347	1.76629	2.42643	3.22881	1.04715	19.205	1.25302	1.2703	1.62233	1.27749	2.26172	3.31168	0.685165	1.27313	1.92396	2.52833	0.785063	3.22547	2.08564	1.04893	2.51044	1.50155	1.548	6.06961	1.41728	2.09964
SNHG19	24.6519	25.9398	17.875	78.5871	24.3179	52.361	18.6367	29.0356	15.8695	59.1013	50.2592	17.1378	12.2644	32.4171	22.9902	17.7854	15.815	19.2922	39.0136	310.074	31.3035	29.1696	60.0482	17.4912	18.0476	27.3559	31.255	11.5478	15.4616	26.7346	22.6027	22.0339	58.4483	47.4081	35.9267	42.949	346.202	16.7201	30.8167	42.8888	15.0604	37.3061	33.5827	19.7733	21.4393	71.1224	16.9344	33.2567	21.5161
AC108010.1	0.970673	0.402305	0.20918	0.588343	3.95906	0.963888	3.51355	0.504825	2.285	0.5267	2.16004	1.47913	0.480295	0.619978	0.405867	0.16341	0.786717	2.6529	1.57531	0.525522	0.464426	2.92218	0.623929	0.952588	1.77503	2.57299	1.61915	2.04459	9.84975	0.759491	1.34534	0.174544	1.46922	0.556192	2.10794	0.0409531	1.21319	1.6224	1.39409	0.316738	3.83857	1.17295	0.527858	2.93659	0.323099	0.26496	2.44404	0.617191	2.59225
AC091563.1	4.75385	2.46365	3.07929	0.923823	3.07463	2.71445	4.07103	1.42911	2.44929	0.0861491	2.6037	4.72592	2.43533	3.65062	4.55568	3.93904	7.68007	2.99404	1.4561	6.74143	6.27367	5.35451	4.43927	5.68561	4.02705	4.86586	3.25024	3.47047	13.1913	4.0808	4.80964	1.79859	2.72094	3.82086	3.98178	4.09945	3.4278	4.52952	4.50484	5.05117	3.31049	1.65159	2.25076	4.05604	1.18906	4.93123	1.26486	6.68052	8.91304
AC005911.1	0.362529	1.01571	0.507812	4.18962	0.41623	0.915639	0.660356	0.0942714	0.538556	0.568282	0.911961	0.489652	0.38866	0.115775	0.67739	0.19835	0.653373	0.686962	0.53362	2.00479	0.397925	0.297649	0.403912	1.0932	0.202782	0.501525	0.357336	0.202592	1.07872	0.460941	0.46657	1.69491	0.230111	0.393817	0.407572	0.298257	0.47503	0.40744	0.247634	0.256308	0.235319	0	0.486066	0.176024	0.784365	0.918894	0.973422	0.352544	0.13485
AC093726.1	0.987072	0.62895	0.384735	0.856671	1.27215	1.39707	1.66769	2.45517	1.5046	1.48001	2.3031	1.46845	0.981537	1.48019	1.54547	1.31492	1.9991	2.13472	1.68453	1.89861	1.03634	1.245	1.00412	0.696838	2.11247	1.33854	0.609142	2.30236	5.5336	0.87306	0.785529	3.10998	0.762736	0.745921	1.05074	1.55354	1.50707	1.50057	1.7589	1.94187	0.869141	0.527611	0.648638	1.81288	1.29994	1.63168	2.34857	0.918152	1.42608
OIP5-AS1	8.01748	5.23613	3.57402	2.30238	6.17589	7.0652	5.12643	6.3364	6.35222	1.98856	4.28772	11.9895	1.9905	5.11564	5.72343	4.29292	6.23006	8.72246	7.83069	7.58086	2.72045	3.54323	7.36488	7.62351	6.61244	3.12193	3.81873	5.95931	20.1932	6.56292	4.86296	11.6255	4.30553	7.62566	5.16054	8.80373	9.80258	10.1874	6.99168	7.41486	5.31235	3.75977	3.67759	7.52917	4.44512	5.07527	9.05163	4.54766	8.39752
AC091729.3	2.4669	3.25672	2.66031	0.997655	1.67203	4.10162	0.839794	1.52454	2.2571	1.06787	2.57918	1.13388	3.18693	1.79319	0.925744	2.34929	1.40807	1.72118	0.30386	0.996294	1.55592	3.02823	1.863	1.60892	2.99067	2.11851	2.11617	1.16516	1.26946	1.90031	2.6804	1.88201	0.44551	1.21737	1.95982	1.17753	2.39119	0.855855	1.18449	0.904886	1.64013	1.80474	2.9691	2.32541	1.51858	1.51741	1.7104	2.40899	1.79172
AL121772.1	0.778777	2.27349	0.0595021	0.371903	0.598555	0.496706	0.634055	0.975739	0.210348	0.277448	0.801432	2.8448	0.151802	2.93926	0.432939	0.232413	0.265008	0.536625	0.364736	0.391513	0.194276	0.494084	0.128179	0.123167	0.227706	0.605461	0.111654	0.38575	0.912867	0.279052	0.415084	0.124124	0.157284	0.0659213	2.31708	0.232986	0.213367	0.106091	0.596444	0.0500541	0.404406	0.19342	0.215735	0.180472	0.536122	0.314037	0.597453	0.378664	0.158009
AC108058.1	0.102964	0.150215	0.0710042	0.166423	0.694418	0.177817	0.423195	0.247151	0.658901	0.049662	0.850092	0.6062	0.0905731	0.404703	0.204499	0.0346675	0.237177	0.277655	0.295342	0.254833	0.185465	0.407513	0.414749	0.411533	0.194931	0.836719	0.299785	1.09768	12.852	0.378647	1.03293	0.259207	0.201094	0.117996	0.577797	0.173764	0.141144	0.221549	0.331824	0.0447973	0.575805	0.476043	0.0849543	0.276888	0.479818	0.610295	0.259252	0.231066	0.235691
AP000866.6	0.125086	0.3235	0	0.157699	0.167115	0.336991	0.273416	0.208173	0.267583	0.0784311	0.272705	0.202737	0	0.703062	0.407955	0.164251	0.416192	0.402946	0.0490982	0.452765	0.329517	0.273866	0.501711	0.116059	0.279868	0.931292	0.19727	0.503292	16.4759	0.356253	0.343431	0.116961	0.0635174	0.838581	0.625009	0.274426	0.104898	0.299907	0.318987	0.0707483	0.311783	0.20504	0.121971	0.170057	0	0.481919	0.179128	0.243281	0.570747
AC105219.1	0.345554	1.31073	0	2.46868	2.53914	0	0.839249	0.143772	0.246403	1.08335	2.14418	0.68453	0.395159	0.882835	0.375664	0.15125	1.14975	0.458358	0.135636	0.694879	0.101145	1.2105	1.309	0.448866	1.00509	3.7548	0.326981	0.30897	0	0.702974	2.05561	0	0.877347	0.257402	1.24316	0.303245	0.0724461	0.0690422	1.0071	0.39089	2.08151	0.377621	0.13478	1.14092	0.598111	1.12111	0.706928	0.806489	0
AC113410.2	0.167321	0.144244	0.1875	0.175788	0.768425	0.56347	0.60956	0.522119	0.596555	1.04914	0.491056	0.225993	1.9134	0.427478	0.113688	0	0.55672	0.237794	0.164191	0	0.612193	0.274753	0.279631	0.465741	0.0935915	0.589204	0.13194	0.374017	4.48082	0.170194	0.861359	0	0.21241	0.519319	0.501627	0.183543	0.263094	0.167155	1.21912	1.18296	0.347548	0.22856	0.407887	0.568692	1.44806	0.254463	0.684604	0	0.248954
LINC01232	2.38676	0.649457	0.784451	1.20474	0.687513	1.26477	1.14963	1.12341	1.56088	0.982369	1.05098	0.333175	0.705218	2.48681	0.638717	0.251689	0.683963	1.37387	0.248604	0.797693	1.12207	1.29911	0.724226	0.893854	1.01433	0.499723	0.688687	0.495516	2.22843	1.59363	1.24318	0.670145	1.08333	0.575247	0.672909	1.29445	0.429803	0.286393	0.595058	1.31036	0.879354	0.837846	1.36519	0.563253	1.09626	1.66281	1.02293	0.473282	0.36372
AC093227.1	2.06641	0.864507	0.442693	0.159631	1.24335	1.1257	2.36174	0.505738	1.15568	0.61926	1.9748	1.23133	0.130315	1.2422	3.22105	0.997583	2.5109	1.23805	0.834958	2.16935	1.82343	1.9461	1.38815	0.57801	1.37683	0.963088	1.17416	1.00194	9.13261	1.05095	1.00816	1.77592	0.887282	2.11271	1.22991	0.600023	1.01936	2.26169	1.21778	1.24611	1.5938	0.954744	1.09638	1.01809	0.920475	0.893489	1.86504	0.679684	1.98944
ZEB1-AS1	0.415332	0.460348	0.459377	0.952037	0.743152	0.484389	1.15282	0.97623	0.525651	1.30211	1.58754	0.475976	0.138785	0.551225	1.0775	0.725989	1.94426	0.971	0.4552	0.75927	0.781517	1.16915	0.943515	0.450423	1.27926	0.770621	0.689041	0.771659	2.96387	0.356625	0.691106	0.756539	0.698443	0.629473	0.970257	0.426015	1.07996	0.533469	0.491261	0.549144	0.728254	0.103153	0.331356	0.549988	0.840259	0.514062	0.982097	0.335704	0.834657
AC007688.2	1.03457	0.422468	6.77297	1.54457	0.409201	2.62829	0.595104	1.18938	0.226492	0.512127	0.684872	0.588356	1.79019	0.347784	0.332975	0.446875	0.452931	0.36113	1.22894	0.711724	8.80574	0.238433	0.727999	1.6167	0.45686	0.57523	1.20223	0.54772	0.324041	0.886173	0.49833	0.509143	0.276497	3.14342	0.544145	1.13487	0.570788	0.652763	0.247961	1.07791	0.367581	0.81818	1.115	0.766712	0	0.772888	0.389882	0.105903	0.216045
ZNF433-AS1	0.768327	0.353862	0.849193	0.869868	0.911068	0.448958	1.1929	0.481696	0.400269	0.692937	0.81194	0.281155	0.260778	0.286824	0.963046	0.75245	0.66537	0.50525	0.654115	1.49565	1.15013	0.495441	1.33291	0.81705	0.745713	0.395337	0.868673	0.556802	3.69548	0.749401	0.369242	0.557681	0.623527	2.41299	0.781837	0.584969	1.07755	0.707982	0.632666	0.704432	0.630351	0.575087	0.862089	0.476968	0.637613	1.52951	0.506	0.382112	0.918723
AC073957.3	0.764432	1.0254	0.260413	2.15878	2.32343	0.995397	3.82827	0.941431	2.38023	0.431383	3.387	1.06002	0.437084	2.02331	0.536022	0.3714	4.45615	2.45092	0.240042	0.774752	1.02031	2.59084	0.827846	0.289382	0.803865	1.34132	0.573853	0.577559	6.95116	0.454093	1.2208	0.629008	1.94086	0.75923	1.03893	0.483002	0.173086	1.45709	1.51497	0.397773	3.39478	2.55624	0.426368	1.55593	0.688031	0.455721	3.29037	1.32024	2.54775
AC245014.3	0.297754	0.0513374	0	0.125129	0.546977	0	0.50621	0	0.0707728	0.560093	0.499345	0.268109	0	0	0	0.130328	0.462329	0.338532	0.116874	0.119751	0.348615	0.260765	0.132697	0.165761	0.266479	0.599149	0	0.133115	10.9861	0.242293	0.136251	0	0	0.369659	0.119022	0	0.249699	0.178475	0.108474	0.505229	0.24739	0	0.464545	0.173487	1.03075	0.0603769	0.365484	0	0.295349
AC015922.2	1.42922	0.308024	0.266931	0.875902	2.08846	0.534782	3.18189	1.11496	0.920047	0.186698	1.84758	6.86359	0.170249	0.760714	4.61271	2.15041	1.25489	1.8055	1.16874	0	1.65592	2.15131	1.19427	0.994565	4.19705	2.03711	1.40875	7.12167	6.02465	5.14872	0.613129	0	0.604788	1.47864	0.297555	2.74362	2.93396	3.51001	2.71185	3.19978	2.5976	0.162693	3.65829	1.73487	2.57687	0.664146	2.37565	0.81075	0.472559
AL121894.2	0.715459	0.834468	0.188646	0.265293	0.843404	0.188971	0.919926	0.262654	0.350117	0.263886	0.423477	0.341061	0.240637	0.215045	1.60136	0.552633	0.560122	0.637993	0.082597	0.592416	0.615933	1.65859	0.28134	0.156196	0.329572	0.423431	0.530983	0.517415	3.67335	0.171234	0.625894	0	0.534271	0.783738	1.3879	0.276996	0.132351	0.882925	1.14991	0.476074	0.961596	0.344935	0.328304	0.735643	0.728453	0.597374	0.860984	0.409267	0.459205
AL021878.2	0.517898	0.312528	1.04464	1.41468	0.73516	0.465086	0.251564	0.323216	0.86169	0.811831	1.51994	0.652869	0.444183	0.529259	0.563026	0.170014	0.631833	1.12858	0.101642	1.04145	0.151591	0.963816	0.403912	0.624684	0.637313	0.88581	0.326707	0.520952	3.18478	0.790185	0.414728	0	0.131492	0.38578	0.569307	0.568109	0.271446	0.465646	0.377348	0	0.699233	0.565959	0.353502	0.452633	0.448208	0.105016	1.74819	0.402908	0.719202
LINC01534	0.617382	0.391346	0.732535	0.534161	1.94077	0.203833	0.39691	0.377748	0.280542	0.170784	1.00492	0.359709	0.103825	0.510307	0.370135	0.476876	0.342365	0.44731	0.320735	1.20499	0.345475	0.516831	0.789012	0.454896	0.385962	0.25577	0.257734	0.304423	4.10633	0.387871	0.311593	0	0.230516	0.608671	0.362923	0.278863	0.628142	0.888873	0.628443	0.410813	0.546899	0.545693	0.478067	0.335033	0.314297	0.460254	0.687236	0.38848	0.720466
LINC02035	0.698113	0.689661	0.389038	1.79197	0.932683	0.643868	1.22352	0.706519	0.852092	0.579697	1.46187	0.648994	1.29459	1.4847	0.820479	0.317954	0.786823	0.672159	0.511012	1.03201	0.480475	1.03275	0.643264	0.798292	0.987838	0.926383	0.696297	1.05018	4.48388	0.422221	0.897922	0.617485	0.459886	0.552815	1.01819	0.960349	1.07595	0.953769	1.03793	0.576271	0.685845	0.474234	0.375322	1.07369	0.849108	0.237207	0.853052	0.755948	0.583925
BLACAT1	0.317485	7.87175	0.20109	0.304547	1.52145	4.15269	4.7438	1.85218	0.606982	0.302932	5.76418	0.932203	1.28255	1.19905	0.712809	0.498458	4.01874	0.235412	1.00236	0.374733	2.67676	2.15333	1.29956	0.75565	1.11184	0.736069	0.0326544	1.24966	2.25904	1.95166	3.72674	0.709893	7.88558	1.46523	5.16603	0.681389	0.817547	0.186165	3.93502	1.54195	1.54113	2.11185	0.57878	2.42624	0.776505	4.49945	2.14619	2.17461	0.999532
AL117379.1	1.15988	0.999904	0	1.02617	1.50373	1.71316	2.85407	0.444482	1.08825	0.574158	1.45887	0.549683	0.436309	1.16972	0.788091	0.300601	1.89575	2.63166	0.239617	1.22758	1.78684	2.97385	1.02022	0.198244	0.75122	0.767743	1.39599	0.818748	17.4379	1.33503	0.523771	0.998922	3.79735	1.2884	1.34212	0.200894	0.191977	0.853798	2.44635	0.345277	2.21902	2.33489	0.833367	1.83772	2.11327	2.01152	0.87421	0.949838	0.847745
AC018638.7	0.148396	0.207884	0	0.350788	0.216845	0.458093	1.08123	0.385887	0.573171	0	1.10434	0.0835133	0.106062	0.663474	0.529353	0.202979	0.185157	1.05449	0.0728099	0.111904	0.244328	0.995013	0.351338	0.0860548	0.477283	0.466573	0.0585082	0.808551	7.58007	0.283019	0.318306	0.173447	0.470964	0.322407	0.871243	0.284871	0.0583341	0.611526	0.506828	0.577037	0.809125	0.35474	0.325578	0.432317	0	0.188068	0.73999	0.505081	0.754387
AC102953.2	0.792148	1.70135	0.153049	2.20973	1.68783	0.705237	0.912191	0.298329	0.738531	0.278319	1.5346	0.491917	0.0976145	0.47106	0.612472	0.209231	2.77201	1.2746	0.214436	0.357038	0.76955	1.86891	0.540195	0.329477	0.580601	1.97874	0.656951	0.442677	1.12435	0.326467	1.25775	0.574679	0.745542	0.313685	3.07776	0.209746	0.572674	0.498012	0.472682	0.251056	1.17022	1.30595	0.426165	1.5186	0.472796	0.36695	1.44593	1.28831	1.03638
AL023803.2	1.32795	0.586357	0.29036	0	0.513853	0.363577	0.275321	0.875926	0.269447	0	0.923397	0.262478	0.46298	0.496491	0.616196	0.283535	0.359221	0.521682	0.063566	0.455919	0.568821	1.59555	0.974326	0.450776	0.507272	0.456217	0.35756	1.2308	1.02799	1.38369	0.815156	1.05998	1.23351	2.292	1.03575	0.568465	0.67904	0.517709	2.00592	0	0.538209	0.619406	1.04222	0.786313	0.560612	0.459735	0.496955	1.13389	0.803184
AC073569.2	1.16746	0.301934	0.130826	0.858582	1.511	1.57262	0.921514	0.242869	1.17935	1.83006	1.22368	3.57418	0	0.894806	1.18987	1.40526	1.16534	1.71449	1.03106	1.05645	0.427152	1.66145	1.04059	1.51651	0.587723	1.93809	0.644417	0.848141	3.12645	2.07814	0.80134	0.27291	0.444622	1.15952	1.16668	1.28065	2.26404	1.57451	0.95696	0.660318	2.42498	1.43528	1.76452	2.49417	4.04147	0.946928	2.38838	1.24884	2.14237
AL928654.2	0.464363	4.28339	0.520365	7.02521	1.16323	1.77229	2.48116	2.02864	3.3664	0.873494	6.26897	2.71784	0.92929	2.25411	2.27171	0.304879	2.06007	2.85977	1.18476	3.17489	2.31065	1.83004	4.86328	0.56011	0.935074	3.22369	2.19702	2.1798	8.10613	2.12551	1.06245	2.82231	2.24009	1.09536	12.483	0.815013	0.486773	2.04117	2.70673	0.656608	3.85817	1.3955	0.543361	3.20166	2.00938	1.97738	5.03492	1.89661	3.45459
AC093585.1	1.30358	0.24973	0.108207	0.405792	0.483775	0.433574	2.93149	0	0	0	0.364358	1.47811	0.138029	0.370048	0.721706	1.90193	0.374832	3.06485	0	0.582529	1.76649	1.63846	0	0.223984	1.13425	0.145728	0.0761427	0	0.47887	1.0313	0.110465	0.225724	1.34841	0.719281	0	0	0.0506107	0.0482328	0.70356	0	1.50428	0.527611	3.20134	0.0468848	0.417839	0.195802	0.0987718	0.845117	0.239454
AC022762.2	0.687277	1.2508	0.342295	0.44928	0.777925	0.857213	4.32136	0.381266	0.635282	0.0478818	1.31907	0.687612	0.436632	0.780393	1.01697	0.233974	1.11797	0.651167	0.20982	0.614246	0.424689	2.27384	0.850812	0.56683	0.683432	0.937338	0.433557	0.716934	4.99893	0.419446	1.36281	0.0714043	0.775541	0.568833	2.27413	0.670142	0.304188	0.335669	1.78048	0.172766	0.666198	0.751056	0.0446777	0.904708	0.264354	0.572933	0.843612	0.445566	0.696876
SNHG12	3.53071	7.20054	3.40109	8.91023	5.47223	4.40982	4.36926	4.92634	3.58519	5.10292	8.27111	4.48502	4.75829	3.45495	5.22203	2.66495	5.27318	5.13665	3.81893	10.5207	5.46278	6.25653	9.29918	1.5159	3.75815	6.83986	7.32458	2.37316	5.89924	2.24691	4.08109	6.35103	4.80065	7.27013	8.87896	5.18192	2.19372	3.82063	4.13521	2.30153	6.97152	3.25988	4.35571	3.66038	4.2895	5.39745	6.10267	3.2252	5.00747
AC107068.1	0.960211	1.00516	0.197635	0.247054	0.425434	0.626924	0.511628	0.529958	0.896624	0.29182	1.06806	0.432305	0.308127	0.250325	0.952008	0.471751	1.13559	0.761228	0.740338	0.906341	0.279623	0.820546	1.40823	0.718192	0.65767	0.542189	0.564012	0.399709	7.92031	0.747472	0.633301	0.503893	0.472661	0.462241	0.802905	1.16078	0.559766	0.484523	1.17794	0.429488	0.580029	0.388141	0.238853	0.413894	0.296787	0.506633	0.310693	0.80037	0.534542
AC068580.1	0.328002	0.565526	0.367559	0.1723	3.49201	0.920483	1.69282	1.1941	0.877078	3.08496	0.343795	0.516855	0	1.04749	0.222864	0	1.18229	0.776921	0.160933	0.659583	0.600046	0.807904	0.365444	0.836917	1.19255	0.825019	0.646609	0.366596	2.92795	0.50045	0.750461	0	1.04098	0.203606	0.901403	0.179901	0.257874	0	0.298734	0	0.936793	0.448051	0.71963	0.637038	1.41933	0.41569	3.18735	0.637937	0.162677
AC138956.2	0.469639	0.404865	0.175426	0.740109	0.718943	1.2301	0.855462	0.488497	1.06977	0.613486	2.16591	1.83248	0.559434	1.29984	0.319101	0.214128	0.434059	1.18657	0.537663	0.393502	0.40094	1.24246	0.566854	0.181563	0.525389	0.905646	0.925826	0.481157	6.75424	0.875788	0.313403	0	0.496831	0.485878	1.4862	0.257586	0.328203	0.70376	1.21191	0.332035	0.690982	1.28305	0.228973	1.40619	1.35481	0.396795	1.88153	0.456705	1.16462
AC064807.4	0.355403	0.393923	0	0.106682	0.339157	0.569931	0.369929	0.105621	0.0603395	0.159175	1.02175	0.73147	0.145151	0	0.551959	0.944477	0.844655	0.33673	0.398576	1.12308	1.93194	0.389064	1.07478	0.188433	0.965579	0.357576	0.240214	0.340475	1.00716	0.206574	0.696988	0.712113	0.257815	0.567295	0.913282	0.334165	0.638665	0.659379	0.462413	0.717913	0.21092	0	0.594092	1.77494	0	0.514761	0.51934	1.57995	0.906513
SPINT1-AS1	12.6253	6.13932	20.2594	5.78228	9.41415	14.6404	10.005	12.5598	7.63107	7.26795	9.60761	8.09447	7.00905	12.4421	8.04578	9.89156	4.80933	5.21459	13.1583	18.949	3.49044	7.61347	9.81124	6.03509	5.33615	4.88299	4.31365	6.50552	1.85271	13.9108	10.3029	7.48552	9.9934	15.0323	6.3001	9.18411	7.57012	10.1802	16.2228	15.9891	5.17907	12.4847	16.2465	6.3164	11.4027	9.99347	4.5038	10.8341	8.60256
AC131097.1	0.559246	0.72317	0.0626691	0.0587547	0.817202	0.376663	1.08659	0	1.32926	0.0876646	3.16533	2.24087	0.239822	1.07159	0.721972	0.244784	0.806327	1.08622	0.384149	0.393608	0.0818466	0.918321	2.5858	0.129723	0.0625632	0.703331	1.19067	0.281272	1.99687	0.369751	0.255908	0.261461	0.0709951	0.27772	0.810364	0.245386	0.146559	1.28499	0.305606	0.474464	0.464651	1.52786	0.163596	0.461616	0.241996	0.0850505	0.400433	0.108769	0.887567
AL354836.1	1.12272	1.62184	2.99229	5.03694	2.35636	2.52058	3.64796	2.65123	2.88496	6.27864	2.64616	0.928972	1.04099	3.02342	1.7731	0.498059	5.51924	4.59992	0.595523	1.76954	1.24344	4.98267	2.16369	0.394159	2.71566	3.72458	2.15346	1.28874	5.29696	1.79016	1.80507	0.851189	3.23575	2.37331	2.91106	1.19829	0.572548	1.60663	4.53233	0.77231	5.38891	11.4401	1.06518	3.35919	1.05043	3.07647	5.05926	3.30491	1.38454
AL450263.1	0.541279	0.329382	0.14272	1.40495	1.46226	0.714828	2.12657	0.596132	1.09736	0.0998214	1.49511	1.00345	0	0.244038	0.562484	0.174206	0.282506	0.874845	0.187466	0.448192	0.652377	1.04567	0.319271	0.265881	0.641152	0.8329	0.753214	0.782899	8.3372	0.388639	0.764915	0	0.404202	0.237174	0.922741	0	0.233636	0.986059	0.695971	0	1.15738	0.956854	0.186283	0.865744	0.275555	0.451943	1.85642	0.743113	0.473743
XIST	0.00518392	0.00625651	0.608794	0.470556	0	4.23865	0	3.89523	9.09211	0.0227529	19.0695	0	1.85845	0.0370834	7.78561	0.00113451	0.0126487	1.055	3.74195	2.37051	0.00151735	0	0	3.16199	0.0139183	0.00312937	4.9805	0	170.696	0	0.0035582	0.242361	0.00263235	0.00514864	0.00207218	0.0022746	0.00217364	13.6378	5.57874	0.0234562	0.00107677	0.294579	0	0.00100681	0.0358909	2.45342	0	0.116955	9.84909
URB1-AS1	4.97332	2.76536	2.22924	4.18	5.44009	1.89812	3.56322	1.50017	3.25078	5.06735	3.48213	3.20189	1.35072	7.62362	4.83221	9.00666	2.70276	5.15965	3.80662	5.60051	4.58548	4.11049	4.90381	1.54584	4.9795	2.90216	3.25499	2.89041	2.02243	7.13277	2.58868	3.25521	1.13643	7.93402	2.50985	3.32785	5.474	3.03071	3.21597	2.67226	2.71169	2.37774	5.79514	1.85937	2.58246	6.75669	3.71363	5.27162	2.63924
AC089999.2	0.852129	0.367301	0	0	0.711531	0	0.517393	0	2.27859	0	1.25042	0.767289	0	0	0	0	0.472542	1.21104	1.67238	0.856779	0.311777	0.233209	0.474701	0	0.476641	1.92901	0.67194	0.476196	14.7906	0.43338	0.487413	0	0	0.793434	1.49023	0	0	2.34103	0.388046	0	1.54874	0.582004	0	1.03437	0	0.431975	1.52536	0	1.47918
AC020907.4	0.235713	1.18535	0.0880465	1.07311	0.787284	1.41118	1.4789	1.06244	1.2139	0.123164	2.86592	1.41496	0.786186	2.70994	0.854172	0.0429884	0.697135	1.78662	0.077101	0.394998	0.689939	2.40835	2.23226	0.145802	0.615284	0.711461	0.371738	1.00988	3.89651	0.839158	0.134826	0	0.897696	0.536498	2.5911	0.172377	0.205907	0.784929	2.64771	0.444396	1.95843	3.64914	0.153229	1.41154	0.679982	0.756777	2.12979	1.1461	1.01317
AC007038.1	0.530566	1.99807	0.125169	0.586753	0.606244	0.564231	1.52596	0.639007	0.763295	0.262638	1.26442	0.226299	0	0.642084	1.55583	0.427792	0.836208	1.32287	0.493238	0.673845	1.34864	1.1005	1.12004	0.155457	0.562308	0.899047	1.14502	0.592993	21.4373	0.766906	0.862523	0.522216	0.567193	3.29347	1.56273	0.796427	0.380538	0.8648	1.27164	0.394852	1.07305	0.152579	0.680731	0.86775	0	1.92521	0.742657	0.597419	0.997164
AC104982.1	0	0	0	0	0	0	0	0	0	0	0	0	0	0	0	0	0	0	0	0	0	0	0	0	0	0	0	0	45.721	0	0	0	0	0	0.595682	0	0	0	0	0	0	0	0	0	0	0	0	0	0
AL365203.2	0.582654	0.580235	0.382748	1.30871	0.553625	0.338301	1.4029	2.84217	1.06256	0.787362	0.884474	0.660328	0.402075	1.07794	1.32418	0.879412	1.259	0.894687	0.295735	1.41408	0.367554	1.16571	0.783475	1.04394	1.58459	1.15222	0.903052	1.22383	1.33516	0.899205	0.678042	1.69079	0.255058	0.436511	0.471835	0.947695	1.55852	0.943365	0.750247	0.596597	1.16852	0.60379	0.205708	1.2877	0.521639	2.23054	2.41479	0.410302	0.837029
AC087222.1	0.287002	1.34312	0	0.430751	0.273883	0.736387	0.248944	2.38821	0.389812	0	0.618831	0.147673	0.586074	0.418996	0.222864	0.0448648	0.363783	1.35961	0.0804665	0	0.120009	1.21186	0.0456805	0.0760834	0.183469	0.206255	0.646609	0.229122	11.7118	0.208521	0.140711	0	0.208196	0.712621	0.57362	0	0.0859579	0.245757	0.22405	0	0.936793	0.896102	0.0399794	0.597224	0.709663	0.332552	0.629082	0.159484	0.569368
AP002360.2	11.3187	5.90653	4.1153	3.16722	6.08718	5.72213	3.02853	3.36376	3.4199	4.29603	7.95124	4.86145	11.7526	5.88151	7.22506	9.56657	2.67482	5.32304	4.57186	11.6284	8.14217	8.01047	10.0764	3.99226	5.36537	3.55699	6.05102	2.38919	4.02301	6.71825	3.95037	2.30634	2.85289	10.6496	6.38133	4.93034	10.8881	6.02334	4.69257	4.72775	4.49715	4.49239	6.97487	1.99603	6.64109	10.003	2.97154	9.00811	6.57869
AP003068.1	0.873668	1.44084	0.766199	1.67613	0.729516	1.62032	0.784173	0.553151	1.21888	1.0718	0.828141	0.513054	1.73754	1.06752	0.877528	1.45481	1.93795	0.683805	0.894598	2.52072	0.500333	0.956416	1.73519	0.916357	1.48731	2.63703	2.03682	0.297185	0.0753516	0.927305	0.478005	0.177592	1.63954	0.518746	0.949003	0.25001	0.477825	0.569218	0.761112	0.322269	0.74956	2.90574	0.555596	0.737747	0.328741	1.92562	0.660536	0.443272	0.678218
AL451165.2	4.52949	1.66357	1.08123	2.87212	1.9694	2.64755	1.92026	1.50541	1.49706	1.00831	3.75312	1.54453	2.45193	2.73896	1.60254	3.60734	1.72408	2.51396	1.42022	2.6409	4.1186	2.49392	4.35973	1.41746	1.73903	1.7258	1.22579	1.25812	0.956994	2.34452	1.83965	1.25305	1.97341	2.8283	1.20527	3.64562	2.58476	2.00813	2.8804	2.12227	2.70003	1.68411	3.21453	1.04107	1.39171	3.15213	1.50784	1.45956	2.25975
AC254629.1	3.67183	3.64648	0.217515	1.64842	7.33406	5.08409	4.20354	0.201899	7.88169	0.126779	7.81931	4.54428	7.12152	5.37234	1.01113	5.71713	0.17043	11.2106	1.07935	0.520439	4.50972	5.58671	2.00043	1.8235	4.67771	4.71142	2.76784	4.6643	5.74359	4.19556	1.31382	3.06278	2.52573	1.07437	8.47835	0.833953	2.14494	0.298949	6.9388	3.47655	8.91202	4.28656	8.34376	5.00293	5.87951	2.00898	0.761103	7.67622	0.617726
AC008771.1	3.21187	3.41872	2.90142	0.99855	3.74922	4.37803	1.41288	3.61356	3.91451	4.21277	5.33147	1.992	5.85609	3.01438	2.51637	3.20978	2.48994	1.38182	1.96183	3.7896	2.73404	2.99585	3.70632	3.17776	2.40154	4.03939	1.49894	1.79489	5.07108	3.41703	3.99304	1.07259	2.49637	4.63854	3.47174	3.84683	5.11903	2.8649	2.68647	2.54885	1.66787	0.98493	1.70976	2.45065	2.55276	2.54201	2.68195	1.81668	2.08061
ACBD3-AS1	0.926989	0.366271	0.346262	0.324633	0.935298	2.25458	0.469038	0	0.367225	0.121092	0.971622	1.21727	0.331269	0.197359	0.157463	0.253591	0.342704	0.256166	0.227412	1.00972	5.65277	0.465111	0.946739	0.573398	0.172838	0.505189	0.304571	0.431692	6.58925	0.51074	0.574418	0.180579	0.490331	0.863138	0.849172	0.254215	0.28342	0.385862	0.562848	0.10923	0.401142	0.211045	0.26364	0.975205	0.668543	1.29229	0.869192	0.525851	1.68576
AC010998.3	0	0	0	0.0688109	0.246104	0	0.95443	0	0	0.102669	0.46682	0.235902	0	0.334666	0	0	4.83064	0.186166	0	0.197562	0.0958552	0	0.802703	0	0.25645	0.85666	0	0.366015	0	0.0333105	0.899126	0.306212	0.166293	0	0	0.862157	0.617916	0	0.29826	0.185224	0	0	0	0.0318015	0	0.066405	1.70839	0	0
SNHG10	1.94423	3.22394	1.69058	2.85744	2.12024	2.86225	2.65772	1.21559	1.9192	1.93187	4.95319	1.40627	1.60979	2.14431	3.01743	2.25538	2.50982	2.5467	3.73232	7.24253	4.96005	2.51219	3.20783	1.05476	1.6283	2.38369	3.95425	1.31805	3.75138	4.13894	0.826472	3.87433	1.51057	5.32872	4.26809	3.03011	10.3128	1.76187	1.93524	1.98299	2.80263	2.55424	3.5741	1.692	1.74698	5.32117	2.3365	2.37628	2.73999
AL121772.3	2.54469	1.24223	0	0.966314	3.02084	1.58312	2.53169	0.829141	1.02022	0.288357	2.67364	4.63789	0.1753	3.83811	0.916587	0.335488	0.884089	1.77193	0.481366	0.431567	0.538439	1.91308	0.341587	0.426699	0.617371	1.14132	0.870331	1.23359	12.5893	0.498965	1.12235	0.86003	1.01194	0.494817	4.16683	0.0672628	0.353524	1.47017	1.73124	0.0867034	2.92941	0.586322	0.26906	1.04204	1.592	0.341927	1.41124	1.4311	1.18604
NKILA	0.254524	3.22272	0.178262	1.27017	1.02943	0.321425	8.64462	0.843871	0.888556	1.99489	2.89455	0.651738	0.704913	1.50374	1.4916	3.04625	2.42592	1.99703	0.546355	0.31989	1.04766	1.78498	0.602603	0.760131	4.27106	0.904282	0.564476	1.11122	0.978236	4.58727	0.163784	0.111559	0.484669	0.454234	1.43869	0.3141	0.441899	1.176	0.695435	0.202441	3.78336	0.804008	1.07806	1.24355	2.54692	0.556429	0.577651	1.02099	0.85997
AC067852.2	2.74271	1.7945	1.28145	1.44545	2.14844	1.06303	2.19148	1.09653	3.11091	1.82057	2.61445	2.39724	0.306492	2.23682	2.18528	2.05296	3.51751	2.90333	1.80596	2.42532	1.47747	3.39369	1.64237	2.36243	2.39866	1.7258	1.78937	1.64754	0.726607	2.34452	1.31842	1.37835	2.33633	1.10914	2.6516	1.31321	2.28507	1.31198	1.35069	0.833747	2.71859	2.66041	2.39565	2.0301	2.70611	1.63041	2.43996	2.10246	2.00276
AL049840.2	0.412105	1.30687	0.16493	1.26795	1.75742	1.78432	2.55582	1.77585	1.53926	1.75342	2.34486	0.622876	0.88362	0.940056	0.540018	0.306001	0.848826	1.57576	1.09765	1.12467	0.452342	1.30508	0.803508	0.47796	1.00438	1.89543	1.48554	1.31598	23.6196	0.778478	1.39749	1.10097	1.15842	0.767438	3.01518	0.871829	0.632562	0.911613	1.39409	0.0832452	3.27113	1.60839	0.287032	1.30062	2.16538	1.14901	4.01967	0.572508	1.62051
AC011451.1	1.07147	0.791737	0.800463	0.643255	1.91718	0.687294	2.85013	0.849141	1.51594	0.319922	2.01082	1.37828	0.291735	2.08567	5.0615	2.23327	1.13177	1.40191	1.90259	2.15464	1.04541	1.95493	1.30748	1.32554	2.56857	0.718683	1.85074	1.82483	4.14973	1.60885	0.992276	0.954173	0.259088	3.04052	1.47866	1.23132	1.765	1.88596	0.185879	0.86575	2.01363	0.139394	1.49256	1.18914	0	2.8969	2.60953	0.595408	2.53053
AL136531.1	0.301352	0.222676	0.0964843	1.17595	0.575155	0.0966508	0.470504	0.179116	0.511629	0.404901	1.01076	0.155056	0.123076	0.769906	0.117004	0.0942162	0.238732	0.24473	0.25347	1.64484	0.252019	0.377022	0.815397	0.119831	0.192642	0.259881	0.475257	0.240578	9.30843	0.218947	0.098498	0	0	0.213786	0.30115	0.0944481	0.270767	0.559098	0.156835	0.121746	0.447106	0.117613	0.0839568	0.418056	0	0.261885	0.6165	0.334917	0.427026
AL035071.1	2.59877	3.66146	0.956241	2.64879	1.14977	2.32942	5.12233	1.85588	3.27289	1.42884	4.33385	1.26606	1.44156	2.89857	5.65308	1.71897	2.02189	4.01491	1.02768	2.20346	2.42677	6.50721	2.33363	1.19663	4.23072	3.41467	2.72213	3.47896	12.3878	1.31183	2.78438	2.31211	8.1	2.25123	4.82584	2.3827	0.833521	2.56713	3.33836	1.04207	2.26595	3.9738	0.955004	3.39938	1.34273	3.24437	1.64654	4.56405	2.47198
AL137247.1	0	0.140268	0	1.02566	0.135863	0.365294	1.5807	0	0	0	0.409305	0.58604	0	1.24709	0	0	0.360918	0.154161	0.319332	0	0	0.356241	0	0.150969	0.182024	0.327409	0	0	3.55042	0.331006	0	0	1.23934	0	0.162601	0.713939	0	0.487645	0.889144	0	0	0.444523	0.158659	0	0	0.329933	0.499303	0.316457	0
SNHG15	5.07679	12.6608	6.93354	6.00042	9.37721	9.26066	10.9057	3.9487	6.26917	7.63838	7.40697	4.71929	19.4707	6.34044	5.79789	9.03979	13.0333	10.0227	4.7483	10.1748	13.4254	12.4489	6.96939	3.34358	6.41472	11.2361	11.3843	6.45307	5.61986	8.5528	6.9162	4.82123	8.93364	16.1509	17.8588	4.74856	4.77536	6.75857	8.37027	4.43854	12.9932	7.12065	14.7738	10.1131	7.15929	8.76635	5.53496	12.089	11.2743
AC022167.2	1.05589	1.34853	0.666114	1.31475	0.607374	0.772621	0.59837	0.455586	0.529832	0.637542	2.10524	0.507073	0.916778	1.71849	0.669605	0.402255	0.624571	1.05228	0.307003	1.17961	0.663912	1.80662	1.03699	0.856327	1.08498	0.70036	0.678425	0.576951	1.84631	0.970593	0.769492	0.73134	0.77447	0.301016	0.805065	0.514782	0.877278	0.882941	1.25373	0.508734	2.10387	1.32482	0.190666	0.949409	0.609204	1.18948	0.936051	0.821447	0.993054
AL359076.1	2.70602	3.01143	0.441071	2.68789	3.69742	4.63924	5.61617	2.14939	2.63123	3.08496	2.02151	2.30369	1.54724	0.125699	4.01156	3.87632	4.14712	4.33522	2.80023	1.583	3.31225	2.63915	2.90528	3.05855	3.68773	3.46508	4.57799	4.50913	26.7419	1.95176	2.53281	1.61017	1.62393	4.27573	3.29422	1.51117	2.68189	1.96606	0.716961	1.94794	2.91258	4.03246	1.29533	1.91112	2.55479	4.9384	2.71764	0.861215	3.51382
LINC02446	0.0714198	0	0	3.55161	0.85478	0.160342	0.375825	4.95251	0.367807	0.447816	0.0199623	0.0643091	0.0680602	0.486577	0.0323513	0	1.87465	0.15789	0.280335	0.430857	0.139366	0.0260614	0.0265242	0.883549	0.213061	0.694613	0.22527	0.159646	0.1889	0.944398	0.0817034	1.44692	0	0.62067	0.0951627	0.261147	0.374333	0.523226	0	0.2693	0.222523	0	0.185711	0.208065	0	2.00336	8.96138	0.0926038	0
LINC01315	11.384	3.36035	1.46211	1.19944	4.05831	5.27269	4.63448	1.01786	6.08624	1.07377	1.95564	3.52457	0.792657	4.66683	7.35822	4.58663	0.813989	6.55189	1.24834	8.16644	5.20349	6.73105	1.61724	1.80078	2.73683	1.23069	6.45608	2.18742	6.4706	7.9132	3.05989	3.35504	8.73733	4.04962	3.27602	0.930318	5.12898	5.23015	5.88225	3.32087	5.42032	6.1935	6.15462	5.3374	9.5981	4.66308	0.667314	9.76995	4.61067
RAB11B-AS1	2.91371	1.88003	1.76276	0.976568	2.74641	2.92962	3.2995	2.67744	2.5068	3.41854	2.65305	1.09452	3.88391	2.32913	2.98785	2.50374	2.24028	2.2356	2.56101	1.22217	1.30806	2.73961	3.12682	1.47612	1.83977	2.21213	3.2138	1.83805	1.34746	3.50921	3.10831	0.835727	1.67925	3.59516	2.75099	3.52955	1.29294	1.55363	2.11646	1.92098	2.04215	1.56275	4.34019	1.0936	2.47523	2.33793	1.49935	2.01646	1.1348
CCDC18-AS1	1.55866	1.86478	0.49351	2.35878	1.77377	1.08566	2.21259	0.781432	1.58556	0.798634	4.0621	1.06136	0.629522	2.01864	1.04438	0.614197	0.93378	1.74267	0.61858	1.84066	1.82617	1.05402	1.88571	0.388588	1.01916	2.31971	0.973723	1.24019	18.0975	0.52701	0.71126	0.867996	1.01949	1.12566	2.11853	0.568346	0.927828	2.48017	2.02909	0.818085	2.07167	1.3919	0.572576	0.578606	0.635227	0.888635	3.0341	0.890126	3.31485
AC044802.2	2.04737	4.76137	2.24093	0.800363	0.834902	1.71032	0.346915	0.1981	0.339514	0.746361	1.63691	0.4716	0.272241	2.79781	1.16465	2.03194	0.475264	0.135335	1.02789	1.34044	0.209048	3.90921	0.424387	0.220887	1.70449	1.1018	1.27653	0.798233	4.43914	0.678029	1.14385	1.55823	1.08799	0.118223	1.76051	1.04459	0.249555	0.332962	0.95402	1.21185	0.148348	0.130079	0.696416	3.14409	1.23619	1.30339	0.0974063	1.20385	0.141686
LINC00261	0.52107	0.109092	1.25124	0.469233	1.83983	6.54273	4.17623	0.673619	0.597146	1.36523	26.0596	0.315028	30.2511	1.01745	1.22905	1.88975	7.95866	1.43876	3.11906	0.576304	1.06763	3.01101	72.7637	14.511	3.47256	3.6286	1.03308	6.2481	0.236261	6.23904	2.02247	7.93483	2.94834	9.09362	3.38097	6.94071	4.72087	2.14542	4.71861	15.2095	0.997291	2.52174	2.67839	5.03114	4.02637	2.17734	3.22844	2.41777	11.5371
AC009053.2	0.739547	0.358329	0.21777	0.476392	1.00066	0.387815	0.793187	0.505342	0.776264	0.778493	0.927923	0.330528	0.493846	0.661988	0.234741	0.301256	0.305338	0.71092	0.455557	0.49934	0.608323	0.726861	0.619479	0.2905	0.622012	0.450786	0.808767	0.361999	7.44224	0.538102	0.314947	0.378566	0.411171	0.636668	0.755236	0.213174	0.435718	0.657921	0.737469	0.274787	0.840952	0.707892	0.315825	0.739134	0.467176	0.30649	1.4246	0.346466	0.835311
LINC01836	0.427534	0.634755	0.159698	0.199631	1.32881	0.159974	1.15373	2.02586	0.282278	0.670181	0.298746	0.213871	0	2.00251	0.580984	0.675758	1.55423	0.607606	0.0466151	0.429866	0.486658	0.546032	0.66158	0.396683	1.06286	0.262868	0.112376	0.398199	0.800978	0.74895	1.16839	0	0.36183	3.89239	1.06812	0.521093	0.971028	1.13896	1.16815	0.403021	0.666034	0.324451	5.44271	0.322913	0.822231	0.457546	2.28378	0.739127	0.259161
MID1IP1-AS1	1.97848	1.56347	0	1.0393	2.01916	1.60399	1.20129	0.457317	1.11034	0	2.39632	1.68253	0.785589	0.84245	1.56835	0.60138	1.34096	2.08281	0.647156	0.884123	1.60863	1.86505	1.89817	2.03968	1.29111	1.32705	1.64679	1.04421	4.68783	0.503112	1.949	0.256941	0.558142	0.341149	3.62479	0.723433	0.806541	2.58045	1.3014	0.932523	1.31278	0.150145	1.23256	1.12075	1.9025	0.668642	2.02377	0.427554	1.03577
AC018521.6	0.801892	0.425411	0.691231	0.518444	0.463557	0.276969	0.0749061	0.513287	0.659772	2.7074	0.879294	0.555426	0.352694	0.315185	0.335294	0.337491	0.205239	0.642873	0.6053	0.992329	0.451378	1.08042	0.687253	0.629561	1.03509	0.806794	0.972808	0.827302	3.79322	0.501944	0.282263	0	0	0	0.431499	0.135329	0.517287	0.739473	0.561797	0	0.640629	0.842603	0.300741	0.419305	1.60151	0	1.13573	0.839792	0.428301
AP003486.1	1.84705	1.05261	0.33627	0.217425	0.980672	0.464621	1.36337	1.94812	1.88152	0.648814	1.47503	1.17399	0.47332	1.12355	1.40616	0.520855	1.15338	1.31863	1.15756	0.946768	0.885917	2.01632	1.66014	0.63846	1.58011	0.963004	0.775153	1.4919	4.50555	0.652565	1.40866	0.99174	1.30047	0.494588	1.80962	1.58911	1.22571	1.27666	2.18642	0.702311	0.832866	0.565392	0.479273	0.733535	0.985071	1.19599	1.15371	1.12701	1.64738
DANCR	32.3572	26.9589	50.3661	17.8049	15.616	39.6518	5.84235	14.6742	16.9167	21.434	22.2183	16.5222	56.6977	15.6417	36.1918	22.3249	18.8863	21.3777	17.003	59.0482	30.3879	29.6998	30.2069	16.3537	17.7349	16.0774	34.6713	9.79412	24.0924	24.9007	19.5634	19.5757	17.9094	26.7883	24.1929	59.7392	49.0865	21.9898	34.3953	21.4827	10.4535	44.0023	39.7702	14.3409	30.2102	30.1288	6.58628	22.0034	16.9719
AC005586.1	0.752074	1.88329	2.64872	0.526755	2.48204	2.41208	2.73985	0.745022	3.02189	0.561388	1.92192	4.12767	6.9622	3.75136	2.57936	6.07425	1.58879	14.6584	0.492003	2.88068	3.09237	2.23469	2.19456	1.79435	3.32534	2.48621	9.54515	1.28086	8.59608	7.54058	0.655515	5.35792	2.09134	2.04523	8.62517	2.1214	2.40265	3.00531	3.32697	2.22814	1.82252	3.42444	1.53654	2.9561	5.57891	1.63394	1.02572	2.50752	4.01419
ELFN1-AS1	9.10977	15.0222	15.7809	6.10247	11.6892	21.8124	3.83127	4.21619	1.11741	5.04386	3.942	4.45885	4.36053	16.548	16.6668	15.3185	9.89496	15.6588	9.10338	12.2266	33.4225	11.3907	0.162953	9.22786	3.81	24.0909	6.06308	6.67879	0.663155	8.54358	17.4966	3.8097	9.761	6.27741	26.3923	8.20524	4.13954	9.30946	9.78118	8.68595	13.1718	7.02112	39.0157	11.0174	22.2414	27.3059	1.75253	15.8891	11.6476
AC007938.3	0.497531	0.743445	0.297351	0.487862	0.27696	0.37233	0.644457	0.483009	0.748965	0.103987	1.08469	0.209065	0.189651	0.847409	0.946547	0.217771	0.662166	0.879929	0.130193	0.266798	0.436887	1.27086	0.96083	0.215427	0.593697	0.600688	0.680029	0.2595	9.4747	0.337382	0.796838	0.310144	1.01057	0.741218	1.09384	0.509383	0.312925	0.364494	0.725016	0.0938011	0.275584	0.090617	0.194057	0.579777	0	0.672577	0.33928	0.516084	0.526414
AC084824.5	1.21554	1.46217	0.063355	0.593977	0.708125	0.698107	1.68206	0.352841	1.10865	0.088624	1.63554	0.712708	0	0.505547	2.61218	0.649589	0.971912	0.96419	0.832185	0.909521	1.48936	1.79485	0.692894	0.577026	1.4547	0.910116	0.534978	0.979427	18.6732	0.575073	1.29354	1.05729	0.287088	2.45664	1.92096	0.868251	0.622283	1.24257	0.463425	0.639541	1.05691	0.386145	0.826934	0.905884	0.489289	0.974455	1.35902	0.274898	1.34592
HOXA-AS2	0.403031	0.819697	0.175393	0.583753	1.48662	0.562225	2.00045	0.252342	0.776598	0.220813	1.04994	0.817415	0.369157	1.04967	0.685938	0.351103	1.04588	0.189074	0.360934	0.369821	0.538303	1.88475	0.435959	0.119809	0.573441	0.862169	0.339405	0.450452	1.27297	0.290547	0.416299	0.164645	0.437129	0.490644	1.25521	0.180276	0.254309	0.703627	0.933705	0.165986	1.25166	0.887278	0.854671	0.991746	0.711141	0.571277	0.636396	0.98173	0.908229
AC108134.3	2.66483	1.5584	0.454044	0.392938	0.650627	3.74358	11.4681	1.00499	2.31506	0.537425	0.14374	0.0140323	0.98015	5.01658	2.9648	2.02927	0.708635	4.01609	0.0611691	0.125351	3.39827	5.80034	0.121539	0.130134	4.77684	0.391977	2.01531	1.65466	2.41125	4.85052	0.0356554	0.437149	6.25153	0.638457	1.4016	0.205136	0.196031	1.96161	4.00249	0.220355	3.75488	11.5804	3.46464	5.32691	0	1.3272	2.59831	4.24329	3.70991
TMEM44-AS1	3.37939	2.00588	1.90382	4.46226	2.86806	2.07294	2.8704	1.15249	2.06297	2.2	6.20932	1.91222	5.64894	6.3692	2.45927	2.99067	1.37223	3.04436	2.39199	6.38717	3.78367	2.80998	5.94606	1.71341	2.31378	3.00988	2.38812	1.50668	4.43248	3.30592	1.49992	2.24474	1.40658	4.58523	4.28139	1.70159	2.45844	3.28379	4.37288	1.51448	3.2604	4.49012	4.73579	2.52851	3.99542	2.39651	2.81451	4.16626	2.80257
AC115618.1	1.65614	0.940999	0.506147	2.53084	1.13145	2.11259	1.73689	0.704717	0.626256	1.53405	1.45183	0.711734	1.29129	0.865468	0.818387	1.15325	0.834911	1.17684	0.443225	0.378449	0.826293	1.56577	0.922596	0.523853	1.43166	0.871004	1.18722	0.546889	1.41864	0.995431	0.775066	0.527923	1.14678	0.887856	1.35412	1.07351	0.986402	0.714442	0.822742	0.212889	1.7591	2.77645	1.39469	0.840682	0.325747	0.725072	1.15504	1.53732	1.08273
AL390195.1	1.11698	0	0	0	0.466342	0	0.226068	0	0	0	0.312203	0.670514	0	0	1.01192	0	0.206471	0.881911	0.365362	0.748716	0.272453	1.01898	0.207414	0.34546	0.208262	0.187302	0.58719	0.832271	14.4023	0.378719	0.425937	0	0	0.693361	1.11623	0	0.195148	0	0	0	1.74009	1.0172	0.181528	0.361562	0	0	0	0.724145	0.73864
STAG3L5P-PVRIG2P-PILRB	0.497931	1.02648	0.291121	0.500384	1.17501	0.704756	1.03844	0.225185	0.829755	0.424202	1.93786	0.565318	0.0773655	0.553102	0.617809	0.207286	0.618278	1.11276	0.361151	1.30604	1.11686	0.693215	0.651252	0.135587	0.653915	0.947497	0.819421	0.387143	1.54603	0.545016	0.786333	0.151823	0.948169	0.631616	2.19592	0.273103	0.272328	1.0976	1.20276	0.290813	1.36591	0.739319	0.670247	0.751582	0.4684	0.658484	1.20135	0.494744	1.30994
AC026462.3	1.23585	0.376023	0.733179	0.114564	0.212458	0.408024	0.26484	1.8904	0.215991	0.113956	0.106676	0.163648	1.24699	0.278594	1.63003	1.03414	0.362823	2.18686	0.24968	0.146187	0.47877	0.795825	0.0607466	0.387844	1.19957	0.127998	0.315286	0.467192	0.612886	0.610048	1.08114	0.169938	0.0461437	1.33123	0.563025	0.279108	0.171462	0.14525	1.22489	0.256984	0.849383	1.29095	0.886087	0.352977	0.471861	0.589644	2.36097	1.23716	0.126192
AC064807.1	0.734054	0.563462	0.923996	0.908539	2.8128	1.71573	1.20889	0.522965	0.728977	1.45016	1.54301	1.42154	2.55854	2.6461	1.1205	2.59679	2.52046	1.44814	0.868334	1.92098	2.22219	2.32267	1.6581	0.373197	1.57489	1.24439	1.20524	0.752993	2.11439	2.22974	0.770729	2.25658	0.816979	1.18597	2.19064	0.860374	1.89735	1.37624	1.70344	1.16592	2.17222	0.741737	3.18668	2.87086	0.435122	1.37633	1.20343	4.18524	2.20433
AC139887.1	0.578018	0.560583	0	0.151817	0.603309	0.648844	1.3161	0.150307	0.343471	0.453036	1.33287	0.650586	0.619681	0.369186	0.098185	0.237188	0.240402	0.753016	0.141801	0.290586	0.211485	0.790955	0.322	0.134077	0.727461	1.52657	0.683687	0.242261	3.2965	0.514449	0.330623	0	0.550336	0.0897006	1.01085	0.317029	0.227217	0.144361	1.3161	0.204329	1.05054	0.789572	0.281813	0.63147	0	0.146509	1.03469	0.562098	0.358344
AC008124.1	1.4038	0.89162	0.523574	1.0219	1.99324	1.68309	1.65829	0.490405	0.911151	0.652502	1.8004	1.22388	0.516083	1.48126	1.9394	1.60816	1.46979	1.45279	0.787761	1.46057	1.33029	2.27841	1.17599	0.478833	1.32335	1.20726	1.2493	1.48353	5.97385	1.32853	0.879497	1.07234	0.625486	1.74545	0.766163	1.12755	1.73202	1.80764	1.77177	1.51951	1.96966	1.14301	0.768295	1.01055	1.02927	0.796689	2.0442	1.37133	0.996424
THUMPD3-AS1	2.92097	1.73457	0.723287	1.41157	3.53617	2.98685	4.45485	1.37698	2.69651	0.970471	3.60076	2.27136	1.6852	2.80163	2.25542	1.37293	1.99782	4.40553	1.37661	1.63566	3.13749	3.41032	2.39586	0.647757	2.3946	2.47166	1.80733	1.9875	13.581	2.50887	1.76684	1.73975	1.04513	8.26663	3.07369	1.23543	1.86754	4.14188	4.24692	0.707776	3.20805	2.31216	2.73264	1.0553	1.45348	1.28876	2.31414	2.57472	2.40414
AC007128.1	0.669103	0.653728	0.174953	0.0234321	0.0558704	0.175255	0.677106	0.394383	1.23255	0	1.5055	0.662734	0.733273	0.569817	0.378857	0.561331	2.12733	1.33129	0	0.448503	1.40358	0.756892	0.273343	0.010347	0.187133	0.246838	0.404506	0.448699	4.53492	0.555816	0.0382723	0.260685	0.67953	1.13527	0.958406	0.0978631	0.0584495	0.824408	0.304699	0.883037	0.301127	0.213265	1.22877	1.46196	0.772089	0.248741	0.239547	0.650675	2.34507
AC005332.4	1.19553	0.115503	0.646758	1.5159	1.32529	0.532182	0.425526	0.814731	0.342957	1.38939	0.181483	0.352647	0.26518	0.947914	0.966375	0.191722	1.40596	1.92366	0.869761	0.953353	0.196085	0.236931	0.378932	0.459005	0.784021	0.497727	0.325078	0.33405	1.69689	1.02736	0.389079	0.722768	0.0261673	0.255904	0.504671	0.65572	1.44769	0.319178	0.281599	1.19499	0.406744	0.112627	0.251242	0.460383	0.624362	0.501565	2.38254	0.0400898	0.725838
AC010719.1	3.09824	2.71861	0.495984	1.62751	3.74197	6.58312	7.49111	0.633019	3.35332	0.0867257	7.02833	0.523082	2.45163	2.61494	3.15769	0.847567	1.99423	5.89711	0.271453	4.33895	4.12947	7.44959	8.19827	0.308	2.22815	3.22851	1.9632	0.711107	2.30473	1.80082	1.23419	1.81063	11.0971	3.98381	1.24399	1.39586	0.579957	2.76354	5.94588	1.72107	4.71167	4.61007	1.91516	4.02946	2.15464	2.01935	1.38651	2.8515	4.11592
AL139289.1	1.84445	3.31487	1.26116	2.23339	4.22882	2.66703	1.13889	0.58531	0.705908	6.66463	2.01846	0.619287	3.93246	2.31621	1.14703	2.97615	0.658771	2.87308	1.04302	1.19443	2.51638	2.08759	2.02017	0.667139	0.944269	2.73642	4.38794	0.698806	2.91466	1.17655	1.0729	0.730787	1.66683	1.16434	1.53081	0.823028	0.622642	0.68708	1.025	1.14931	2.66234	1.87897	3.71899	0.425014	4.32884	3.04277	0.479663	3.83052	1.92259
AC097639.1	2.95046	0.800739	1.05311	0.895488	1.57856	1.34933	2.24263	0.977511	0.948042	0.376851	2.95049	1.6629	0.718538	2.5964	4.14309	2.23608	1.99975	2.15352	0.922195	2.3293	2.38292	3.49309	2.00888	0.821266	2.42051	1.20939	1.13743	1.12363	3.42497	1.11152	1.87516	1.37941	1.02656	1.32952	1.47424	1.51037	1.2715	2.96936	2.40851	1.35974	2.23577	1.7614	1.29998	1.20973	2.26972	0.908495	0.581244	2.31661	1.26821
AC007255.1	0.961456	1.62059	1.76888	0.572899	2.98361	3.28613	2.0737	1.28366	4.19536	0.719824	2.35843	0.710675	2.74869	2.56635	1.32604	3.72154	1.73479	4.52751	1.38	0.750276	1.59612	4.9327	1.95056	0.865448	1.99064	2.68544	3.16838	1.55574	13.2652	3.43017	2.3147	1.20762	1.93102	1.71029	2.85376	1.03893	1.53435	2.80983	2.77075	2.51608	2.81677	1.8034	3.89	1.63042	1.3661	1.17848	0.645858	2.51188	2.64756
LINC01006	2.80978	1.25831	0.630897	0.84342	5.34528	4.28345	3.57032	0.878408	1.56122	0.343205	2.9855	1.65227	6.43818	12.9453	2.99653	5.37917	1.55525	2.9091	0.327388	1.6458	3.79936	4.53682	1.12675	0.40629	2.49599	2.10842	2.59792	1.92268	2.50249	1.7392	4.37725	1.51105	8.03392	2.28456	1.93271	0.97212	0.912576	1.38006	2.48784	4.05411	3.45954	3.6459	3.74628	2.12614	3.56407	2.23038	2.10625	7.7967	3.16973
FENDRR	0.313231	0.534816	1.30861	0.709284	3.59059	1.65907	0.144025	1.28426	3.66475	0.305091	0.44625	0.638025	2.74733	2.54062	1.65303	1.83025	0.0674564	2.7113	1.18771	0	1.56219	1.11192	1.05713	0.744912	3.98383	2.52423	2.22057	4.53073	5.06735	1.51571	0.775808	1.0379	0.6563	0.955196	1.04239	1.01412	2.27293	2.34842	2.78079	0.946018	1.6234	0.731124	2.01645	2.64898	1.36857	0.499489	1.7171	0.573721	0.83256
AL139089.1	1.61074	0.712563	0.285	1.24692	1.09722	1.95086	3.37154	0.22045	1.53646	0.598007	1.9371	0.801522	0.545319	0.866356	0.720023	0.788517	2.09203	2.55021	0.49914	1.1081	1.89208	4.15304	0.897306	0.334299	1.28033	1.0875	2.03891	0.971197	4.49853	0.862314	0.581896	1.28813	1.29146	4.65725	1.39787	1.06944	0.999756	1.71501	1.50562	0.419556	1.05655	2.08447	2.0253	0.884993	0.183421	1.43969	0.780449	0.329764	1.68183
SNHG22	0.0557844	0.219842	0.125024	2.29406	0.119778	0.411502	0.677419	0.431038	0.388309	0.749527	0.781832	0.459249	0.022783	0.773681	0.292397	0.0261611	0.265156	0.218964	0.0625609	0.288457	0.104968	0.209376	0.142062	0.0739414	0.106982	0.248556	0.150817	0.169231	10.6233	0.0567421	0.200567	0.596128	1.55798	0.118724	0.358374	0.139869	0.133661	0.18311	0.420969	0.270442	0.281403	0.195947	0.0388539	0.239903	1.10349	0.193914	0.366823	0.55798	0.134382
AL023284.4	8.50876	6.0968	5.20087	9.17154	3.46015	4.34153	11.8758	3.56316	7.7483	3.29117	20.524	5.42283	6.31832	3.67014	11.6378	3.38574	7.96626	4.50199	2.60247	14.3327	9.29911	15.1212	24.3773	1.58921	4.82121	11.3403	6.88379	3.95218	1.97284	2.19181	6.13111	5.94126	8.97803	3.29254	5.85276	6.66693	5.15472	4.36055	6.03857	2.96878	5.2792	7.84928	1.50853	5.58005	2.39084	8.17864	2.20414	9.77886	14.7427
AP001011.1	0	0	0	0	0	1.18955	0	0.367417	0	0	0	0.477097	0	0	0	0	0	0	0	0	0	0	0.393555	0	0	0.355393	0.278539	0.197398	15.0652	0	0	0	0	0	0.352997	0	0	0	0	0	0.183428	0	0	0.17151	0	0	0.541978	0	0.17519
AC004241.3	0.399693	1.24044	0.806213	2.6035	0.200247	1.43574	0.339758	0.831485	0.807522	0.626539	0.73733	0.10797	0.571337	0.612691	1.14062	1.26836	1.55153	0.340824	1.17665	0.562623	1.16992	0.787589	0.489851	0.593362	0.894278	1.04556	1.63891	0.714755	3.33004	1.21967	0.823039	1.30807	0.710363	0.843567	0.718966	1.75378	0.460881	0.399296	0.80086	0.226066	1.20381	0	0.46769	0.543393	1.38364	1.5399	0.57238	0.155474	0.317172
SMIM25	1.62716	1.47542	0.680232	0.956615	2.40762	1.57102	2.37524	3.99886	0.410806	2.29956	0.685738	0.766742	1.18104	1.31391	0.710329	2.14033	1.54285	2.90761	1.34026	0.949413	2.61582	1.06138	0.864183	2.07297	2.51826	0.653148	0.611627	1.8092	0.301037	3.26732	0.752298	1.22191	1.96932	0.669881	0.943629	1.0728	2.37736	0.66538	1.25929	1.33518	3.13467	1.22076	2.68826	1.21989	0.583713	2.21389	6.43342	0.901857	0.158893
MIR3936HG	0.759445	0.735758	0.162102	0.866266	1.12937	1.00676	0.913451	0.225697	1.17762	0.680267	2.89293	1.43931	0.227455	0.942412	0.668359	0.340326	0.26472	0.555076	0.525215	0.916306	0.973852	1.25894	0.427098	0.187905	0.364113	0.982399	0.615964	0.816468	6.0834	1.00055	0.504729	0.101446	0.569278	0.763255	1.14925	0.317362	0.606549	1.31506	1.08033	0.79772	0.450705	1.2844	0.888643	0.582967	1.56489	0.725981	0.983984	0.914369	0.681568
LINC02418	10.0731	0.151352	2.21332	0	1.02619	3.92187	7.12618	0.821771	1.04325	0	0.0184019	3.50952	5.97288	3.61077	12.6865	2.47828	8.27065	2.00026	1.51608	23.7248	8.65902	6.42411	0	3.54302	4.15401	0.0485759	9.21326	9.19308	7.33977	3.53143	0	0.307806	7.99016	8.00473	2.18872	0.182958	2.02903	0.0613872	4.66908	0	8.70204	6.53519	3.93748	6.91338	10.1041	2.54987	0.0224481	6.96582	11.3327
LINC01806	2.04294	1.5888	0.506573	0.639331	0.827526	0.936825	0.971227	0.687225	0.84719	1.33547	1.17362	0.821923	0.596479	0.932827	2.44541	1.95963	0.0771335	2.6769	1.82558	1.45097	1.34863	0.32357	1.1526	0.903398	1.26429	0.481058	0.0137102	0.378934	8.8639	2.11339	0.845334	1.01609	0.0441442	2.93563	1.38132	1.88817	0.610565	3.72575	1.21932	0.737544	0.957036	0.712508	1.28849	0.742899	1.0533	2.10654	0.462403	1.13283	0.65536
AC012181.2	0.550127	0.237126	0.616472	0.577966	0.602907	0.77192	0.876813	0.357635	0.653795	0.970145	0.691937	0.278637	1.08126	1.49333	0.373789	0.225743	0.724539	1.43336	0.202438	0.138282	0.15096	1.05391	0.804463	0.669939	0.538501	0.726456	0.488023	0.384285	3.75128	0.664491	0.511337	0.642995	0.26189	0.341489	0.481039	0.603462	0.504591	0.377837	0.814186	1.36129	0.571343	1.03328	0.704063	0.500833	0.297563	0.209159	3.8687	0.735591	0.852631
AC092119.2	1.06716	0.89608	0.248491	1.60167	0.717496	0.964563	2.28888	0.345978	0.757663	0.651752	2.39398	0.499176	0.515085	0.885204	0.376672	0.37914	0.55336	2.59995	0.1904	0.613134	1.03445	3.36816	1.72942	0.192887	1.51943	1.53384	1.39886	0.340779	8.68761	0.465207	0.269532	1.03673	0.633385	1.25605	1.20495	0.334464	0.23245	0.969184	1.89338	0.274357	1.36741	2.04463	0.256769	0.969016	0.239886	1.20843	1.205	0.566057	1.19602
AC092171.2	3.09549	7.62756	1.22512	4.40741	6.14076	2.4402	5.28732	1.91733	4.99322	6.03802	2.96871	3.10208	2.07158	2.59827	2.04712	1.69015	5.4705	3.25805	1.53438	3.32328	2.93958	3.74355	3.95873	2.26467	2.56699	5.81954	3.02734	2.12413	1.70219	1.70686	2.95221	2.88255	2.90488	1.20736	5.41825	2.6356	3.21156	2.70507	2.77875	2.85809	5.00385	4.98382	2.72711	6.40703	3.19054	1.77866	3.60196	4.71006	4.72238
POLR2J4	0.799102	1.87014	0.914937	1.0301	2.37583	1.37577	1.30793	0.690233	1.99156	0.751093	1.30087	0.490032	0.75732	1.09404	0.581155	2.07858	3.16871	1.42207	0.386126	0.435827	0.816201	2.47986	1.21863	0.634596	1.44947	2.01593	1.50956	0.984318	1.1375	2.0009	1.49664	0.710607	1.39863	1.4985	1.42218	0.611052	1.0916	1.17542	1.35054	0.601006	1.42658	1.60357	2.75071	1.44427	1.15013	1.51587	1.0637	0.694472	0.876083
TBILA	0.61875	0.597788	0.143456	1.00872	0.721541	1.67654	1.99505	0.310701	0.8241	0.702357	4.23118	1.48893	0.518481	0.87217	0.608879	0.361884	1.05303	0.101076	0.35593	1.6304	0.718197	0.980997	3.24485	0.376135	0.381904	2.29693	0.487911	1.35926	2.98387	0.412348	1.24483	0.24938	0.568804	1.21848	1.04478	0.491501	0.201293	0.639451	0.932752	0.271525	0.830966	0.699487	0.353685	0.476546	0.923258	0.74631	0.840248	0.767698	0.656081
AC245100.7	0.187006	0.886674	0	1.37528	0.507489	0.524801	2.61155	0.194515	0.166685	0.14657	0.744837	0.420968	0.133657	0.238885	1.14357	0.460423	0.933325	0.797311	0.550522	0.564078	0.342108	0.511795	1.51056	0.130134	0.313807	0.51741	0.147462	0.365766	1.57659	0.142662	0.481348	1.7486	0.3561	0.232166	0.513922	0.410272	0.147023	0.28023	0.255478	0.132213	0.242773	0.25545	0.0911748	0.181599	0.809209	0.3792	0.430395	0.0909277	0.463739
LINC00623	0.916193	1.67409	0.758855	0.585904	2.2036	0.827237	4.42614	1.65736	1.42023	0.530761	2.02082	2.99502	0.797174	1.57745	1.69162	1.88523	1.6457	1.41531	1.05541	3.08399	3.00237	1.72249	2.46318	0.95172	1.67111	2.19427	0.643929	1.66956	0.474116	2.29942	1.16204	0.232795	0.606828	2.62107	0.895676	0.284027	1.00216	3.9596	0.453499	0.422444	1.70654	0.489725	2.37911	1.71172	0.603299	1.03997	2.17993	1.2977	2.0843
AL731566.2	0.405388	0.156344	0.0956375	0.672479	1.28274	0.886173	0.42751	0.332894	0.608566	0.100337	0.581452	0.489905	0.213492	0.681383	0.304439	0.361884	0.698079	0.677209	0.314056	0.429053	0.515228	0.583927	0.249604	0.267254	0.298362	0.5474	0.588858	0.298084	6.77191	0.954912	0.439351	0.349133	0.541718	1.56284	0.852878	0.351072	0.335489	0.607479	0.971617	0.150847	0.952841	0.55376	0.45771	0.725178	0.646281	0.259586	0.883898	0.601709	0.846557
AL596223.2	0.238066	1.39557	0.106711	0.700318	0.198786	0.320685	1.5033	0.396201	1.1883	0.149272	1.55706	0.300109	0.272241	1.82466	0	0.104202	0.36965	0.135335	0.18689	0.382984	0.278731	0.886088	0.265242	0.0441774	0.319591	1.62875	0.60072	0.851448	0.661149	0.484307	0.653627	0	1.08799	0.0591114	1.37986	0	0	0.23783	0.95402	0	0.692293	1.43087	0.0464277	0.786023	0	1.01375	0.340922	1.11125	0.802888
AC009118.3	1.27819	0.918252	0.636598	0.845515	1.008	1.22225	2.47199	0.295449	0.647008	0.148417	1.60768	0.809917	0.270682	1.26995	1.22231	0.725238	1.07635	1.0989	0.511004	2.14195	1.0739	1.2697	1.13401	0.658866	0.820882	0.809709	1.38121	0.925937	7.18403	0.722299	0.406177	1.65996	0.901467	0.940366	0.80425	0.363512	0.372189	0.520229	0.948556	0.334697	1.62249	0.646671	0.25389	0.73555	0	1.05594	1.28324	0.782624	1.99572
MBNL1-AS1	0.266735	0.143378	0.140661	0.171437	0.521439	0.0986322	0.350586	0.737679	0.287165	0.167248	0.471007	0.257132	0.143541	0.224483	0.712151	0.528813	0.160098	0.365702	0.246349	0.315518	0.243408	0.257646	0.332146	0.387245	0.516054	0.580933	0.257347	1.85886	3.75364	0.389416	0.211804	0.48415	0.0557718	0.187002	0.313596	0.440615	1.74344	0.58937	0.520164	0.186363	0.818031	0.16289	0.180536	0.28645	0.380211	0.229074	0.353088	0.189201	0.382864
AC009779.2	0.693945	1.13	1.55527	0.648055	0.579447	0.346212	0.655428	0.481206	0.73308	0.241732	0.711194	0.347141	1.76347	0.787964	1.0478	0.506236	0.513096	0.146108	0	2.17072	0.902756	0.506447	1.20269	0	0.431289	0.465458	0.486404	0.258532	0	0.470573	0.705657	0.360485	0.587299	0.287176	0.616427	0.507482	0.242478	0.308114	0.561797	1.09026	0.160157	0.421302	0.676667	0.224627	0	0.85992	0.47322	0.449888	0.382412
AP001429.1	0.116967	0.268892	0.087382	0.491544	0.227891	0	0.331424	0	0.185345	0	0.294237	0.140429	0	0	0.211931	0	0	0.332464	0	0.23521	0.114122	0.213409	0.217198	0.108526	0.0872343	0.0392273	0.184466	0.0871529	46.3278	0.0793167	0.0892057	0.546849	0.0989913	0.0484045	0.467554	0.0855379	0.163482	0.155801	0.284079	0.110261	0.566897	0	0.0380182	0.0757234	0	0.197649	0.55834	0	0.425415
AC087286.2	0.0626186	0.026991	0	0	0.470581	0	0.228123	0.130266	0.0372094	0	0.0787603	0	0	0	0	0.102781	0.0347247	0.148321	0	0	0	0.0685494	0	0.37765	0.385285	0.283506	0.345642	0.244952	13.3532	0.127387	0.0358175	0	0	0.0388703	0.0312883	0.137379	0.426664	0.187669	0	0.0885426	0.325168	0	0.0305297	0.121616	0	0.0317436	0.224182	0	0.0931693
AP000254.1	0.233493	0.905801	0	0	2.04716	0	0.708857	0.485737	0.41624	0.366012	0.783153	0.315369	0.333764	0.596537	0.317298	0	0.517928	0.8849	0.9165	0.704301	0.512582	0.511216	1.30073	0.866577	0.391815	0.352381	0.184119	0.260966	6.48449	0.712506	0.267113	0	0.592829	0.7247	1.40002	0.512261	0.367142	0.583153	0.850631	0	0.242498	0.318951	0	0.340114	1.01037	0.236732	1.67187	0.681187	0.463215
AP002807.1	0.922964	0.810401	0.727822	3.51955	1.94097	0.882568	0.705691	1.3867	1.1172	1.39321	2.49375	0.784901	0.146591	1.13535	0.720023	0.243139	1.7819	2.07282	0.53671	2.57778	0.325186	1.60913	1.18067	0.380606	0.650109	2.09796	0.997349	0.553987	0.813722	1.35606	0.625695	1.11873	0.30377	0.594146	1.93009	1.16244	0.143334	1.19525	1.30761	0.0966718	1.20707	2.80171	0.316661	0.514531	1.03544	1.17837	3.75888	0.897544	0.406893
AL049539.1	0.2251	0.271674	0	0.567578	0.0751836	0.101073	0	0.280966	0.214015	0.423426	0.18875	0.0405376	0.257413	0.575093	0.183535	0.0492634	0.0998619	0.511854	0.441777	0.452655	0.131775	0.344987	0.351113	0	0.100728	0.226476	0.497001	0.251585	22.7729	0.0915857	0.206009	0.420959	0.114304	0.167676	0.359918	0	0.0943851	0.269851	0.492032	0.254632	0.514318	0.491977	0.219495	0.0874367	0	0.182578	0.598656	0.52536	0.0893127
AL160313.1	0	0	0	0	0	0	0	0	0	0	0	0	0	0	0	0	0	0	0	0	0	0	0	0	0	0	0	0	7.63562	0	0	0	0	0.251513	0	0	0	0.202388	0	0.572923	0	0	0	0	0	0	0	0	0
TRIM31-AS1	1.76906	1.58996	0.253074	3.32173	3.5515	2.19709	1.73689	1.56604	5.99416	1.53405	5.68107	0.813411	4.08907	5.96211	2.60861	3.50093	0.542692	2.71031	2.06839	0.605519	2.69922	7.00478	8.89047	1.04771	2.10538	3.97632	3.26484	2.73444	11.4985	2.71829	1.42095	1.4078	2.00687	2.38319	6.01831	1.4864	0.473473	2.21853	3.83946	1.49022	4.33913	2.26229	2.42236	3.47238	2.60598	2.25154	3.0801	3.6603	3.95758
LINC01311	0.800825	0.83831	0.320502	0.961544	0.477637	0.931058	1.05931	0.356992	0.662816	1.30017	1.9066	0.360546	0.286183	0.657636	0.330364	0.500748	0.602696	1.4904	0.477119	1.2653	0.98366	1.50287	1.05157	0.252102	0.783902	0.733781	1.03744	0.287695	3.37575	0.887304	0.229033	1.47088	1.70649	0.337324	1.1004	0.658849	0.659586	0.514305	1.35454	0.363974	0.980229	2.18785	0.655386	0.888768	0.123761	1.40638	0.438834	0.695329	0.695063
PSPC1-AS2	0.879325	0.758046	0	0.230956	0.68835	0.863688	1.20129	0.800304	1.04503	0.172298	1.24425	0.346403	0	0.982859	0.298733	0.60138	0.731435	0.781054	0.215719	0.442061	0.804317	0.902446	0.796007	0.407936	0.184445	0.276469	0.346692	0.245697	6.32312	0.503112	0.56584	1.28471	1.25582	1.50105	0.604132	0.60286	0.0576101	0.603936	0.80086	0	1.19862	0.450434	0.267947	1.06738	0	0.501481	1.12432	0.855107	1.47188
LINC01389	0.513395	1.36464	2.01359	0.898959	1.07172	1.44076	0.779303	1.06802	1.16944	0	0.968605	1.6565	2.69084	6.55821	1.45346	1.54491	0.379599	0.770165	0.587755	2.40891	1.94102	1.07721	0.905666	0.396957	0.909368	3.96009	0.472305	1.24324	9.75982	0.565726	0.342602	0.200021	0.325872	0.531146	1.36814	1.12634	1.47997	0.256443	1.7924	0.483959	1.82175	1.05195	0.792636	0.747828	0.370259	0.433764	0.437622	0.99851	0.933623
AC010186.3	0.436682	0.255705	0.72017	1.19456	0.522868	1.16536	0.470254	0.514208	0.323134	1.0849	0.483616	0.237407	0.306217	0.863053	1.00769	0.450795	0.62139	0.632317	0.307236	0.265096	0.277342	1.0102	0.394732	0.152895	0.894082	0.323297	0.363833	0.460437	14.4319	0.662079	0.226216	0.423728	0.146434	1.45252	0.197611	0.415753	0.716864	0.674951	1.02055	1.00193	0.641779	0.427685	0.939995	0.624084	0.641753	0.250607	1.12934	0.288445	0.629302
AL731567.1	0.17891	1.54235	0	1.31575	0.448172	0.401666	0.380205	0.279141	1.11628	2.38383	3.56297	0	0.127871	0.114272	0.121562	0.391548	1.19056	0.381398	0.438908	0	0.130919	0.489639	1.9435	0.166	0.800592	1.26003	0.0705391	0.549894	2.57304	0.90991	1.12569	0	0.113561	0	0.0893953	0	0.468861	0.491515	0.325891	0	0.789694	0.366587	0.0436139	0.521213	0.387089	0.408132	2.65358	0	0.0443664
AL354920.1	1.51245	0.785453	1.26604	0.880646	1.09553	0.695476	0.597465	0.947702	0.454781	0.399902	1.00846	0.984485	1.25029	0.884548	1.33719	1.41573	0.646725	0.707862	1.00136	0.989375	1.76014	0.418913	1.72571	1.09898	1.03966	0.403342	0.546025	0.427695	1.01213	1.46428	1.64684	1.27791	0.138797	1.99082	0.946928	1.35925	1.33712	0.60074	0.863008	0.876056	0.77593	1.04545	1.93678	0.690125	0.946218	0.461878	1.00653	2.23278	0.759158
AL162586.1	0.312675	0.340901	0.370995	2.87919	0.998266	0.846501	1.77564	0.363492	0.262304	1.32624	4.3029	1.1593	0.368076	1.19825	0.524877	0.0603789	1.24434	1.00201	0.180486	0.832185	0.471064	0.986599	0.963133	0.153589	0.401231	0.47188	0.290067	0.390578	3.5938	0.383523	0.694352	0.558936	0.630425	0.445269	1.01092	0.403517	0.491647	0.202118	1.1391	0.260072	0.649468	0.904476	0.13451	0.294705	0.557119	0.270393	2.21061	0.357722	0.510835
AC090198.1	0.763388	0.726179	0.196656	0.73749	1.06239	1.16227	1.29996	0.62063	0.802964	0.440147	1.6849	0.805898	0.476624	1.07605	0.941992	0.614506	0.953713	1.80404	0.39608	0.89989	1.33554	2.0364	1.38822	0.63503	1.07978	1.08587	0.650398	1.15723	16.3791	1.00855	0.582205	0.656374	0.891131	1.29634	1.25393	0.67377	0.616269	1.75317	1.10284	0.620362	1.60389	0.623276	0.402137	1.3463	0.531569	0.622741	1.18476	1.60419	2.14112
AL512791.1	0.0688804	0.653183	0.154375	0.578929	1.15031	1.70105	2.00748	1.00305	1.22791	0.215947	2.88788	1.17843	0.787684	2.11174	0.655221	0.452238	1.2987	2.47993	1.62221	0.692563	1.10888	1.13107	1.22789	0.31955	0.77057	2.21765	0.977672	1.77066	8.33489	0.840757	0.315194	0.322033	1.57396	1.1972	1.37669	0.453351	0.794251	1.10099	1.25468	1.16876	2.28918	0.752725	0.402993	0.802669	0	0.768195	4.79109	1.07173	1.9814
AC022150.2	2.91993	0.304278	0.431483	1.41586	3.18836	1.00853	1.71447	0.333756	0.877078	0.402386	3.39012	2.10915	0.917334	1.63955	1.83136	0.596898	1.31673	0.48642	0.818659	2.45193	1.36184	3.65313	2.25225	0.744294	1.97429	1.48503	3.08685	0.82484	0.891114	1.86037	0.770854	2.55026	2.19963	1.11541	2.78972	0.0703961	0.605442	0.993715	3.62377	0.0907424	3.73236	1.75324	0.500612	1.80725	0.555389	1.85434	2.03494	1.87221	1.71871
RARA-AS1	1.83553	0.835968	0.827933	2.23163	1.81222	1.32179	3.1402	1.7051	1.59148	2.13534	1.1616	1.44488	0.66007	1.35671	1.7727	1.84432	2.07417	2.03441	1.60861	1.04465	0.844758	4.51163	1.63347	0.771205	2.07925	2.36942	1.20161	1.81926	2.26711	1.40909	1.13575	0.917525	3.34137	0.888587	1.31516	0.937094	0.956005	0.911087	1.26169	1.17529	1.61857	1.29309	1.5872	1.24436	1.59853	2.44621	1.36978	1.27979	0.916079
AC004264.1	0.39038	0.874999	0.174984	1.53117	0.434626	0.233715	1.29576	0.433126	0.896961	0.734329	1.63671	0.796763	0	0.531925	0.176832	0.199349	0.144322	0.591791	0.612924	0.575682	0.457063	0.512826	1.04386	0.434653	0.698754	0.602243	0.656707	0.465401	0.41301	0.450027	3.30477	0.4867	1.12331	0.0646206	0.806246	0.171291	0.436501	0.753986	1.23256	1.10399	0.729785	0.284405	0.228396	0.884553	0.450466	0.5805	1.3843	0.202469	0.619564
USP12-AS1	0	0	0	0.162014	0	0	0	0	0.091635	0	0	0	0	0	0	0	0	0	0	0	0	0.0844079	0.171813	0	0	0	0.121601	0	22.1781	0	0	0	0	0	0.154107	0	0	0	0	0	0	0	0	0	0	0	0.07887	0	0
AL359921.2	0.570832	1.34508	1.27935	4.15806	1.27106	0.768934	1.4326	0.870839	0.904537	1.31239	1.69124	1.37066	1.74074	1.55561	1.60315	0.582995	1.8571	0.757176	0.597497	2.83147	1.67085	1.70806	2.11998	0.317785	1.02175	1.53153	1.62045	1.1484	2.26471	0.658051	0.914236	1.06751	0.77297	0.75593	0.912721	0.41745	0.877625	1.44467	0.693194	0.430483	1.58093	0.727773	0.445296	0.70215	0.988039	1.23467	1.67385	2.14643	1.13244
ZNF710-AS1	3.43927	1.97661	3.90991	1.84032	0.951324	2.06224	1.75534	1.71833	2.41181	0.825986	2.03007	2.32104	2.60571	1.41899	0.667671	0.451926	1.34256	1.41677	1.55121	2.97835	1.85497	1.72271	1.5391	0.660683	1.37014	1.04597	0.85347	1.91799	2.71203	0.717048	0.985659	1.26505	1.15706	0.539254	1.66512	4.13983	1.89593	1.23776	2.04934	1.00686	1.33115	1.16722	0.534639	1.31381	1.41737	0.664187	2.34534	1.63419	1.94943
AL139120.1	0	0	0	0	0	0	0	0	0	0	0	0	0	0	0	0	0	0	0	0	0	0	0	0	0	0	0	0	41.6782	0	0	0	0	0	0	0	0	0	0	0	0	0.157694	0	0	0	0	0	0	0
AC069234.5	0.546407	0.471045	0.222656	0.417497	0.248865	0.669121	0.301605	0	0.413239	0	0.499825	0.40255	0.852062	1.01526	0.337511	0.271778	0.550921	0.564762	0.194977	1.19867	0.654281	0.761294	0.60878	0.599157	0.777979	0.549748	0.548374	0.277591	5.61659	0.40421	0.568258	1.39341	0.504475	0.431684	0.546042	1.85264	1.82247	0.545865	1.35723	0.140476	0.773837	0.407123	0.0968732	1.73654	0	0.4029	1.01621	0.386443	1.4289
AL157932.1	0.227704	0.490746	0	0.478454	0.617935	0	0.76041	0.592118	0.60888	0.535406	0.859203	0.410067	0.162745	0.43631	0.309432	0.622917	0.568222	0.916895	0.111722	0.228946	0.916434	0.81013	0.507393	0.369727	0.955252	0.229096	1.07733	0.254496	6.43664	0.636937	0.325613	1.06457	0.578131	0.565385	0.455103	0	0.537059	0.511825	0.518463	0	0.532093	0	0.222034	0.552802	0.492659	0.288578	0.407604	0.664298	1.63752
AC068888.1	0.503555	1.10269	0.280083	1.05808	0.592342	1.32856	0.767714	0.374671	0.64213	1.60174	2.17901	1.09218	1.02979	0.741852	1.18377	0.949201	1.12512	1.15618	0.418392	1.88478	0.60248	1.03007	1.6094	0.862819	0.785373	1.08353	0.944863	0.751775	4.60076	0.538371	1.55999	0.670187	0.513269	0.460884	1.90268	1.49988	1.1713	0.43696	0.8369	0.561305	1.2101	0.77321	0.318982	0.667463	0.763437	0.696869	1.14296	0.907886	0.4448
AC002128.1	0.183048	0.280537	0.0911663	0.683775	0.424573	0.639265	1.38311	0.338486	0.604286	0.255056	1.07443	0.87906	0.348876	0.831395	0.138193	0.0667674	0.42859	0.790074	0.239499	0.490792	0.208363	0.779278	0.611831	0.226453	0.318543	0.675281	0.320759	0.340977	4.72045	0.49651	0.349009	0.190177	0.154917	0.303004	0.792679	0.133863	0.0426405	0.365733	0.62981	0.172553	1.03503	1.6114	0.158659	0.592521	0.176019	0.123725	1.66434	0.316457	0.302617
AC084125.4	0.305683	0.527044	0.822115	0.642303	1.07203	0.549022	0.445447	0.635914	0.290629	0.958345	1.69172	0.440397	0.174782	0.78097	0.498478	0.267596	0.745862	0.81094	0.839899	1.10646	0.715795	0.401562	0.749268	0.737423	1.0943	1.10719	0.482087	0.13666	0.242552	0.559675	0.629455	0.571657	2.17312	0.683104	2.68821	0.670638	0.320435	0.183227	2.44997	1.03736	1.01591	2.0043	0.536528	1.54359	0	1.30167	0.750432	2.97264	0.727713
AC004492.1	0.473437	0.696238	0.124831	0.292586	0.60461	0.125047	1.01456	0.46348	1.58867	0	0.910732	0.50153	0.159235	0.142301	0.378449	0.304742	0.401534	0.633264	0.218626	0.672029	0.489094	1.00607	0.341311	0.258396	0.373861	0.896624	0.922332	0.529143	14.695	0.198292	0.955776	0.260404	0.636372	0.484045	0.640104	0.244394	0.437899	0.500789	0.30437	0.472545	0.578466	0.456505	0.217247	0.838367	0.241018	0.141178	0.626708	0.216658	0.82873
EIF1AX-AS1	0	0.235636	0	0.114867	0	0	0	0.113724	0.194906	0	0.0458393	0	0	0	0.148576	0.0598198	0	0.10359	0.107289	2.08868	0.0800061	0.179534	0.182722	0.152167	0	0.165004	0.0862145	0	22.0138	0.0556056	0.125077	0	0	0.135737	0.437044	0	0.0573053	0.0546128	0.0995779	0.154598	0.113551	0	0.0533059	0	0	0	0	0	0.108451
Z83843.1	0.94769	1.34875	0.0377035	0.435964	0.945844	3.1222	2.57405	0.373299	1.23291	0.105483	2.99994	0.535229	0.128252	0.816617	2.08797	0.25772	0.970219	1.06791	0.330164	0.834458	1.9122	3.73236	0.631023	0.525502	1.16056	1.25815	0.999339	1.12187	108.913	0.530464	0.570941	0.655427	0.683402	1.51072	2.4601	0.455196	0.37033	1.65261	1.4096	1.12594	1.40356	1.70053	0.847542	1.149	0.776489	0.432092	1.4971	0.654383	1.23484
TMEM9B-AS1	1.67162	1.83966	0.47827	0.896792	2.52434	1.91638	3.0881	0.628909	0.71857	0.780532	3.68316	1.79342	0.915123	1.81733	2.4166	0.836757	1.20311	1.26367	0.349011	1.03706	0.832835	1.28486	1.42655	0.198	1.19365	0.823031	3.42157	0.934156	5.96172	1.01296	0.508595	1.8291	0.722415	1.81038	2.73679	0.468177	2.27426	2.09634	2.39707	0.452619	0.941924	1.7976	1.5433	0.656226	1.53903	1.06377	1.5098	1.21054	1.88744
AL163953.1	0.654649	1.03057	0.51033	0.119613	0.784302	0.639013	1.41713	0	2.13108	0	1.81387	2.12722	0.406861	0.145437	1.50848	1.55729	0.473519	0.835993	0.279305	4.00656	7.03988	0.592018	2.41012	0.105636	0.413942	0.458192	1.52621	0.922548	5.25094	1.04226	0.390736	1.06457	1.15626	0.671395	0.597323	0.312225	1.07412	6.88121	0.725849	0.482959	1.56672	2.87715	2.44238	1.49256	0.985318	0.66373	0.465833	0.885731	1.18579
AC002398.1	1.06466	3.42097	1.0846	2.23708	1.41431	0.760531	2.11562	1.9128	2.18551	0.455158	3.00285	0.827936	0.69176	1.11275	3.61698	0.635463	2.09324	1.46724	1.89954	3.69799	1.62898	1.90718	3.01941	1.07764	2.1114	2.72662	2.13699	2.05534	0.575989	1.08294	2.65737	1.58377	2.826	0.480644	3.77219	2.33577	1.31896	1.30533	1.58672	2.874	1.30676	0.396635	0.424699	1.92678	0	2.9439	3.1186	2.63541	1.29608
TPT1-AS1	1.25352	0.619948	0.422965	0.709609	0.890765	1.06593	2.72599	0.446326	1.19462	0.367455	1.80402	0.393529	0.596329	1.29421	0.558811	0.804307	0.872491	1.00508	0.471753	0.703082	1.35774	2.32041	0.675063	0.276481	1.22453	0.639584	0.98375	0.752681	5.89136	0.468793	0.42043	0.743011	1.5434	1.02844	1.19908	0.605805	0.449804	1.02404	1.24841	0.308988	1.29773	1.40566	0.571442	0.985781	0.911196	0.866067	0.648217	0.757282	2.44146
ASH1L-AS1	1.19643	0.721993	0.612903	1.07741	1.62699	1.88025	1.43214	0.711129	1.25939	1.50038	2.26444	1.32356	0.635229	3.14403	0.650344	1.02866	2.48329	1.57081	0.872153	1.54667	1.62593	1.60913	2.53272	0.697777	1.43406	1.35852	2.07557	1.39452	6.47587	2.27748	0.782118	0.479454	1.64904	2.82219	1.75929	1.19994	1.27209	1.2977	2.73975	0.773374	1.40234	2.28806	1.84997	1.82576	0.44376	1.45564	1.38117	1.62888	0.69511
PCCA-AS1	0	0.0211318	0.0549377	0	0.0204681	0	0.0595339	0	0.0291319	0	0.0822172	0.0662163	0	0.187877	0.0333107	0	0.0815598	0.0696741	0	0	0.0358746	0.0536686	0.218486	0.0909751	0.0548448	0.049325	0.0386584	0.191778	23.3888	0.0249335	0.0280421	0	0.0622365	0.0304322	0.0489924	0	0	0.0489766	0.0893011	0	0	0.0669685	0	0.0952157	0.212141	0	0	0.047675	0.0972586
LINC01235	0.67383	0.553232	0.844987	0.168555	0.64303	0.432227	0.155861	1.40177	0.114401	0.301789	0.0201793	0.144462	0.0917334	0.266427	0.926583	1.73802	0.391462	1.56567	0.314869	0.241967	0.493081	0.56202	0.151937	0.826166	0.789714	0.225983	0.822317	1.22829	0.46147	0.456933	0.00917683	0	0.122202	0.876391	0.545117	0.633565	0.639078	0.048083	0.0730598	0.181485	1.0164	0.262986	0.312882	0.420653	0.485965	0.512383	1.12414	0.0780086	0.254624
PAN3-AS1	1.51425	0.817523	0.548482	0.514223	0.766305	1.06452	2.09887	0.509107	0.854356	0.239764	1.43646	0.509586	0.0437278	1.05509	1.06005	1.22181	0.559811	1.88393	0.480298	1.07652	1.85797	2.07627	0.613491	0.184492	0.992444	0.369335	1.0855	0.461569	4.3995	0.560089	0.297463	0.21453	0.737855	1.80397	0.779546	0.40268	0.481008	0.825134	1.69953	0.432554	3.1453	0.961104	1.1186	1.09914	0	0.976979	0.70405	0.713961	1.13789
AC137932.1	0.439662	0.344566	1.34369	0.335936	0.667491	1.16654	0.485368	0.665188	1.18753	0.250616	1.74278	0.827767	0.228535	1.63384	0.0543151	0.218684	0.132988	0.719516	0.313773	0.241124	0.116992	1.05012	0.311723	0.14834	2.86169	0.844487	0.189105	0.40205	8.80083	0.203278	0.685866	0	0	0.0496216	0.798852	0.0876888	0.377084	0.838522	0.946471	0	0.788705	1.74714	0.0779483	0.659834	0	0.0405237	2.45305	0.233211	1.03081
AC007996.1	0.395556	1.34505	0.72235	1.32368	0.263009	0.542697	0.16901	2.04196	0.53974	0.803773	1.20388	0.989371	0.146591	0.524006	0.706751	0.352685	3.42028	0.58298	1.72514	0.795428	0.160806	0.176416	1.37926	1.35251	0.417927	1.74666	0.254151	0.417537	1.99071	0.34274	1.73463	1.0274	0.185981	0.53655	0.431892	1.25351	1.63555	0.54152	0.720519	0.952908	0.281482	0.18011	0.15714	0.369893	0.44376	1.06945	1.42363	0.327675	0.937308
AL359513.1	1.85495	0.543697	1.57978	0.779528	2.07551	0.749607	1.03618	0.308709	0.793621	1.62833	1.55541	0.133621	3.18185	2.0852	0.806633	1.29907	1.23438	1.26539	0.36405	1.41745	2.33469	1.78696	0.53734	0.654016	1.24509	0.783842	1.4042	0.290249	0.735929	1.28302	0.466849	0	1.03612	2.21079	0.778558	0.651133	2.06114	0.815368	0.270308	0.524579	1.38707	1.92573	3.2196	0.540396	0.321068	0.263295	1.1764	1.22663	0.441593
AC092168.2	0.172922	0.0745359	0	0.0605575	0	0.129407	0.034998	0	0.0685026	0.0903544	0.072499	0.129754	0	0.147262	0.0391645	0	0.0639283	0.13653	0.169687	0.057955	0.042179	0.0630999	0.192661	0.0802218	0.0322414	0	0.136356	0.128845	23.8973	0.146575	0.19782	0.134742	0.0731735	0.143121	0.432015	0.0632289	0	0	0.472474	0	0.149659	0.078737	0	0.0839611	0.249421	0.1461	0.02948	0.0560531	0.0285875
LINC01003	2.31944	1.5047	2.78295	2.01838	2.21063	8.31065	2.93043	0.584868	2.1022	1.90974	4.51845	2.83743	1.97591	9.03835	1.95802	9.90872	2.1697	6.04889	1.12653	2.94457	6.10333	8.66894	1.6445	0.934739	4.80951	2.41613	4.1383	3.2208	4.34544	4.20617	2.39879	2.73838	7.58428	4.90109	1.15895	3.36672	5.45219	3.68636	4.20361	4.53856	2.87121	4.25648	6.01976	4.37964	4.6635	2.1022	0.958601	7.40463	3.54403
AC023043.4	0.598293	1.07123	2.16606	0.676922	0.461148	0.723266	0.782427	1.6276	0.984515	1.01	1.2735	0.497286	1.31573	0.470321	1.12574	0.503606	1.88859	1.04651	1.35485	0.740379	0.808258	0.352671	3.12784	1.02484	1.18417	0.833471	1.01614	0.66869	2.00848	0.608565	2.10597	1.9365	1.51904	0.799913	0.735869	1.41357	1.20609	0.827584	1.00598	0.78091	0.525773	0.251467	0.40389	0.715072	0.796593	0.746575	1.08275	0.447551	0.365207
AC012181.1	0.354749	0.229366	0.0662553	0.621169	0.296217	0.199109	0.502589	0.307495	0.456733	0.185362	0.669293	0.425906	0.92967	0.604218	0.321384	0.323489	0.590171	0.812266	0.46415	0.178342	0.129795	0.67961	0.790488	0.35658	0.694505	0.505634	0.279734	0.925143	7.27169	0.781819	0.507286	0.552847	0	0.440418	0.413597	1.362	0.278902	0.206732	0.646188	0.752422	0.307026	0.646116	0.749485	0.459324	0	0.35967	2.02602	0.344979	0.762416
AC232271.1	0.76111	0.990765	0.119406	1.74318	0.940584	1.31573	1.21077	0.427503	0.904537	0.119308	1.25088	0.411199	0.369907	1.16671	0.568858	0.22487	0.633102	1.30523	0.0746872	0.336716	0.623783	2.44127	0.771672	0.183609	0.825915	1.12567	1.4524	0.569945	2.77804	0.325154	0.200261	0.355838	0.714998	0.472456	1.46796	0.183678	0.207439	0.72994	0.85956	0.172193	1.09874	1.89221	0.304285	0.517374	0.461085	1.21152	0.871956	0.725345	0.671917
CD44-AS1	0.422436	1.06217	0.0788969	0.295875	0.470314	0.948396	2.00919	0.292932	1.2551	0	2.06628	1.10943	0.201282	0.179876	0.621894	0.231127	0.858948	0.5003	0.829066	0.778691	0.875842	0.80928	0.627543	0.424615	0.511963	0.991709	0.27759	0.590175	11.4524	0.429688	0.402718	0.493748	0.0893788	0.349634	1.75897	0.308927	0.295215	0.668192	1.02597	0.298662	0.731213	0	0.171632	0.615334	0.913979	1.17781	0.468114	0.479268	1.71101
ZKSCAN2-DT	0.729713	0.983635	0.208146	1.04542	0.847499	1.44464	2.12671	0.676212	0.882991	0.270367	1.85788	0.597328	0.227581	1.66092	0.540884	0.181476	0.750455	1.57759	0.19529	1.14723	0.660186	1.96076	1.11604	0.104636	0.846019	0.981124	1.28682	0.600558	8.22457	0.438597	0.35668	0.465217	1.02741	0.807104	1.39216	0.291076	0.417234	0.947685	1.51045	0.225123	1.70862	1.30489	0.187589	1.24974	0.516699	1.20391	1.30284	0.503182	1.00677
SNHG21	1.72692	1.01505	0.219907	0.989623	0.753764	0.837089	0.810238	0.694009	1.11946	2.64551	1.84298	0.636129	0.673234	0.401091	0.720023	0.601266	1.26236	1.37588	1.1169	0.828708	0.775444	1.03117	1.37744	0.309536	0.768374	0.888482	1.207	0.789591	0.350353	1.21762	0.561242	0.458737	0.797195	1.99778	0.84327	0.473586	3.25024	1.76441	0.857902	0.388477	0.794855	2.30536	1.05245	0.552644	0.679336	1.83046	0.622271	1.29768	1.63511
AC018653.3	1.10419	1.31452	0.432093	1.76772	1.41959	1.06242	2.42635	0.619841	1.93716	1.5935	3.46839	1.07316	0.200428	0.537339	0.452534	0.210968	1.08857	1.89308	0.515969	0.458184	0.282159	1.53495	0.820157	0.487863	1.39212	1.26965	0.442261	0.64644	4.24167	1.49753	0.701767	0.245827	0.489499	0.870377	1.8566	0.307617	0.698162	1.27819	1.66014	0.693921	1.69286	2.10687	0.41017	3.43806	0.303368	0.479789	3.54975	0.545412	0.712797
LINC02482	5.38639	1.68854	2.30465	2.77804	1.39018	3.40797	2.61639	1.8336	2.03682	1.07462	2.87419	1.36685	4.19974	2.75227	2.99441	6.32275	0.597397	2.59808	1.82594	6.8928	7.59641	2.51944	1.6367	0.318036	2.30075	2.06919	2.39398	1.47768	2.33126	1.09577	1.90461	2.51827	1.98921	1.88456	1.66377	0.966862	2.25853	1.41864	0.624367	2.07718	3.71246	0.401335	3.24686	0.523066	1.69512	4.1703	1.30229	1.33332	2.42858
CEBPA-DT	3.48789	2.72317	1.05351	3.7928	2.59055	3.20821	4.58945	0.488942	3.41893	0.707379	7.4102	4.48662	3.41342	11.385	7.93369	4.03269	3.94136	3.24229	2.34327	4.63179	3.19209	6.91607	3.96984	2.05861	4.90108	3.34842	4.90763	2.05947	3.33823	2.45763	2.06496	1.09884	5.63322	1.22553	3.61709	1.91818	2.50318	3.67227	4.12709	3.08408	5.83882	4.46909	2.39265	3.46922	4.06813	2.70702	1.78868	5.37574	2.57381
SLC12A9-AS1	3.47202	2.269	0.125508	1.64736	2.52507	3.26884	1.49609	1.51447	2.46247	1.0534	3.70963	1.61359	2.24138	1.85994	2.9679	6.61811	0.683202	4.61605	0.769338	4.50447	6.72052	2.45217	0.935893	1.14311	2.81916	3.71862	9.89153	1.00143	2.88827	5.0696	2.8188	0.523631	5.40294	2.15524	6.71555	0.982875	2.64163	2.79724	2.55016	2.21716	3.78041	4.13081	20.7503	2.88221	10.1776	2.95241	0.572823	5.77255	4.44385
AL161891.1	1.39068	0.499532	0.209785	0.149852	0.31636	0.320223	0.324765	0.185452	0.513836	0.293457	0.186877	0.152514	0.152915	0.170816	0.411886	0.24875	0.514129	0.304065	0.769813	0.304752	0.456636	1.16132	0.357561	0.525231	0.493657	0.327374	0.836518	0.318834	5.76495	0.321903	0.275353	0.500138	0.486629	1.67119	0.583518	0.215136	0.420519	0.659029	0.568341	0.151263	0.671238	0.645402	0.312936	0.545385	0.231452	0.347975	0.218849	0.303419	0.725097
SREBF2-AS1	1.61773	3.09914	1.14658	2.93435	0.663862	1.86252	0.604461	1.28	1.33102	1.01869	1.72171	1.15164	0.869641	1.43067	2.23595	0.809459	1.51051	1.52619	1.88597	1.69607	0.910609	1.10496	1.77159	1.37912	1.07503	1.48851	1.4501	1.01994	6.19874	0.97746	1.37614	2.10092	1.79039	0.480644	2.34898	3.07897	0.985597	1.20174	2.36748	1.17306	1.2206	1.01992	0.512336	1.57096	0.957298	1.21261	1.80327	2.54129	1.29608
AL354892.2	2.25613	1.76815	2.75806	3.55546	1.88388	1.61164	4.04735	1.70671	2.98598	2.25056	4.29957	3.9245	1.7591	6.81207	6.27117	4.99369	6.31249	5.97555	3.32089	3.50578	5.25301	3.53633	2.91358	1.3797	4.35955	2.32152	3.63898	1.20349	2.44117	2.92074	0.879883	1.91782	1.30187	4.45609	3.02325	2.81235	2.68752	7.12026	3.54922	2.75515	4.42002	4.06248	2.94995	3.43574	3.10632	2.07948	1.67839	5.38527	5.89996
AC024592.2	1.13061	1.27458	0.428819	1.75433	5.09796	1.79634	16.3066	0.36185	0.537469	0.763449	4.92981	0.97106	2.33719	14.1761	0.66184	0.323571	0.173623	2.04354	1.29722	0.909426	1.04372	1.71374	2.77128	0.774667	1.12861	1.69754	0.384046	1.61358	1.03513	2.74237	1.15412	2.11436	1.36905	0.194351	1.89468	1.67908	8.86148	0.0173768	1.23567	2.26275	3.63104	0.950411	0.101766	1.94249	1.05374	2.53949	1.33442	0.81192	0.500354
AC073651.1	0	0	0	0	0	0.0997685	0	0	0.105627	0	0.0372629	0	0	0	0	0.0486277	0	0.0421041	0.0872153	0	0	0	0	0	0	0.0447107	0	0	35.5257	0	0	0	0	0	0.0444093	0	0.0465836	0	0.242841	0	0	0.121407	0	0	0	0	0.0909125	0	0
AC104695.3	0.266634	0.551662	0	0.448203	0.423017	0.0598611	0.453303	0.443745	1.71115	0.0835924	0.827237	0.19207	0.30491	0.136241	0.543501	0.116707	0.44358	0.252625	0.209317	0.0536177	0.585335	0.934041	0.50502	0.173176	1.01417	0.563355	0.126151	1.28143	0.317352	0.162727	0.884576	0	3.85874	0.165512	0.47962	0.584969	0.167701	0.612649	0.534251	0.527828	0.249225	0.145689	0.051999	0.724991	0	0.729898	1.96371	0.311149	0.581858
AP006621.3	2.7318	3.07835	1.13704	5.65809	3.25867	2.49704	8.15126	1.29897	1.48416	1.65172	4.30318	1.24748	1.56198	7.6274	1.24627	0.918141	3.15965	1.68238	1.49353	4.63016	2.25604	3.03326	2.10881	0.615564	1.85548	2.15954	2.36956	1.17768	1.62572	1.01224	2.14296	0.912276	2.37803	2.49518	4.66046	0.64214	2.67955	1.16961	2.73684	0.9381	2.81689	1.38604	1.9027	1.08008	1.85759	4.55021	3.11369	3.41558	1.06454
FTX	0.397646	0.273079	0.151052	0.247829	0.644376	0.529593	0.597465	0.224333	0.216266	0.137344	0.401251	0.282197	0.144511	0.258286	0.30682	0.162251	0.272837	0.351211	0.198411	0.182967	0.720055	0.498023	0.142673	0.128195	0.294053	0.193258	0.350763	0.316377	36.6729	0.205665	0.17348	0.283591	0.231012	0.518777	0.646585	0.103505	0.247276	0.380419	0.306918	0.20966	0.426982	0.552391	0.36803	0.625039	0.20415	0.0888324	0.272315	0.419465	0.528142
AC068580.3	0.379441	0.433196	0.827419	0.711092	2.41479	0.506517	2.01745	1.04536	0.889701	2.41132	0.756724	0.341663	0.293183	1.20521	0.222975	0.336653	0.523197	0.952201	0.301899	0.247467	0.315181	0.830758	0.639844	0.570908	0.791603	0.629389	0.566063	0.44701	1.3223	0.730186	0.656979	1.00685	1.84866	0.203707	0.655891	0.787458	0.494503	0.532739	0.896645	0.638034	0.990512	0.784478	0.599989	0.687148	1.42003	0.509473	2.66444	0.638254	0.294998
EP300-AS1	0.361735	0.233883	2.33083	0.380041	0.453076	0.60909	0.604002	1.03472	0.48364	0.992317	1.32703	2.32076	0.387809	0.462088	0.184339	0.247395	0.501495	0.514094	1.0649	1.54576	0.926461	0.791994	0.856434	1.63621	0.404676	1.31931	0.356554	0.707522	10.2254	0.643905	0.569004	1.057	0.459215	0.168409	0.6778	0.892814	1.99076	0.316204	0.906006	0.895113	0.704412	0.247065	0.264547	0.351277	0.391324	0.0916883	1.94258	0.0879432	0.807332
AL355574.1	1.79399	1.37472	0.446744	0.698066	2.27473	4.47515	1.04893	1.10579	0.868617	1.24985	3.17574	0.717946	1.32969	2.88582	1.53497	1.30873	1.10539	2.76994	0.652012	1.33613	1.75036	1.81843	2.22087	0.924743	1.93262	1.80496	1.46703	0.594097	5.93121	1.82479	1.29219	0	1.01219	1.15486	1.32799	1.0204	1.39301	2.19048	0.726182	0	2.34623	1.99678	1.49016	1.09689	2.30013	2.9641	1.69913	1.16306	1.25224
AL158166.1	0.946874	0.624213	0.124831	0.81924	0.372068	0.625234	0.811651	0.46348	0.463362	2.6193	0.700563	0.150459	0.955412	0.284601	0.378449	0.731382	0.494195	1.10821	0	0.784033	0.733641	0.548765	0.372339	1.55038	0.311551	0.56039	0.966253	0.684773	12.8167	1.81295	1.4018	0.260404	1.27275	0.484045	0.389628	1.22197	0.642251	3.33859	1.01457	0.157515	1.04124	1.06518	0.65174	0.649058	0	1.97649	1.48131	0.433316	0.994476
RAD51-AS1	1.55956	1.65957	0.655365	2.27851	2.82829	1.77801	3.84689	1.21663	2.85257	1.33694	3.66774	1.75536	1.14948	2.08559	1.24178	0.813281	1.16213	3.31309	1.64994	3.45465	0.891578	1.86733	3.46159	1.18701	1.69016	2.57429	2.03682	1.64773	5.43811	1.94574	1.25446	1.87979	1.73235	2.64712	1.75333	1.22961	1.35384	4.84444	3.72853	0.689129	3.3533	2.62966	1.4138	1.64462	0.949007	1.32178	5.22197	1.23224	1.41402
YTHDF3-AS1	1.43901	0.645078	1.29004	1.39088	1.56205	0.9692	0.524238	0.718458	0.991904	1.80457	1.03771	0.751527	0.0822789	2.42645	0.625758	2.14152	0.86183	0.790772	0.790768	2.08347	1.05301	3.30813	2.21251	0.747694	0.933699	1.01346	1.72477	0.321665	1.19891	2.22484	0.823103	1.4801	0.438429	1.57213	1.40928	1.51538	1.50845	0.460025	1.67757	0.16278	1.64396	1.49392	2.35734	0.531013	1.49444	1.57569	1.14812	3.75032	0.827884
TMEM161B-AS1	1.53619	1.45675	1.24154	1.17377	1.64422	1.9439	1.16451	0.852202	0.962632	0.481612	2.20933	1.28684	0.971518	1.46285	1.17663	0.799745	0.407873	0.630708	1.74499	2.19985	2.28231	1.44728	0.85059	0.60901	0.968637	1.51748	1.21135	0.796039	12.4571	1.04171	0.537867	1.47995	1.61923	1.10385	0.697803	0.857884	2.20079	1.86486	1.22105	1.09267	0.657515	0.826658	0.70358	0.836301	0.402873	1.57166	1.42375	0.724308	1.69002
NUP50-DT	1.99975	2.29072	1.39163	5.35311	4.70442	5.1866	3.29332	3.51424	2.69131	3.75021	4.6936	2.87776	2.976	2.96278	0.38467	3.21742	5.83338	2.02446	1.72041	2.69925	4.32988	3.36871	3.30644	1.89781	3.00328	5.47553	1.6993	3.25562	4.1118	4.62546	3.10249	4.43988	4.26585	2.72075	5.65762	2.62435	2.75673	0.957835	5.12296	3.71855	1.90618	1.04776	6.95398	3.81294	2.4498	2.62926	2.8021	3.42761	1.80245
AC078883.1	0.641796	0.684317	0.208189	0.674274	1.00834	1.04274	1.93816	0.983782	1.30468	0.476548	3.12981	1.05694	0.386277	1.18661	0.780344	0.388108	0.739904	1.94424	1.12699	0.950965	0.828049	0.896717	0.790327	0.807037	1.02974	1.18099	0.759124	1.14203	12.5972	0.910505	0.821152	2.09249	0.493136	1.05889	1.51059	0.81518	0.805552	1.39199	1.36902	0.859735	1.56113	1.06126	0.757567	0.729848	1.02317	0.625013	1.43391	0.804786	0.871154
AL662797.1	0.186163	0	0	0	0.777236	0.417949	0.452136	0.387277	1.10622	0	0.936609	0.167629	0	2.85371	0.252981	0	0	0.705529	1.09608	0.374358	0.272453	0.407591	0.414828	0	0.208262	0.187302	0.293595	0.208068	7.01652	0	0	1.74072	0.945322	0	0.744155	0	0.390295	0.929893	0.339103	0	0.580029	0.508598	0	0.361562	0	0.377491	1.33297	0	0.36932
ATP1A1-AS1	0.949978	0.529059	1.11165	1.02455	0.772177	1.49105	0.929012	0.612112	0.619449	1.55503	1.65659	0.878106	1.49013	1.69678	0.422699	1.12231	0.261071	0.66111	0.775464	1.09886	1.79633	1.22402	0.552626	0.507016	0.592505	0.515956	0.49056	0.375843	3.55213	1.00049	0.259669	0.55026	0.789755	0.532292	0.588089	0.7562	0.722634	0.890246	1.07194	0.832113	1.38825	1.40102	1.19684	0.612288	0.80032	0.451746	1.42749	1.1282	0.925629
OTUD6B-AS1	4.31921	2.21453	1.24086	1.06942	5.74006	2.40107	2.84803	1.71694	2.57883	0.474372	3.37952	3.46496	1.10111	3.18923	4.71053	5.73858	5.6409	7.35046	3.34079	4.40502	9.68318	5.22146	4.14559	4.49891	4.79731	3.92697	3.86144	3.66284	16.522	4.10654	2.92691	4.48564	2.663	8.12879	3.9005	3.2366	4.38347	6.98084	3.61433	3.09258	7.19655	1.08982	3.19229	3.1157	1.51782	1.94202	3.76381	6.88227	8.82791
LINC01558	2.27248	0.70559	0.949557	0.647451	1.44727	2.18342	6.08045	0.340537	0.514966	0.0905649	0.61364	0.156068	1.65171	0.885633	0.314046	2.21272	1.15339	6.26765	0.75592	0.0387267	1.04284	3.33101	0.504231	0.160817	2.4022	0.43596	2.21715	0.753349	1.26068	0.597462	0.52875	0.270112	5.35411	0.502089	1.32793	0.359132	1.18098	0.394403	0.403416	0.217849	1.58008	1.60472	3.3614	0.981829	0.416671	0.0488135	1.86157	1.32968	0.878727
AC135050.6	13.4754	9.04842	21.9923	6.66228	9.81414	19.0233	14.6047	7.84697	13.6759	6.08422	17.396	9.82024	8.90833	16.8297	16.4177	18.8432	8.79141	9.91869	4.66706	13.1367	13.401	18.103	10.6892	3.70272	13.2709	9.92773	14.0961	10.1425	27.1648	12.0386	9.00553	15.5905	15.9617	14.2185	11.2266	12.5931	7.47834	12.0967	18.0734	13.7592	10.5602	9.33439	11.7006	7.53829	6.38697	15.8794	8.63939	14.3004	16.2405
AC104083.1	1.19322	1.08315	0.513599	0.531331	4.54625	0.922525	1.9096	4.75085	0.657389	0.668899	0.0596349	0.562117	0.564783	0.706606	4.31684	5.30925	1.7616	4.55956	0.883993	0.127124	0.95989	0.683397	0.537056	2.31689	7.88545	2.42489	6.05671	6.78293	22.8548	1.44681	0.894957	3.3989	0.321012	1.30479	1.12925	1.78567	8.12613	2.84195	1.55456	0.49164	4.83387	0.32383	1.43321	2.00283	1.23099	2.21125	3.98494	0.445702	1.22278
AC138207.2	1.21801	0.325867	0.0941311	0.441257	0.455915	0.188587	0.357022	0.349494	0.449235	0.658375	0.598706	0.340368	0.840516	0.965736	1.1415	1.0111	0.885057	0.756077	0.0824291	0.337835	0.67615	0.229891	0.233973	0.350726	0.704789	0.169028	0.066238	0.140826	0.916471	0.811706	0.768765	0.589085	0.639822	2.34644	0.755499	0.184289	1.05665	0.461545	0.918059	0.593883	0.741542	0.917958	1.51532	0.081572	1.09046	0.468412	0.429617	0.571809	1.08319
AL035413.1	2.32226	1.42513	1.76429	1.07515	2.76074	1.23713	1.57731	0.818815	2.75987	0.74039	2.97039	2.26825	1.23779	1.60895	0.4279	1.29211	1.04769	2.61046	1.9312	1.2664	2.13136	2.15441	2.19266	1.826	1.45307	1.94044	3.28994	1.23176	7.02707	0.440396	1.71105	2.02421	0.799472	0.586386	2.51737	2.15881	4.0022	2.35927	0.932049	2.33752	1.47162	0.537661	1.07465	1.75823	0.681277	0.239437	2.33515	0.459315	2.61584
AC074032.1	0.665988	1.2918	1.20238	0.894049	0.988627	1.12139	0.696419	0.731215	0.659575	0.231993	0.682542	0.166578	0.95199	0.567164	0.729048	0.587059	0.512943	0.333026	0.399379	1.26484	1.29958	1.0531	0.474063	0.308965	0.827828	0.390868	0.350106	0.827056	7.00925	0.583336	0.444431	1.21087	0.657578	1.28616	0.406721	0.771143	0.950231	0.85014	0.640258	0.941706	0.768526	0.555952	0.523133	0.628769	0.480309	0.487664	0.548771	0.287843	0.715661
AC009113.1	1.89471	0.495848	0.132701	2.39937	0.847546	0.550708	2.33166	0.563082	1.0354	0.265183	2.48242	0.479831	0.532001	1.10212	1.023	1.28655	1.0507	1.61885	0.61422	1.32673	1.27506	1.5371	0.725652	0.455192	1.98714	0.910594	1.374	0.491595	5.00016	0.765732	0.222558	1.3841	0.365088	1.94272	0.710039	0.686614	1.05514	1.41962	1.09393	0.263127	1.97656	0.600825	0.758807	0.632475	0.658828	0.591733	1.28052	1.28319	1.58575
AL117382.2	12.8638	5.34816	0.61341	0.431322	14.9312	13.9279	21.2991	0.237239	4.52673	0.286023	6.29213	3.92262	5.99892	5.36093	8.58544	12.4041	10.6244	16.9204	3.04387	1.9722	18.3256	25.9671	4.04045	1.48136	15.3859	2.98318	5.64733	6.24548	12.8946	10.5791	1.98301	2.87911	13.1453	21.322	13.1971	1.40108	2.9886	20.4158	18.1555	1.48353	31.7889	17.9458	19.5714	9.72327	6.71125	4.94864	2.58965	8.96069	14.5924
AC012557.1	0.608763	0.204089	0.227394	0.42638	0.19768	0.227786	0.698184	0.211069	0.361741	0.318089	0.907484	0.182718	0.386751	0.0864052	0.41363	0.259056	0.225057	0.224303	0.464625	0.136019	0.247482	0.407258	0.226085	0.188278	0.416183	0.476378	0.213349	0.453595	12.0089	0.206405	0.464279	0.632471	0.257604	1.04969	0.473166	0.445189	0.283619	0.337866	0.308023	0.191287	0.245872	0.27719	0.197869	0.197054	0	0.137157	0.415132	0.197332	0.369018
HMGA1P4	1.9798	3.52015	0.554641	6.49995	0.361624	1.66679	0.601043	0.643529	0.808802	1.74568	2.74954	0.557089	0.35375	0.316129	0.672597	0.270801	0.274471	1.46545	0.849958	3.35914	0.814913	1.82867	1.72328	0.746255	0.692129	0.560222	0.878149	0.622335	7.85461	1.00689	1.20321	2.02476	0	0.537666	1.54568	0.542935	1.36194	0.556265	1.57774	0.349929	0.192764	1.52123	0.241313	0.36048	1.07087	1.44272	2.0884	1.32362	1.47286
AC108134.1	1.05987	0.552871	0.211818	2.65256	3.45544	1.07607	3.53326	0.37918	1.69284	0.550273	2.71145	1.59869	0.231596	2.03517	0.394472	0.443225	0.441744	3.80567	0.556457	1.23534	0.790391	3.17038	1.14325	0.419664	1.60105	3.22622	1.12853	0.980862	1.05793	0.830869	1.08119	0.504985	1.52546	0.729151	2.25325	0.236969	0.360905	1.96253	1.5371	0.420006	5.34248	1.43856	0.335717	2.70747	1.11005	0.561243	1.4294	0.695874	1.74772
VPS9D1-AS1	8.33402	10.5787	2.53622	4.78038	4.29151	4.89594	4.03672	7.35672	5.00129	5.91298	4.47761	5.67862	5.08872	8.34216	13.5038	12.8474	7.38668	12.4529	4.39559	14.0804	1.24213	5.89729	5.33219	7.86389	15.0334	11.35	15.2813	1.58098	5.21452	7.69774	3.58706	7.10935	7.21287	2.85374	14.6779	5.87055	3.70703	5.55835	10.779	4.16701	10.957	6.69853	9.25297	10.2451	5.30487	20.8791	3.49674	19.6021	11.9148
AP002761.4	0.737785	2.74552	1.07479	0.361723	2.78251	1.00763	0.559957	0.473236	2.64506	1.21434	1.13419	1.95977	1.66982	2.38757	2.59003	0.53149	0.463685	1.24659	0.506788	0.395632	1.01678	2.12012	0.739804	0.781524	0.59839	2.37535	1.24112	2.63183	1.73185	0.700422	2.13818	1.5522	1.0927	0.290052	2.15043	1.14653	0.251352	1.71365	1.15352	1.32142	0.766239	2.38516	0.821333	2.60909	1.22381	0.623349	0.767252	4.97443	2.1345
[truncated: 158 more rows]
[truncated: 424 more columns]
