# Supplementary material for: The implication of necroptosis-related lncRNAs in orchestrating immune infiltration and predicting therapeutic efficacy in colon adenocarcinoma: an integrated bioinformatic analysis with preliminarily experimental validation
Source: Front Genet. 2023 Aug 2;14:1170640. doi: 10.3389/fgene.2023.1170640 (PMC10433646; doi:10.3389/fgene.2023.1170640)
Supplement: Supplementary file 3 [file Table6.XLSX]

## Sheet: 工作表 1 - Supplementary material 
Supplementary material S6
NOS3
NOS2
CPT2
NOS1
SOD1
CAT
TNF
NFE2L2
HMOX1
RYR2
TP53
OXSR1
AIFM1
SOD2
GFM1
ELAC2
MAPK14
CARS2
GSR
FARS2
OSGIN1
MAPK8
MPO
AARS2
XDH
OSER1
TXN
IL6
MTO1
OSGIN2
EARS2
MAPK1
TUFM
PARK7
VARS2
OLR1
PNPT1
G6PD
CASQ2
IL1B
TSFM
SIRT1
MTFMT
CYCS
TXN2
CASP3
NQO1
PON1
GPX1
PTGS2
APP
CALM1
CXCL8
NOS1AP
ALB
HSPA5
CRP
MAP3K5
MRPL44
SLC6A4
CYBA
