# Supplementary material for: The implication of necroptosis-related lncRNAs in orchestrating immune infiltration and predicting therapeutic efficacy in colon adenocarcinoma: an integrated bioinformatic analysis with preliminarily experimental validation
Source: Front Genet. 2023 Aug 2;14:1170640. doi: 10.3389/fgene.2023.1170640 (PMC10433646; doi:10.3389/fgene.2023.1170640)
Supplement: Supplementary file 4 [file Table4.XLSX]

## Sheet: 工作表 1 - Supplementary material 
Supplementary material S4
id	HR	HR.95L	HR.95H	pvalue
PINK1-AS	0.64804	0.44697	0.939562	0.0220851
NCK1-DT	1.36257	1.07972	1.71951	0.00915878
AL161729.4	1.42247	1.14291	1.77041	0.00159714
RPARP-AS1	1.20154	1.00473	1.4369	0.0442582
AL138756.1	1.21042	1.02966	1.4229	0.020656
AC105460.1	1.006	1.00159	1.01043	0.0076227
AL450326.1	1.52007	1.069	2.16148	0.019731
LINC01560	1.24024	1.05506	1.45793	0.00906675
AC009403.1	1.15838	1.01346	1.32401	0.0310762
AC040977.1	1.20954	1.04305	1.4026	0.011809
NIFK-AS1	2.1228	1.46295	3.08027	7.40335e-05
PCAT6	1.18206	1.05662	1.3224	0.00347508
WAC-AS1	1.08471	1.01705	1.15687	0.0133428
CD27-AS1	1.14092	1.0686	1.21814	7.95911e-05
AL354993.2	1.26027	1.04987	1.51284	0.013057
AC107375.1	1.3399	1.06906	1.67935	0.0110995
AC009237.15	1.48674	1.11787	1.97732	0.00641388
LBX2-AS1	1.12623	1.02972	1.23178	0.00930319
AC073611.1	1.67477	1.13817	2.46434	0.00887831
DNAJC3-DT	1.15826	1.00053	1.34086	0.0491705
AP001469.3	1.59942	1.16127	2.20288	0.00403559
PAXIP1-AS2	1.78893	1.13455	2.82073	0.0123039
AL118506.1	1.25093	1.01381	1.54352	0.0368091
EIF3J-DT	1.57653	1.2541	1.98187	9.64266e-05
AC132872.1	1.21329	1.09338	1.34636	0.000271156
LINC02474	1.17547	1.08824	1.26969	3.96601e-05
AL132712.1	1.1984	1.00561	1.42816	0.0431327
BACE1-AS	1.22187	1.05312	1.41765	0.00822756
LINC02361	1.5419	1.06676	2.22865	0.0212323
AC063948.1	1.43612	1.18116	1.74613	0.00028392
MIR4435-2HG	1.28182	1.02078	1.60962	0.0325986
AC069281.2	1.36312	1.01906	1.82334	0.0368739
SNHG16	0.839433	0.735269	0.958354	0.00961891
LINC01278	1.12642	1.00741	1.25949	0.0366533
AP001505.1	1.07214	1.01391	1.1337	0.0144852
AC015726.1	1.60288	1.07265	2.39522	0.0213255
AC020558.2	1.55667	1.08137	2.24088	0.0172731
AC105219.1	1.15377	1.0207	1.30418	0.0221592
ZEB1-AS1	2.43399	1.67095	3.54546	3.56695e-06
AC102953.2	1.34422	1.05229	1.71715	0.0178875
LINC01836	1.34303	1.05613	1.70785	0.016156
ELFN1-AS1	1.02486	1.00447	1.04566	0.01664
AC007128.1	1.54695	1.0832	2.20925	0.0164162
AL162586.1	1.49349	1.18933	1.87543	0.00055587
AC022150.2	1.21964	1.03148	1.44213	0.0202088
TMEM9B-AS1	1.25494	1.03165	1.52655	0.0231037
PAN3-AS1	1.24974	1.0003	1.56137	0.0496876
ZKSCAN2-DT	1.47865	1.24792	1.75204	6.22257e-06
AC068580.3	1.58716	1.16094	2.16986	0.00378817
LINC02381	1.26544	1.07636	1.48773	0.00435529
AC009237.14	1.17593	1.0704	1.29186	0.00072963
ARRDC1-AS1	1.20684	1.06873	1.36278	0.0024288
AL451050.2	1.61036	1.15296	2.24923	0.00519231
FBXL19-AS1	1.41178	1.0467	1.90419	0.0238874
AC074117.1	1.29268	1.06958	1.56231	0.00791169
AC005261.3	1.19338	1.00332	1.41943	0.0457798
LINC00174	1.38439	1.08958	1.75898	0.00776505
LINC01011	1.58288	1.16549	2.14973	0.0032762
AC073896.3	0.59568	0.356803	0.994482	0.0475772
AC068870.2	1.24375	1.09365	1.41446	0.000886726
AC027307.2	1.12518	1.04239	1.21454	0.00248782
