# Supplementary material for: The implication of necroptosis-related lncRNAs in orchestrating immune infiltration and predicting therapeutic efficacy in colon adenocarcinoma: an integrated bioinformatic analysis with preliminarily experimental validation
Source: Front Genet. 2023 Aug 2;14:1170640. doi: 10.3389/fgene.2023.1170640 (PMC10433646; doi:10.3389/fgene.2023.1170640)
Supplement: Supplementary file 5 [file Table1.XLSX]

## Sheet: Sheet1
	Charar	C1	percentage
Status	Alive	353	0.775824
	Dead	102	0.224176
Age	Mean (SD)	66.9 (13.1)
	Median [MIN, MAX]	68 [31,90]
Gender	FEMALE	215	0.472527
	MALE	240	0.527473
Race	AMERICAN INDIAN	1	0.0021978
	ASIAN	11	0.0241758
	BLACK	60	0.131868
	WHITE	212	0.465934
pT_stage	T1	11	0.0241758
	T2	77	0.169231
	T3	310	0.681319
	T4	28	0.0615385
	T4a	19	0.0417582
	T4b	9	0.0197802
	Tis	1	0.0021978
pN_stage	N0	268	0.589011
	N1	73	0.16044
	N1a	15	0.032967
	N1b	15	0.032967
	N1c	2	0.0043956
	N2	61	0.134066
	N2a	8	0.0175824
	N2b	13	0.0285714
pM_stage	M0	333	0.731868
	M1	52	0.114286
	M1a	9	0.0197802
	M1b	3	0.00659341
	MX	51	0.112088
pTNM_stage	I	74	0.162637
	IA	1	0.0021978
	II	30	0.0659341
	IIA	136	0.298901
	IIB	10	0.021978
	IIC	1	0.0021978
	III	20	0.043956
	IIIA	8	0.0175824
	IIIB	59	0.12967
	IIIC	41	0.0901099
	IV	45	0.0989011
	IVA	17	0.0373626
	IVB	2	0.0043956
new_tumor_event_type	Metastasis	7	0.0153846
	Recurrence	8	0.0175824
Radiation_therapy	Non-radiation	35	0.0769231
History_of_neoadjuvant_treatment	Neoadjuvant	3	0.00659341
	No neoadjuvant	452	0.993407
Therapy_type	Ancillary:Chemotherapy	10	0.021978
	Ancillary:Chemotherapy:Immunotherapy	2	0.0043956
	Ancillary:Chemotherapy:Other. specify in notes	1	0.0021978
	Ancillary:Chemotherapy:Other. specify in notes:Targeted Molecular therapy	2	0.0043956
	Ancillary:Chemotherapy:Targeted Molecular therapy	3	0.00659341
	Chemotherapy	81	0.178022
	Chemotherapy:Immunotherapy	5	0.010989
	Chemotherapy:Other. specify in notes	34	0.0747253
	Chemotherapy:Other. specify in notes:Targeted Molecular therapy	3	0.00659341
	Chemotherapy:Targeted Molecular therapy	11	0.0241758
	Other. specify in notes	1	0.0021978
