# Supplementary material for: The implication of necroptosis-related lncRNAs in orchestrating immune infiltration and predicting therapeutic efficacy in colon adenocarcinoma: an integrated bioinformatic analysis with preliminarily experimental validation
Source: Front Genet. 2023 Aug 2;14:1170640. doi: 10.3389/fgene.2023.1170640 (PMC10433646; doi:10.3389/fgene.2023.1170640)
Supplement: Supplementary file 6 [file Table5.XLSX]

## Sheet: 引物序列
	hu-PINK1	Forward primer	TTTCATAGGCGATGGCTCCC
		Reverse primer	GCCCCAGTGAAGTATCGTGG
	hu-LINC02474	Forward primer	AAGAGGGTCCGAGACATTTGC
		Reverse primer	GATGGATGTGGTCAAAGGCAG
	hu-SNHG16	Forward primer	GCTGTGGCCTTGAAAACAGTC
		Reverse primer	TGGGAGCTAACTCACATTAAAGAC
	hu-ELFN1-AS1	Forward primer	AAAGTCAAGCTGACCCTCGG
		Reverse primer	GCAACGGGGGAGAATCTTCA
	hu-LINC02381	Forward primer	CCTCCCGGAATCGTTTGAGAG
		Reverse primer	AAGGTCTGGAACAAGCTGCC
	hu-LINC01011	Forward primer	TCAGAGTCGTTGTCATGGCG
		Reverse primer	TGCATAAACGTGGCTGGGTA
	hu-EIF3J-DT	Forward primer	GCTTCCAGCTCCCTACAACG
		Reverse primer	GATCACAGTGACCAGAGGGAC
	hu-CD27-AS1	Forward primer	TCGTTGATGGAGGAACAGGG
		Reverse primer	TACTCCCCACTCCTACCCCTA
	hu-AL161729.4	Forward primer	GCTAAGCATGTCACCAACTGC
		Reverse primer	GGGATCAATGCAGGGGTCAA
	hu-AL450326.1	Forward primer	TCTTTTGGCTCCTCCTTTCGC
		Reverse primer	GTAAGAAGCAGTTGAGACCTCG
	hu-AP001505.1	Forward primer	ACAGCGTCCGGGATGCAC
		Reverse primer	CCAGACGGTGGGATTGGGAT
	hu-AC015726.1	Forward primer	TCATTCCCACCCCAGGAACA
		Reverse primer	TTACAGGTGCAATCGAGGAGT
	hu-AC068580.3	Forward primer	GCAGGAGGTTCCAGAATGGG
		Reverse primer	CCCGAGGTGCTCAAGAACTG
	hu-AC009237.14	Forward primer	TGACGTCAGTGTGGGGTTAC
		Reverse primer	GGAGACTGACCACAATGGCT
	hu-AC073896.3	Forward primer	TCTCTCCTTGAGGTGTTCTTGGGA
		Reverse primer	CTTCGTGATCCGCCCGCCTT

## Sheet: 分析结果
	CD27-AS1-2								EIF3J-DT								PINK-AS1																LINC01011								LINC02474								SNHG16
	Sample Name	Target Name	CT	mean CT	△CT	△△CT	2△△CT		Sample Name	Target Name	CT	mean CT	△CT	△△CT	2△△CT		Sample Name	Target Name	CT	mean CT	△CT	△△CT	2△△CT		Sample Name	Target Name	CT	mean CT	△CT	△△CT	2△△CT		Sample Name	Target Name	CT	mean CT	△CT	△△CT	2△△CT		Sample Name	Target Name	CT	mean CT	△CT	△△CT	2△△CT		Sample Name
	N1	GAPDH	27.9693						N1	GAPDH	27.9693						N1	GAPDH	27.9693						N1	GAPDH	27.9693						N1	GAPDH	27.9693						N1	GAPDH	27.9693						N1
	N1	GAPDH	28.0965	28.0329					N1	GAPDH	28.0965	28.0329					N1	GAPDH	28.0965	28.0329					N1	GAPDH	28.0965	28.0329					N1	GAPDH	28.0965	28.0329					N1	GAPDH	28.0965	28.0329					N1
	N1	CD27-AS1-2	29.6611						N1	EIF3J-DT	35.1306						N1	PINK-AS1	31.4288						N1	ELFN1-AS	33.284						N1	LINC01011	34.3906						N1	LINC02474	29.5433						N1
	N1	CD27-AS1-2	30.3641	30.0126	1.97975				N1	EIF3J-DT	33.1594	34.145	6.11211				N1	PINK-AS1	31.5708	31.4998	3.4669				N1	ELFN1-AS	32.4613	32.8727	4.83978				N1	LINC01011	34.7228	34.5567	6.52385				N1	LINC02474	29.1672	29.3552	1.32235				N1
	C1	GAPDH	26.7728						C1	GAPDH	26.7728						C1	GAPDH	26.7728						C1	GAPDH	26.7728						C1	GAPDH	26.7728						C1	GAPDH	26.7728						C1
	C1	GAPDH	26.7797	26.7763					C1	GAPDH	26.7797	26.7763					C1	GAPDH	26.7797	26.7763					C1	GAPDH	26.7797	26.7763					C1	GAPDH	26.7797	26.7763					C1	GAPDH	26.7797	26.7763					C1
	C1	CD27-AS1-2	28.7931						C1	EIF3J-DT	32.222						C1	PINK-AS1	30.5457						C1	ELFN1-AS	30.8813						C1	LINC01011	32.0747						C1	LINC02474	26.5524						C1
	C1	CD27-AS1-2	28.5719	28.6825	1.90624	-0.073514	1.05228		C1	EIF3J-DT	32.485	32.3535	5.57727	-0.534849	1.44879		C1	PINK-AS1	30.7066	30.6262	3.84988	0.382975	0.766855		C1	ELFN1-AS	30.1358	30.5086	3.7323	-1.10749	2.1547		C1	LINC01011	31.5581	31.8164	5.04012	-1.48373	2.79671		C1	LINC02474	26.4009	26.4766	-0.299623	-1.62198	3.07796		C1
	N2	GAPDH	28.3432						N2	GAPDH	28.3432						N2	GAPDH	28.3432						N2	GAPDH	28.3432						N2	GAPDH	28.3432						N2	GAPDH	28.3432						N2
	N2	GAPDH	28.4673	28.4052					N2	GAPDH	28.4673	28.4052					N2	GAPDH	28.4673	28.4052					N2	GAPDH	28.4673	28.4052					N2	GAPDH	28.4673	28.4052					N2	GAPDH	28.4673	28.4052					N2
	N2	CD27-AS1-2	31.278						N2	EIF3J-DT	33.0772						N2	PINK-AS1	32.0388						N2	ELFN1-AS	34.8219						N2	LINC01011	33.2091						N2	LINC02474	30.1897						N2
	N2	CD27-AS1-2	31.6299	31.4539	3.04872				N2	EIF3J-DT	33.1776	33.1274	4.72218				N2	PINK-AS1	31.8483	31.9435	3.53834				N2	ELFN1-AS	35.0278	34.9249	6.51965				N2	LINC01011	33.9718	33.5905	5.18527				N2	LINC02474	30.3791	30.2844	1.87921				N2
	C2	GAPDH	26.5258						C2	GAPDH	26.5258						C2	GAPDH	26.5258						C2	GAPDH	26.5258						C2	GAPDH	26.5258						C2	GAPDH	26.5258						C2
	C2	GAPDH	26.6077	26.5668					C2	GAPDH	26.6077	26.5668					C2	GAPDH	26.6077	26.5668					C2	GAPDH	26.6077	26.5668					C2	GAPDH	26.6077	26.5668					C2	GAPDH	26.6077	26.5668					C2
	C2	CD27-AS1-2	29.2774						C2	EIF3J-DT	30.0652						C2	PINK-AS1	30.2907						C2	ELFN1-AS	29.5495						C2	LINC01011	30.4728						C2	LINC02474	28.706						C2
	C2	CD27-AS1-2	29.1168	29.1971	2.63031	-0.41841	1.33645		C2	EIF3J-DT	30.8657	30.4655	3.8987	-0.823478	1.76967		C2	PINK-AS1	30.186	30.2384	3.67159	0.133256	0.911771		C2	ELFN1-AS	29.0666	29.3081	2.7413	-3.77836	13.7214		C2	LINC01011	31.3656	30.9192	4.35242	-0.832844	1.78119		C2	LINC02474	28.1755	28.4408	1.87402	-0.0051918	1.00361		C2
	N3	GAPDH	27.5391						N3	GAPDH	27.5391						N3	GAPDH	27.5391						N3	GAPDH	27.5391						N3	GAPDH	27.5391						N3	GAPDH	27.5391						N3
	N3	GAPDH	27.5845	27.5618					N3	GAPDH	27.5845	27.5618					N3	GAPDH	27.5845	27.5618					N3	GAPDH	27.5845	27.5618					N3	GAPDH	27.5845	27.5618					N3	GAPDH	27.5845	27.5618					N3
	N3	CD27-AS1-2	30.3683						N3	EIF3J-DT	32.6239						N3	PINK-AS1	31.854						C3	ELFN1-AS	27.9706						N3	LINC01011	32.0569						N3	LINC02474	30.2285						N3
	N3	CD27-AS1-2	30.6186	30.4934	2.93163				N3	EIF3J-DT	31.5578	32.0908	4.52905				N3	PINK-AS1	31.2675	31.5607	3.99895				C3	ELFN1-AS	29.0174	28.494	0.932199				N3	LINC01011	32	32.0285	4.46666				N3	LINC02474	30.8163	30.5224	2.96059				N3
	C3	GAPDH	26.6929						C3	GAPDH	26.6929						C3	GAPDH	26.6929						C3	GAPDH	26.6929						C3	GAPDH	26.6929						C3	GAPDH	26.6929						C3
	C3	GAPDH	26.5903	26.6416					C3	GAPDH	26.5903	26.6416					C3	GAPDH	26.5903	26.6416					C3	GAPDH	26.5903	26.6416					C3	GAPDH	26.5903	26.6416					C3	GAPDH	26.5903	26.6416					C3
	C3	CD27-AS1-2	29.2782						C3	EIF3J-DT	31.041						C3	PINK-AS1	30.7984						C3	PINK-AS1	27.9706						C3	LINC01011	30.6432						C3	LINC02474	27.0892						C3
	C3	CD27-AS1-2	28.9554	29.1168	2.47523	-0.4564	1.37211		C3	EIF3J-DT	30.6289	30.8349	4.19337	-0.335679	1.26197		C3	PINK-AS1	30.9105	30.8544	4.21284	0.213895	0.862206		C3	PINK-AS1	27.0174	27.494	0.852416	-0.0797825	1.05686		C3	LINC01011	30.592	30.6176	3.97602	-0.490635	1.40506		C3	LINC02474	28.0904	27.5898	0.948262	-2.01233	4.03434		C3
	N4	GAPDH	28.5816						N4	GAPDH	28.5816						N4	GAPDH	28.5816						N4	GAPDH	28.5816						N4	GAPDH	28.5816						N4	GAPDH	28.5816						N4
	N4	GAPDH	28.5123	28.5469					N4	GAPDH	28.5123	28.5469					N4	GAPDH	28.5123	28.5469					N4	GAPDH	28.5123	28.5469					N4	GAPDH	28.5123	28.5469					N4	GAPDH	28.5123	28.5469					N4
	N4	CD27-AS1-2	29.5016						N4	EIF3J-DT	33.5721						N4	PINK-AS1	30.11						N4	ELFN1-AS	36.04						N4	LINC01011	34.6757						N4	LINC02474	32.9454						N4
	N4	CD27-AS1-2	29.7171	29.6093	1.06239				N4	EIF3J-DT	33.2928	33.4325	4.88551				N4	PINK-AS1	29.1018	29.6059	1.05894				N4	ELFN1-AS	34.8288	35.4344	6.88749				N4	LINC01011	35.1289	34.9023	6.35536				N4	LINC02474	32.8094	32.8774	4.33043				N4
	C4	GAPDH	28.5973						C4	GAPDH	28.5973						C4	GAPDH	28.5973						C4	GAPDH	28.5973						C4	GAPDH	28.5973						C4	GAPDH	28.5973						C4
	C4	GAPDH	28.3337	28.4655					C4	GAPDH	28.3337	28.4655					C4	GAPDH	28.3337	28.4655					C4	GAPDH	28.3337	28.4655					C4	GAPDH	28.3337	28.4655					C4	GAPDH	28.3337	28.4655					C4
	C4	CD27-AS1-2	28.7974						C4	EIF3J-DT	31.5435						C4	PINK-AS1	31.0162						C4	ELFN1-AS	33.7078						C4	LINC01011	33.9911						C4	LINC02474	28.7773						C4
	C4	CD27-AS1-2	28.9635	28.8805	0.414935	-0.64745	1.5664		C4	EIF3J-DT	31.7353	31.6394	3.17384	-1.71166	3.27538		C4	PINK-AS1	31.8123	31.4143	2.94873	1.88978	0.269848		C4	ELFN1-AS	33.4933	33.6006	5.13504	-1.75244	3.36929		C4	LINC01011	33.9033	33.9472	5.48164	-0.873716	1.83238		C4	LINC02474	28.8016	28.7895	0.323959	-4.00647	16.072		C4
	NCM460	GAPDH	22.8584						NCM460	GAPDH	22.8584						NCM460	GAPDH	22.8584						NCM460	GAPDH	22.8584						NCM460	GAPDH	22.8584						NCM460	GAPDH	22.8584						NCM460
	NCM460	GAPDH	22.7683						NCM460	GAPDH	22.7683						NCM460	GAPDH	22.7683						NCM460	GAPDH	22.7683						NCM460	GAPDH	22.7683						NCM460	GAPDH	22.7683						NCM460
	NCM460	GAPDH	22.7641	22.7969					NCM460	GAPDH	22.7641	22.7969					NCM460	GAPDH	22.7641	22.7969					NCM460	GAPDH	22.7641	22.7969					NCM460	GAPDH	22.7641	22.7969					NCM460	GAPDH	22.7641	22.7969					NCM460
	NCM460	CD27-AS1-2	30.7558						NCM460	EIF3J-DT	32.4769						NCM460	PINK-AS1	32.71						NCM460	ELFN1-AS	29.0601						NCM460	LINC01011	32.4186						NCM460	LINC02474	31.3018						NCM460
	NCM460	CD27-AS1-2	30.6816						NCM460	EIF3J-DT	32.2514						NCM460	PINK-AS1	31.3382						NCM460	ELFN1-AS	29.2294						NCM460	LINC01011	32.5788						NCM460	LINC02474	31.2793						NCM460
	NCM460	CD27-AS1-2	30.626	30.6878	7.89089				NCM460	EIF3J-DT	32.2115	32.3133	9.51636				NCM460	PINK-AS1	29.2995	31.1159	8.31897				NCM460	ELFN1-AS	29.271	29.1868	6.38992				NCM460	LINC01011	32.058	32.3518	9.5549				NCM460	LINC02474	31.2567	31.2793	8.48233				NCM460
	HCT116	GAPDH	22.5271						HCT116	GAPDH	22.5271						HCT116	GAPDH	22.5271						HCT116	GAPDH	22.5271						HCT116	GAPDH	22.5271						HCT116	GAPDH	22.5271						HCT116
	HCT116	GAPDH	22.5749						HCT116	GAPDH	22.5749						HCT116	GAPDH	22.5749						HCT116	GAPDH	22.5749						HCT116	GAPDH	22.5749						HCT116	GAPDH	22.5749						HCT116
	HCT116	GAPDH	22.5973	22.5664					HCT116	GAPDH	22.5973	22.5664					HCT116	GAPDH	22.5973	22.5664					HCT116	GAPDH	22.5973	22.5664					HCT116	GAPDH	22.5973	22.5664					HCT116	GAPDH	22.5973	22.5664					HCT116
	HCT116	CD27-AS1-2	28.8851		6.31864	-1.57225	2.97369		HCT116	EIF3J-DT	31.574		9.00755	-0.508808	1.42287		HCT116	PINK-AS1	32.7611		10.1947	1.87571	0.272494		HCT116	ELFN1-AS	28.7495		6.18307	-0.206857	1.15417		HCT116	LINC01011	31.9931		9.42665	-0.128243	1.09296		HCT116	LINC02474	32.6546		10.0882	1.60587	0.328537		HCT116
	HCT116	CD27-AS1-2	28.6523		6.08587	-1.80502	3.49434		HCT116	EIF3J-DT	31.569		9.00257	-0.51379	1.4278		HCT116	PINK-AS1	32.6748		10.1083	1.78938	0.289297		HCT116	ELFN1-AS	28.7545		6.1881	-0.201828	1.15015		HCT116	LINC01011	31.9874		9.42095	-0.133948	1.09729		HCT116	LINC02474	32.3755		9.80906	1.32673	0.39867		HCT116
	HCT116	CD27-AS1-2	28.9803		6.41391	-1.47697	2.78364		HCT116	EIF3J-DT	31.5887		9.02224	-0.494125	1.40847		HCT116	PINK-AS1	32.5069		9.94048	1.62151	0.324995		HCT116	ELFN1-AS	28.7925		6.22603	-0.163897	1.12031		HCT116	LINC01011	31.8868		9.32037	-0.234523	1.17652		HCT116	LINC02474	32.6196		10.0531	1.57079	0.336624		HCT116
	HT29	GAPDH	23.2907						HT29	GAPDH	23.2907						HT29	GAPDH	23.2907						HT29	GAPDH	23.2907						HT29	GAPDH	23.2907						HT29	GAPDH	23.2907						HT29
	HT29	GAPDH	23.132						HT29	GAPDH	23.132						HT29	GAPDH	23.132						HT29	GAPDH	23.132						HT29	GAPDH	23.132						HT29	GAPDH	23.132						HT29
	HT29	GAPDH	23.1252	23.1826					HT29	GAPDH	23.1252	23.1826					HT29	GAPDH	23.1252	23.1826					HT29	GAPDH	23.1252	23.1826					HT29	GAPDH	23.1252	23.1826					HT29	GAPDH	23.1252	23.1826					HT29
	HT29	CD27-AS1-2	30.4364		7.25384	-0.637049	1.55515		HT29	EIF3J-DT	32.1886		9.00597	-0.51039	1.42444		HT29	PINK-AS1	32.6574		9.47475	1.15579	0.448821		HT29	ELFN1-AS	29.0901		5.90753	-0.482392	1.39706		HT29	LINC01011	32.3941		9.2115	-0.343397	1.26874		HT29	LINC02474	33.2371		10.0545	1.5722	0.336295		HT29
	HT29	CD27-AS1-2	30.4545		7.27185	-0.619044	1.53586		HT29	EIF3J-DT	32.1886		9.00602	-0.510337	1.42438		HT29	PINK-AS1	32.6678		9.48522	1.16626	0.445576		HT29	ELFN1-AS	29.3773		6.19466	-0.195264	1.14493		HT29	LINC01011	32.6183		9.43568	-0.119218	1.08615		HT29	LINC02474	33.2714		10.0887	1.60642	0.328413		HT29
	HT29	CD27-AS1-2	30.5523		7.36973	-0.521162	1.43511		HT29	EIF3J-DT	32.0817		8.8991	-0.617264	1.53396		HT29	PINK-AS1	32.4018		9.21917	0.900205	0.535811		HT29	ELFN1-AS	29.314		6.13136	-0.258561	1.19628		HT29	LINC01011	32.6719		9.48933	-0.0655655	1.0465		HT29	LINC02474	33.2639		10.0813	1.59897	0.330112		HT29
	SW480	GAPDH	23.253						SW480	GAPDH	23.253						SW480	GAPDH	23.253						SW480	GAPDH	23.253						SW480	GAPDH	23.253						SW480	GAPDH	23.253						SW480
	SW480	GAPDH	23.2096						SW480	GAPDH	23.2096						SW480	GAPDH	23.2096						SW480	GAPDH	23.2096						SW480	GAPDH	23.2096						SW480	GAPDH	23.2096						SW480
	SW480	GAPDH	23.233	23.2319					SW480	GAPDH	23.233	23.2319					SW480	GAPDH	23.233	23.2319					SW480	GAPDH	23.233	23.2319					SW480	GAPDH	23.233	23.2319					SW480	GAPDH	23.233	23.2319					SW480
	SW480	CD27-AS1-2	25.9594		2.72749	-5.1634	35.8376		SW480	EIF3J-DT	31.6271		8.39517	-1.12119	2.17526		SW480	PINK-AS1	31.686		8.45408	0.135111	0.9106		SW480	ELFN1-AS	31.7082		8.47636	2.08643	0.235462		SW480	LINC01011	33.327		10.0951	0.540246	0.687654		SW480	LINC02474	30.8284		7.59651	-0.885825	1.84782		SW480
	SW480	CD27-AS1-2	25.7177		2.48583	-5.40506	42.3725		SW480	EIF3J-DT	31.5317		8.29981	-1.21655	2.3239		SW480	PINK-AS1	31.789		8.5571	0.23813	0.847843		SW480	ELFN1-AS	31.8025		8.5706	2.18068	0.220572		SW480	LINC01011	33.5886		10.3567	0.801831	0.573621		SW480	LINC02474	30.8531		7.62121	-0.861119	1.81645		SW480
	SW480	CD27-AS1-2	25.744		2.51214	-5.37875	41.607		SW480	EIF3J-DT	31.8596		8.62768	-0.888685	1.85149		SW480	PINK-AS1	31.7569		8.52503	0.206061	0.866901		SW480	ELFN1-AS	31.4642		8.23229	1.84237	0.278864		SW480	LINC01011	33.2091		9.97726	0.422361	0.746203		SW480	LINC02474	30.8694		7.63754	-0.844794	1.79601		SW480
	CACO2	GAPDH	21.9824						CACO2	GAPDH	21.9824						CACO2	GAPDH	21.9824						CACO2	GAPDH	21.9824						CACO2	GAPDH	21.9824						CACO2	GAPDH	21.9824						CACO2
	CACO2	GAPDH	21.9483						CACO2	GAPDH	21.9483						CACO2	GAPDH	21.9483						CACO2	GAPDH	21.9483						CACO2	GAPDH	21.9483						CACO2	GAPDH	21.9483						CACO2
	CACO2	GAPDH	21.9745	21.9684					CACO2	GAPDH	21.9745	21.9684					CACO2	GAPDH	21.9745	21.9684					CACO2	GAPDH	21.9745	21.9684					CACO2	GAPDH	21.9745	21.9684					CACO2	GAPDH	21.9745	21.9684					CACO2
	CACO2	CD27-AS1-2	27.5298		5.56143	-2.32946	5.02616		CACO2	EIF3J-DT	31.9452		9.97679	0.460429	0.72677		CACO2	PINK-AS1	33.8009		11.8326	3.51359	0.0875594		CACO2	ELFN1-AS	33.8922		11.9238	5.53391	0.0215837		CACO2	LINC01011	33.6689		11.7005	2.14559	0.226002		CACO2	LINC02474	30.1808		8.21241	-0.269926	1.20575		CACO2
	CACO2	CD27-AS1-2	27.6359		5.66748	-2.22341	4.66997		CACO2	EIF3J-DT	31.8726		9.90422	0.387862	0.764261		CACO2	PINK-AS1	33.5551		11.5867	3.26777	0.103825		CACO2	ELFN1-AS	33.45		11.4816	5.0917	0.0293254		CACO2	LINC01011	33.4291		11.4607	1.90581	0.266867		CACO2	LINC02474	30.1488		8.18046	-0.301872	1.23274		CACO2
	CACO2	CD27-AS1-2	27.5051		5.53668	-2.35421	5.11315		CACO2	EIF3J-DT	31.8516		9.88319	0.366829	0.775485		CACO2	PINK-AS1	33.8884		11.92	3.60101	0.0824118		CACO2	ELFN1-AS	33.9718		12.0034	5.6135	0.0204253		CACO2	LINC01011	33.0173		11.0489	1.494	0.355026		CACO2	LINC02474	30.4011		8.43267	-0.0496638	1.03502		CACO2
	AL450326.1								AL161729.4								AC015726.1								AC009237.14								AP001505.1								AC068580.3								AC073896.3
	Sample Name	Target Name	CT	mean CT	△CT	△△CT	2△△CT		Sample Name	Target Name	CT	mean CT	△CT	△△CT	2△△CT		Sample Name	Target Name	CT	mean CT	△CT	△△CT	2△△CT		Sample Name	Target Name	CT	mean CT	△CT	△△CT	2△△CT		Sample Name	Target Name	CT	mean CT	△CT	△△CT	2△△CT		Sample Name	Target Name	CT	mean CT	△CT	△△CT	2△△CT		Sample Name
	N1	GAPDH	27.9856						N1	GAPDH	27.9856						N1	GAPDH	27.9856						N1	GAPDH	27.9856						N1	GAPDH	27.9856						N1	GAPDH	27.9856						N1
	N1	GAPDH	28.1647	28.0752					N1	GAPDH	28.1647	28.0752					N1	GAPDH	28.1647	28.0752					N1	GAPDH	28.1647	28.0752					N1	GAPDH	27.1647	27.5752					N1	GAPDH	28.1647	28.0752					N1
	N1	AL450326.1	32.3558						N1	AL161729.4	30.4471						N1	AC015726.1	31.1046						N1	AC009237.14	31.1196						N1	AP001505.1	31.7526						N1	AC068580.3	34.8338						N1
	N1	AL450326.1	35.1752	33.7655	5.69028				N1	AL161729.4	30.2473	30.3472	2.272				N1	AC015726.1	30.4897	30.7972	2.72197				N1	AC009237.14	30.773	30.9463	2.8711				N1	AP001505.1	31.2107	31.4817	3.90649				N1	AC068580.3	37.9273	36.3806	8.30539				N1
	C1	GAPDH	24.143						C1	GAPDH	24.143						C1	GAPDH	24.143						C1	GAPDH	24.143						C1	GAPDH	24.143						C1	GAPDH	24.143						C1
	C1	GAPDH	24.692	24.4175					C1	GAPDH	24.692	24.4175					C1	GAPDH	24.692	24.4175					C1	GAPDH	24.692	24.4175					C1	GAPDH	24.692	24.4175					C1	GAPDH	24.692	24.4175					C1
	C1	AL450326.1	32.5962						C1	AL161729.4	26.4924						C1	AC015726.1	28.3394						C1	AC009237.14	29.9294						C1	AP001505.1	27.2232						C1	AC068580.3	30.8383						C1
	C1	AL450326.1	30.7441	31.6702	7.25269	1.56241	0.338585		C1	AL161729.4	26.291	26.3917	1.97422	-0.297783	1.22925		C1	AC015726.1	27.0915	27.7155	3.29798	0.57601	0.670817		C1	AC009237.14	28.6908	29.3101	4.89266	2.02156	0.246292		C1	AP001505.1	27.9286	27.5759	3.15842	-0.748072	1.67955		C1	AC068580.3	30.1838	30.511	6.09353	-2.21186	4.63271		C1
	N2	GAPDH	28.2197						N2	GAPDH	28.2197						N2	GAPDH	28.2197						N2	GAPDH	28.2197						N2	GAPDH	28.2197						N2	GAPDH	28.2197						N2
	N2	GAPDH	28.3691	28.2944					N2	GAPDH	28.3691	28.2944					N2	GAPDH	28.3691	28.2944					N2	GAPDH	28.3691	28.2944					N2	GAPDH	28.3691	28.2944					N2	GAPDH	28.3691	28.2944					N2
	N2	AL450326.1	32.4038						N2	AL161729.4	31.2204						N2	AC015726.1	28.6913						N2	AC009237.14	31.0089						N2	AP001505.1	29.9189						N2	AC068580.3	38.0182						N2
	N2	AL450326.1	32.8452	32.6245	4.33006				N2	AL161729.4	30.7506	30.9855	2.69108				N2	AC015726.1	28.3578	28.5245	0.230124				N2	AC009237.14	31.325	31.1669	2.87253				N2	AP001505.1	29.9934	29.9562	1.66174				N2	AC068580.3	34.0114	36.0148	7.72036				N2
	C2	GAPDH	23.6435						C2	GAPDH	23.6435						C2	GAPDH	23.6435						C2	GAPDH	23.6435						C2	GAPDH	23.6435						C2	GAPDH	23.6435						C2
	C2	GAPDH	24.1693	23.9064					C2	GAPDH	24.1693	23.9064					C2	GAPDH	24.1693	23.9064					C2	GAPDH	24.1693	23.9064					C2	GAPDH	24.1693	23.9064					C2	GAPDH	24.1693	23.9064					C2
	C2	AL450326.1	31.1343						C2	AL161729.4	25.8098						C2	AC015726.1	28.0706						C2	AC009237.14	26.8223						C2	AP001505.1	25.7686						C2	AC068580.3	30.1404						C2
	C2	AL450326.1	32.2367	31.6855	7.77912	3.44905	0.0915653		C2	AL161729.4	25.9478	25.8788	1.97239	-0.71869	1.64569		C2	AC015726.1	28.1	28.0853	4.1789	3.94877	0.0647591		C2	AC009237.14	27.1102	26.9663	3.05987	0.187335	0.878227		C2	AP001505.1	25.7596	25.7641	1.85769	0.195954	0.872996		C2	AC068580.3	29.8143	29.9773	6.07096	-1.6494	3.13703		C2
	N3	GAPDH	27.7997						N3	GAPDH	27.7997						N3	GAPDH	27.7997						N3	GAPDH	27.7997						N3	GAPDH	27.7997						N3	GAPDH	27.7997						N3
	N3	GAPDH	27.9427	27.8712					N3	GAPDH	27.9427	27.8712					N3	GAPDH	27.9427	27.8712					N3	GAPDH	27.9427	27.8712					N3	GAPDH	27.9427	27.8712					N3	GAPDH	27.9427	27.8712					N3
	N3	AL450326.1	31.7058						N3	AL161729.4	29.6186						N3	AC015726.1	27.9812						N3	AC009237.14	30.053						N3	AP001505.1	29.1399						N3	AC068580.3	34.5713						N3
	N3	AL450326.1	31.7846	31.7452	3.87403				N3	AL161729.4	29.6809	29.6498	1.77858				N3	AC015726.1	27.9715	27.9763	0.105145				N3	AC009237.14	30.4367	30.2449	2.37368				N3	AP001505.1	29.0915	29.1157	1.24453				N3	AC068580.3	32.9063	33.7388	5.86761				N3
	C3	GAPDH	24.0937						C3	GAPDH	24.0937						C3	GAPDH	24.0937						C3	GAPDH	24.0937						C3	GAPDH	24.0937						C3	GAPDH	24.0937						C3
	C3	GAPDH	24.2343	24.164					C3	GAPDH	24.2343	24.164					C3	GAPDH	24.2343	24.164					C3	GAPDH	24.2343	24.164					C3	GAPDH	24.2343	24.164					C3	GAPDH	24.2343	24.164					C3
	C3	AL450326.1	32.2211						C3	AL161729.4	24.8449						C3	AC015726.1	26.9433						C3	AC009237.14	25.2835						C3	AP001505.1	26.0307						C3	AC068580.3	30.0008						C3
	C3	AL450326.1	31.3514	31.7863	7.62228	3.74825	0.0744157		C3	AL161729.4	25.0485	24.9467	0.782735	-0.995849	1.99425		C3	AC015726.1	26.7945	26.8689	2.70493	2.59978	0.164963		C3	AC009237.14	25.2276	25.2555	1.09157	-1.28211	2.43194		C3	AP001505.1	26.3936	26.2122	2.04819	0.803658	0.572895		C3	AC068580.3	30.0124	30.0066	5.84266	-0.0249527	1.01745		C3
	N4	GAPDH	27.8777						N4	GAPDH	27.8777						N4	GAPDH	27.8777						N4	GAPDH	27.8777						N4	GAPDH	27.8777						N4	GAPDH	27.8777						N4
	N4	GAPDH	27.7673	27.8225					N4	GAPDH	27.7673	27.8225					N4	GAPDH	27.7673	27.8225					N4	GAPDH	27.7673	27.8225					N4	GAPDH	27.7673	27.8225					N4	GAPDH	27.7673	27.8225					N4
	N4	AL450326.1	31.1637						N4	AL161729.4	29.4332						N4	AC015726.1	27.3012						N4	AC009237.14	29.8874						N4	AP001505.1	28.6264						N4	AC068580.3	33.6602						N4
	N4	AL450326.1	31.602	31.3828	3.56031				N4	AL161729.4	29.4006	29.4169	1.59437				N4	AC015726.1	27.5196	27.4104	-0.412173				N4	AC009237.14	29.7275	29.8075	1.98494				N4	AP001505.1	29.2742	28.9503	1.12776				N4	AC068580.3	33.4435	33.5518	5.72929				N4
	C4	GAPDH	27.8507						C4	GAPDH	27.8507						C4	GAPDH	27.8507						C4	GAPDH	27.8507						C4	GAPDH	27.8507						C4	GAPDH	27.8507						C4
	C4	GAPDH	27.8619	27.8563					C4	GAPDH	27.8619	27.8563					C4	GAPDH	27.8619	27.8563					C4	GAPDH	27.8619	27.8563					C4	GAPDH	27.8619	27.8563					C4	GAPDH	27.8619	27.8563					C4
	C4	AL450326.1	32.8711						C4	AL161729.4	27.2891						C4	AC015726.1	28.5729						C4	AC009237.14	28.2746						C4	AP001505.1	28.1235						C4	AC068580.3	33.4417						C4
	C4	AL450326.1	32.4917	32.6814	4.8251	1.26479	0.41616		C4	AL161729.4	27.2829	27.286	-0.570289	-2.16466	4.48362		C4	AC015726.1	28.1888	28.3808	0.524528	0.936701	0.522426		C4	AC009237.14	27.9608	28.1177	0.261432	-1.72351	3.30239		C4	AP001505.1	28.7587	28.4411	0.584792	-0.542968	1.45697		C4	AC068580.3	33.0966	33.2691	5.41284	-0.316451	1.24526		C4
	NCM460	GAPDH	23.114						NCM460	GAPDH	23.114						NCM460	GAPDH	23.114						NCM460	GAPDH	23.114						NCM460	GAPDH	23.114						NCM460	GAPDH	23.114						NCM460
	NCM460	GAPDH	23.4214						NCM460	GAPDH	23.4214						NCM460	GAPDH	23.4214						NCM460	GAPDH	23.4214						NCM460	GAPDH	23.4214						NCM460	GAPDH	23.4214						NCM460
	NCM460	GAPDH	23.3119	23.2825					NCM460	GAPDH	23.3119	23.2825					NCM460	GAPDH	23.3119	23.2825					NCM460	GAPDH	23.3119	23.2825					NCM460	GAPDH	23.3119	23.2825					NCM460	GAPDH	23.3119	23.2825					NCM460
	NCM460	AL4503261	30.9304						NCM460	AL161729.4	23.6589						NCM460	AC015726.1	25.4982						NCM460	AC009237.14	28.0798						NCM460	AP001505.1	25.4038						NCM460	AC068580.3	33.906						NCM460
	NCM460	AL4503261	30.7055						NCM460	AL161729.4	24.363						NCM460	AC015726.1	25.2013						NCM460	AC009237.14	28.0787						NCM460	AP001505.1	25.456						NCM460	AC068580.3	32.7165						NCM460
	NCM460	AL4503261	31.1519	30.9292	7.6468				NCM460	AL161729.4	23.6782	23.9	0.61758				NCM460	AC015726.1	25.4583	25.3859	2.10348				NCM460	AC009237.14	28.0925	28.0836	4.80119				NCM460	AP001505.1	25.1977	25.3525	2.07003				NCM460	AC068580.3	32.5386	33.0537	9.77125				NCM460
	HCT116	GAPDH	22.7349						HCT116	GAPDH	22.7349						HCT116	GAPDH	22.7349						HCT116	GAPDH	22.7349						HCT116	GAPDH	22.7349						HCT116	GAPDH	22.7349						HCT116
	HCT116	GAPDH	22.8509						HCT116	GAPDH	22.8509						HCT116	GAPDH	22.8509						HCT116	GAPDH	22.8509						HCT116	GAPDH	22.8509						HCT116	GAPDH	22.8509						HCT116
	HCT116	GAPDH	22.7589	22.7816					HCT116	GAPDH	22.7589	22.7816					HCT116	GAPDH	22.7589	22.7816					HCT116	GAPDH	22.7589	22.7816					HCT116	GAPDH	22.7589	22.7816					HCT116	GAPDH	22.7589	22.7816					HCT116
	HCT116	AL4503261	32.9733		10.1917	2.54488	0.171362		HCT116	AL161729.4	24.7782		1.99666	1.37908	0.384464		HCT116	AC015726.1	24.8377		2.05612	-0.047362	1.03337		HCT116	AC009237.14	26.0838		3.30218	-1.499	2.82648		HCT116	AP001505.1	27.3533		4.57177	2.50174	0.176564		HCT116	AC068580.3	32.8945		10.1129	0.341677	0.789123		HCT116
	HCT116	AL4503261	32.8067		10.0252	2.37837	0.192327		HCT116	AL161729.4	24.6985		1.91696	1.29938	0.406301		HCT116	AC015726.1	24.7126		1.931	-0.172484	1.127		HCT116	AC009237.14	26.2309		3.44937	-1.35182	2.55234		HCT116	AP001505.1	27.2427		4.46111	2.39108	0.190639		HCT116	AC068580.3	32.585		9.80342	0.0321681	0.97795		HCT116
	HCT116	AL4503261	34.8953		12.1137	4.46689	0.04522		HCT116	AL161729.4	24.8431		2.06155	1.44397	0.367555		HCT116	AC015726.1	24.7488		1.9672	-0.136279	1.09907		HCT116	AC009237.14	26.167		3.38537	-1.41581	2.6681		HCT116	AP001505.1	27.2262		4.4446	2.37457	0.192834		HCT116	AC068580.3	32.6717		9.89011	0.118865	0.920912		HCT116
	HT29	GAPDH	23.8953						HT29	GAPDH	23.8953						HT29	GAPDH	23.8953						HT29	GAPDH	23.8953						HT29	GAPDH	23.8953						HT29	GAPDH	23.8953						HT29
	HT29	GAPDH	24.0587						HT29	GAPDH	24.0587						HT29	GAPDH	24.0587						HT29	GAPDH	24.0587						HT29	GAPDH	24.0587						HT29	GAPDH	24.0587						HT29
	HT29	GAPDH	23.998	23.984					HT29	GAPDH	23.998	23.984					HT29	GAPDH	23.998	23.984					HT29	GAPDH	23.998	23.984					HT29	GAPDH	23.998	23.984					HT29	GAPDH	23.998	23.984					HT29
	HT29	AL4503261	28.9172		4.93315	-2.71365	6.55977		HT29	AL161729.4	26.2632		2.27925	1.66167	0.316074		HT29	AC015726.1	26.8349		2.85088	0.747396	0.595678		HT29	AC009237.14	35.721		11.737	6.93579	0.00816809		HT29	AP001505.1	25.7825		1.79852	-0.271513	1.20707		HT29	AC068580.3	33.8421		9.85813	0.0868867	0.941552		HT29
	HT29	AL4503261	28.9745		4.99053	-2.65626	6.30399		HT29	AL161729.4	26.1859		2.20187	1.58429	0.333488		HT29	AC015726.1	26.5957		2.61175	0.50827	0.703065		HT29	AC009237.14	35.5555		11.5715	6.77031	0.00916083		HT29	AP001505.1	25.911		1.92702	-0.143009	1.10421		HT29	AC068580.3	33.9335		9.94952	0.178275	0.883759		HT29
	HT29	AL4503261	29.1301		5.14614	-2.50065	5.65942		HT29	AL161729.4	26.0586		2.07462	1.45704	0.364239		HT29	AC015726.1	26.737		2.75302	0.649542	0.637483		HT29	AC009237.14	35.4678		11.4838	6.68263	0.00973483		HT29	AP001505.1	25.8409		1.85694	-0.213093	1.15917		HT29	AC068580.3	33.8868		9.90278	0.131538	0.912858		HT29
	SW480	GAPDH	22.7508						SW480	GAPDH	22.7508						SW480	GAPDH	22.7508						SW480	GAPDH	22.7508						SW480	GAPDH	22.7508						SW480	GAPDH	22.7508						SW480
	SW480	GAPDH	23.7316						SW480	GAPDH	23.7316						SW480	GAPDH	23.7316						SW480	GAPDH	23.7316						SW480	GAPDH	23.7316						SW480	GAPDH	23.7316						SW480
	SW480	GAPDH	23.2715	23.2513					SW480	GAPDH	23.2715	23.2513					SW480	GAPDH	23.2715	23.2513					SW480	GAPDH	23.2715	23.2513					SW480	GAPDH	23.2715	23.2513					SW480	GAPDH	23.2715	23.2513					SW480
	SW480	AL4503261	29.9394		6.68813	-0.958669	1.94352		SW480	AL161729.4	25.1416		1.89035	1.27277	0.413865		SW480	AC015726.1	25.467		2.21568	0.1122	0.925176		SW480	AC009237.14	26.6168		3.36548	-1.43571	2.70515		SW480	AP001505.1	25.2762		2.02494	-0.0450897	1.03175		SW480	AC068580.3	32.3624		9.11113	-0.660121	1.58021		SW480
	SW480	AL4503261	29.7037		6.45242	-1.19437	2.28845		SW480	AL161729.4	25.1958		1.94457	1.32699	0.398599		SW480	AC015726.1	25.452		2.20076	0.0972839	0.934791		SW480	AC009237.14	26.8485		3.59719	-1.204	2.30377		SW480	AP001505.1	25.3259		2.07463	0.0045948	0.99682		SW480	AC068580.3	32.6304		9.37914	-0.392104	1.31231		SW480
	SW480	AL4503261	29.9627		6.7114	-0.935394	1.91241		SW480	AL161729.4	25.4047		2.15339	1.53581	0.344885		SW480	AC015726.1	25.4134		2.16217	0.058691	0.960135		SW480	AC009237.14	26.8348		3.58353	-1.21766	2.32569		SW480	AP001505.1	25.5395		2.28825	0.218224	0.859623		SW480	AC068580.3	32.4058		9.15448	-0.616763	1.53343		SW480
	CACO2	GAPDH	22.8365						CACO2	GAPDH	22.8365						CACO2	GAPDH	22.8365						CACO2	GAPDH	22.8365						CACO2	GAPDH	22.8365						CACO2	GAPDH	22.8365						CACO2
	CACO2	GAPDH	22.3529						CACO2	GAPDH	22.3529						CACO2	GAPDH	22.3529						CACO2	GAPDH	22.3529						CACO2	GAPDH	22.3529						CACO2	GAPDH	22.3529						CACO2
	CACO2	GAPDH	22.5845	22.5913					CACO2	GAPDH	22.5845	22.5913					CACO2	GAPDH	22.5845	22.5913					CACO2	GAPDH	22.5845	22.5913					CACO2	GAPDH	22.5845	22.5913					CACO2	GAPDH	22.5845	22.5913					CACO2
	CACO2	AL450326.1	27.947		5.35568	-2.29111	4.89434		CACO2	AL161729.4	24.12		1.52871	0.91113	0.531769		CACO2	AC015726.1	26.8008		4.20951	2.10603	0.232286		CACO2	AC009237.14	26.293		3.70172	-1.09947	2.14276		CACO2	AP001505.1	24.6374		2.04614	-0.0238945	1.0167		CACO2	AC068580.3	31.5453		8.95404	-0.817208	1.76199		CACO2
	CACO2	AL450326.1	27.833		5.24167	-2.40512	5.29681		CACO2	AL161729.4	24.1325		1.5412	0.923621	0.527184		CACO2	AC015726.1	26.8755		4.28423	2.18075	0.220561		CACO2	AC009237.14	26.3036		3.71235	-1.08884	2.12702		CACO2	AP001505.1	24.6559		2.06465	-0.00538353	1.00374		CACO2	AC068580.3	31.8669		9.27561	-0.49564	1.40995		CACO2
	CACO2	AL450326.1	27.8835		5.29225	-2.35455	5.11434		CACO2	AL161729.4	23.9965		1.4052	0.787623	0.579298		CACO2	AC015726.1	26.9519		4.3606	2.25712	0.209189		CACO2	AC009237.14	26.3227		3.73138	-1.06981	2.09916		CACO2	AP001505.1	24.6296		2.0383	-0.0317326	1.02224		CACO2	AC068580.3	31.721		9.12971	-0.641541	1.55999		CACO2
[truncated: 13 more columns]
